# Supplementary material for: Has gene duplication impacted the evolution of Eutherian longevity?
Source: Aging Cell. 2016 Jul 4;15(5):978–80. doi: 10.1111/acel.12503 (PMC5013011; doi:10.1111/acel.12503)
Supplement: Supplementary file 2 [file ACEL-15-978-s002.xlsx]

## Sheet: Index
Page Name	Page Description
SpeciesDict	The three letter code used to describe each species in manuscript and in subsequent tables.
NonRedHumanLAGs	The set of 1,094 non-redundant human LAGs used in analysis.
ProAndAntiLongevityGenes	The assignment of each LAG as pro- or anti- longevity.
NonLAGGeneFams	The set of non-longevity associated gene families, in the original analysis.
LAGGeneFams	The set of longevity associated gene families, in the original analysis.
LAGGeneFams-NoOpossum	The set of longevity associated gene families, in the data set with opossum removed.
NonLAGGeneFams-NoOpossum	The set of non-longevity associated gene families, in the data set with opossum removed.
LAGGeneFams-NoElephant	The set of longevity asscociated gene families, in the data set with elephant removed.
NonLAGGeneFams-NoElephant	The set of non-longevity associated gene families, in the data set with elephant removed.
LAGGeneFams-RemovedOrang	The set of longevity associated gene families, in the data set with orang utan, guinea pig and dog removed (i.e. the "removed PPY-CPO-CAF" data set")
NonLAGGeneFams-RemovedOrang	The set of non-longevity associated gene families, in the data set with orang utan, guinea pig and dog removed (i.e. the "removed PPY-CPO-CAF" data set")
LAGGenes-RemovedMacaque	The set of longevity associated gene families, in the data set with macaque, rat and cow removed (i.e. the "removed MMU-RNO-BTA" data set")
NonLAGGenes-RemovedMacaque	The set of non-longevity associated gene families, in the data set with macaque, rat and cow removed (i.e. the "removed MMU-RNO-BTA" data set")

## Sheet: SpeciesDict
Dictionary of Species names for subsequent data sheets
Abbreviation	Full Species Name
HSA	Human
PTR	Chimpanzee
GGO	Gorilla
PPY	Orangutan
NLE	Gibbon
MMU	Macaque
CJA	Marmoset
MUS	Mouse
RNO	Rat
CPO	Guinea pig
NMR	Naked Mole Rat
OCU	Rabbit
BTA	Cow
BWH	Whale
AME	Panda
CAF	Dog
MLU	Little Brown Bat
PVA	Large Flying Fox
LAF	Elephant
MOD	Opossum

## Sheet: NonRedHumanLAGs
List of 1,094 non-redundant human LAGs used in the analysis
Ensembl Gene ID	EntrezGene ID
ENSG00000175899	2
ENSG00000097007	25
ENSG00000075239	38
ENSG00000100412	50
ENSG00000115170	90
ENSG00000135503	91
ENSG00000185736	105
ENSG00000164742	107
ENSG00000173175	111
ENSG00000143799	142
ENSG00000124812	167
ENSG00000144891	185
ENSG00000142208	207
ENSG00000105221	208
ENSG00000171094	238
ENSG00000151729	291
ENSG00000005022	292
ENSG00000169100	293
ENSG00000138356	316
ENSG00000100823	328
ENSG00000110245	345
ENSG00000189058	347
ENSG00000130203	348
ENSG00000142192	351
ENSG00000026103	355
ENSG00000169083	367
ENSG00000175220	392
ENSG00000141522	396
ENSG00000111348	397
ENSG00000133794	406
ENSG00000120500	407
ENSG00000137486	408
ENSG00000141480	409
ENSG00000149311	472
ENSG00000163399	476
ENSG00000018625	477
ENSG00000105409	478
ENSG00000132681	480
ENSG00000196296	487
ENSG00000074370	489
ENSG00000152234	498
ENSG00000110955	506
ENSG00000124172	514
ENSG00000116459	515
ENSG00000116039	525
ENSG00000147416	526
ENSG00000033627	535
ENSG00000165240	538
ENSG00000241837	539
ENSG00000123191	540
ENSG00000175054	545
ENSG00000030110	578
ENSG00000087088	581
ENSG00000114200	590
ENSG00000171791	596
ENSG00000176697	627
ENSG00000057657	639
ENSG00000197299	641
ENSG00000168283	648
ENSG00000012048	672
ENSG00000139618	675
ENSG00000156970	701
ENSG00000173372	712
ENSG00000141837	773
ENSG00000128595	813
ENSG00000106144	835
ENSG00000121691	847
ENSG00000105974	857
ENSG00000001631	889
ENSG00000145386	890
ENSG00000129315	904
ENSG00000082258	905
ENSG00000146731	908
ENSG00000170312	983
ENSG00000094804	990
ENSG00000101224	994
ENSG00000070831	998
ENSG00000164885	1020
ENSG00000134058	1022
ENSG00000124762	1026
ENSG00000147889	1029
ENSG00000147883	1030
ENSG00000163624	1040
ENSG00000245848	1050
ENSG00000172216	1051
ENSG00000087237	1071
ENSG00000172757	1072
ENSG00000165410	1073
ENSG00000149554	1111
ENSG00000049167	1161
ENSG00000177879	1176
ENSG00000120885	1191
ENSG00000141367	1213
ENSG00000198515	1259
ENSG00000183862	1260
ENSG00000132259	1262
ENSG00000130176	1264
ENSG00000064666	1265
ENSG00000118432	1268
ENSG00000131143	1327
ENSG00000135940	1329
ENSG00000111775	1337
ENSG00000156885	1339
ENSG00000126267	1340
ENSG00000118260	1385
ENSG00000115966	1386
ENSG00000005339	1387
ENSG00000112062	1432
ENSG00000213218	1443
ENSG00000204414	1444
ENSG00000213923	1454
ENSG00000183048	1468
ENSG00000118523	1490
ENSG00000168036	1499
ENSG00000179091	1537
ENSG00000255974	1548
ENSG00000198077	1549
ENSG00000160870	1551
ENSG00000197838	1553
ENSG00000197408	1555
ENSG00000165841	1557
ENSG00000138115	1558
ENSG00000138109	1559
ENSG00000108242	1562
ENSG00000100197	1565
ENSG00000130649	1571
ENSG00000197446	1572
ENSG00000134716	1573
ENSG00000160868	1576
ENSG00000106258	1577
ENSG00000113758	1627
ENSG00000116717	1647
ENSG00000175197	1649
ENSG00000135829	1660
ENSG00000013573	1663
ENSG00000172893	1717
ENSG00000150768	1737
ENSG00000091140	1738
ENSG00000198947	1756
ENSG00000138346	1763
ENSG00000107614	1787
ENSG00000184545	1850
ENSG00000101412	1869
ENSG00000156508	1915
ENSG00000101210	1917
ENSG00000167658	1938
ENSG00000138798	1950
ENSG00000146648	1956
ENSG00000120738	1958
ENSG00000130741	1968
ENSG00000161960	1973
ENSG00000156976	1974
ENSG00000187840	1978
ENSG00000148730	1979
ENSG00000114867	1981
ENSG00000132507	1984
ENSG00000107105	1993
ENSG00000066044	1994
ENSG00000196361	1995
ENSG00000162374	1996
ENSG00000049540	2006
ENSG00000102119	2010
ENSG00000112759	2030
ENSG00000100393	2033
ENSG00000146904	2041
ENSG00000044524	2042
ENSG00000116106	2043
ENSG00000145242	2044
ENSG00000135333	2045
ENSG00000070886	2046
ENSG00000154928	2047
ENSG00000133216	2048
ENSG00000182580	2049
ENSG00000196411	2050
ENSG00000106123	2051
ENSG00000187266	2057
ENSG00000151491	2059
ENSG00000141736	2064
ENSG00000012061	2067
ENSG00000104884	2068
ENSG00000163161	2071
ENSG00000175595	2072
ENSG00000134899	2073
ENSG00000225830	2074
ENSG00000091831	2099
ENSG00000108799	2145
ENSG00000106462	2146
ENSG00000170323	2167
ENSG00000121769	2170
ENSG00000164687	2171
ENSG00000164434	2173
ENSG00000120899	2185
ENSG00000115380	2202
ENSG00000165140	2203
ENSG00000168496	2237
ENSG00000077782	2260
ENSG00000111206	2305
ENSG00000150907	2308
ENSG00000118689	2309
ENSG00000136068	2317
ENSG00000128591	2318
ENSG00000102755	2321
ENSG00000115414	2335
ENSG00000170345	2353
ENSG00000165060	2395
ENSG00000198793	2475
ENSG00000160211	2539
ENSG00000196419	2547
ENSG00000178950	2580
ENSG00000111640	2597
ENSG00000102145	2623
ENSG00000136574	2626
ENSG00000141448	2627
ENSG00000106633	2645
ENSG00000138379	2660
ENSG00000203879	2664
ENSG00000057608	2665
ENSG00000259384	2688
ENSG00000112964	2690
ENSG00000118702	2691
ENSG00000106128	2692
ENSG00000001084	2729
ENSG00000023909	2730
ENSG00000088256	2767
ENSG00000141404	2774
ENSG00000087258	2775
ENSG00000156052	2776
ENSG00000162188	2785
ENSG00000168243	2786
ENSG00000174021	2787
ENSG00000127920	2791
ENSG00000105220	2821
ENSG00000099875	2872
ENSG00000233276	2876
ENSG00000167468	2879
ENSG00000177885	2885
ENSG00000030582	2896
ENSG00000113580	2908
ENSG00000105723	2931
ENSG00000082701	2932
ENSG00000104687	2936
ENSG00000100983	2937
ENSG00000170899	2941
ENSG00000084207	2950
ENSG00000125651	2962
ENSG00000145736	2966
ENSG00000188486	3014
ENSG00000163041	3020
ENSG00000004961	3052
ENSG00000197386	3064
ENSG00000116478	3065
ENSG00000196591	3066
ENSG00000119969	3070
ENSG00000157168	3084
ENSG00000177374	3090
ENSG00000100644	3091
ENSG00000159399	3099
ENSG00000189403	3146
ENSG00000174669	3177
ENSG00000135486	3178
ENSG00000138668	3184
ENSG00000260027	3217
ENSG00000198353	3221
ENSG00000174775	3265
ENSG00000185122	3297
ENSG00000025156	3298
ENSG00000204389	3303
ENSG00000204388	3304
ENSG00000044574	3309
ENSG00000109971	3312
ENSG00000113013	3313
ENSG00000080824	3320
ENSG00000144381	3329
ENSG00000142798	3339
ENSG00000135312	3351
ENSG00000136273	3364
ENSG00000138413	3417
ENSG00000166411	3419
ENSG00000017427	3479
ENSG00000140443	3480
ENSG00000167244	3481
ENSG00000115457	3485
ENSG00000146674	3486
ENSG00000104365	3551
ENSG00000109471	3558
ENSG00000147168	3561
ENSG00000136244	3569
ENSG00000104432	3574
ENSG00000168685	3575
ENSG00000166333	3611
ENSG00000254647	3630
ENSG00000171105	3643
ENSG00000027644	3645
ENSG00000169047	3667
ENSG00000150093	3688
ENSG00000160255	3689
ENSG00000259207	3690
ENSG00000139626	3695
ENSG00000150995	3708
ENSG00000123104	3709
ENSG00000096433	3710
ENSG00000096968	3717
ENSG00000177606	3725
ENSG00000130522	3727
ENSG00000177272	3738
ENSG00000133703	3845
ENSG00000143815	3930
ENSG00000174697	3952
ENSG00000116678	3953
ENSG00000160789	4000
ENSG00000113368	4001
ENSG00000081479	4036
ENSG00000062524	4058
ENSG00000059728	4084
ENSG00000162385	4116
ENSG00000111885	4121
ENSG00000186868	4137
ENSG00000166986	4141
ENSG00000151224	4143
ENSG00000168906	4144
ENSG00000125952	4149
ENSG00000073111	4171
ENSG00000146701	4191
ENSG00000135679	4193
ENSG00000143995	4211
ENSG00000134138	4212
ENSG00000197442	4217
ENSG00000152127	4249
ENSG00000240972	4282
ENSG00000187098	4286
ENSG00000076242	4292
ENSG00000275023	4302
ENSG00000184481	4303
ENSG00000095002	4436
ENSG00000147065	4478
ENSG00000175806	4482
ENSG00000169715	4493
ENSG00000198804	4512
ENSG00000106268	4521
ENSG00000110921	4598
ENSG00000119950	4601
ENSG00000136997	4609
ENSG00000099860	4616
ENSG00000196531	4666
ENSG00000134440	4677
ENSG00000104320	4683
ENSG00000130414	4705
ENSG00000004779	4706
ENSG00000136521	4711
ENSG00000099795	4713
ENSG00000140990	4716
ENSG00000023228	4719
ENSG00000158864	4720
ENSG00000213619	4722
ENSG00000167792	4723
ENSG00000164258	4724
ENSG00000110717	4728
ENSG00000196712	4763
ENSG00000162599	4774
ENSG00000123405	4778
ENSG00000082641	4779
ENSG00000116044	4780
ENSG00000147862	4781
ENSG00000141905	4782
ENSG00000008441	4784
ENSG00000109320	4790
ENSG00000077150	4791
ENSG00000100906	4792
ENSG00000134259	4803
ENSG00000064300	4804
ENSG00000111641	4839
ENSG00000164867	4846
ENSG00000088038	4849
ENSG00000134250	4853
ENSG00000074181	4854
ENSG00000204301	4855
ENSG00000213281	4893
ENSG00000105953	4967
ENSG00000198836	4976
ENSG00000085840	4998
ENSG00000151846	5042
ENSG00000117450	5052
ENSG00000182752	5069
ENSG00000177425	5074
ENSG00000124253	5105
ENSG00000100889	5106
ENSG00000120265	5110
ENSG00000132646	5111
ENSG00000125851	5126
ENSG00000161217	5130
ENSG00000065989	5141
ENSG00000184588	5142
ENSG00000105650	5143
ENSG00000113448	5144
ENSG00000100311	5155
ENSG00000134853	5156
ENSG00000113721	5159
ENSG00000140992	5170
ENSG00000167085	5245
ENSG00000075415	5250
ENSG00000121879	5290
ENSG00000051382	5291
ENSG00000171608	5293
ENSG00000105851	5294
ENSG00000145675	5295
ENSG00000127445	5300
ENSG00000150867	5305
ENSG00000122861	5328
ENSG00000101333	5332
ENSG00000197943	5336
ENSG00000183395	5367
ENSG00000140464	5371
ENSG00000101868	5422
ENSG00000070501	5423
ENSG00000062822	5424
ENSG00000140521	5428
ENSG00000099821	5442
ENSG00000005421	5444
ENSG00000064835	5449
ENSG00000185668	5453
ENSG00000186951	5465
ENSG00000132170	5468
ENSG00000125686	5469
ENSG00000172531	5499
ENSG00000138814	5530
ENSG00000107758	5532
ENSG00000120910	5533
ENSG00000221823	5534
ENSG00000188386	5535
ENSG00000132356	5562
ENSG00000162409	5563
ENSG00000111725	5564
ENSG00000131791	5565
ENSG00000072062	5566
ENSG00000142875	5567
ENSG00000165059	5568
ENSG00000181929	5571
ENSG00000114302	5576
ENSG00000005249	5577
ENSG00000154229	5578
ENSG00000163932	5580
ENSG00000065675	5588
ENSG00000253729	5591
ENSG00000185532	5592
ENSG00000100030	5594
ENSG00000102882	5595
ENSG00000107643	5599
ENSG00000050748	5601
ENSG00000109339	5602
ENSG00000175325	5626
ENSG00000080815	5663
ENSG00000171862	5728
ENSG00000073756	5743
ENSG00000169398	5747
ENSG00000196396	5770
ENSG00000179295	5781
ENSG00000139197	5830
ENSG00000183010	5831
ENSG00000172053	5859
ENSG00000144566	5868
ENSG00000111540	5869
ENSG00000100949	5875
ENSG00000108774	5878
ENSG00000051180	5888
ENSG00000002016	5893
ENSG00000006451	5898
ENSG00000144118	5899
ENSG00000131759	5914
ENSG00000077092	5915
ENSG00000172819	5916
ENSG00000139687	5925
ENSG00000073614	5927
ENSG00000162521	5928
ENSG00000117222	5929
ENSG00000102054	5931
ENSG00000049449	5954
ENSG00000137710	5962
ENSG00000173039	5970
ENSG00000165731	5979
ENSG00000132005	5989
ENSG00000087903	5990
ENSG00000080298	5991
ENSG00000182901	6000
ENSG00000159788	6002
ENSG00000204308	6048
ENSG00000067900	6093
ENSG00000132383	6117
ENSG00000174444	6124
ENSG00000089009	6128
ENSG00000163682	6133
ENSG00000108298	6143
ENSG00000071082	6160
ENSG00000149273	6188
ENSG00000083845	6193
ENSG00000137154	6194
ENSG00000108443	6198
ENSG00000175634	6199
ENSG00000124614	6204
ENSG00000142534	6205
ENSG00000115268	6209
ENSG00000231500	6222
ENSG00000186468	6228
ENSG00000197728	6231
ENSG00000126458	6237
ENSG00000160307	6285
ENSG00000130561	6295
ENSG00000099194	6319
ENSG00000133028	6341
ENSG00000117118	6390
ENSG00000143252	6391
ENSG00000065559	6416
ENSG00000133661	6441
ENSG00000170624	6444
ENSG00000102683	6445
ENSG00000118515	6446
ENSG00000166922	6447
ENSG00000160691	6464
ENSG00000113558	6500
ENSG00000108576	6532
ENSG00000139514	6541
ENSG00000099960	6545
ENSG00000081800	6561
ENSG00000088386	6564
ENSG00000163406	6565
ENSG00000205571	6606
ENSG00000172062	6606
ENSG00000132639	6616
ENSG00000173267	6623
ENSG00000124562	6631
ENSG00000057252	6646
ENSG00000142168	6647
ENSG00000112096	6648
ENSG00000185591	6667
ENSG00000157005	6750
ENSG00000278195	6753
ENSG00000168610	6774
ENSG00000126561	6776
ENSG00000173757	6777
ENSG00000101109	6789
ENSG00000118046	6794
ENSG00000106089	6804
ENSG00000213246	6827
ENSG00000148290	6834
ENSG00000122728	6872
ENSG00000147133	6872
ENSG00000149591	6876
ENSG00000113407	6897
ENSG00000116957	6905
ENSG00000112592	6908
ENSG00000059377	6916
ENSG00000071564	6929
ENSG00000108788	6945
ENSG00000167815	7001
ENSG00000147601	7013
ENSG00000132604	7014
ENSG00000164362	7015
ENSG00000137203	7020
ENSG00000198176	7027
ENSG00000105329	7040
ENSG00000106799	7046
ENSG00000151090	7068
ENSG00000163931	7086
ENSG00000149809	7108
ENSG00000232810	7124
ENSG00000198900	7150
ENSG00000131747	7153
ENSG00000077097	7155
ENSG00000141510	7157
ENSG00000067369	7158
ENSG00000078900	7161
ENSG00000134900	7174
ENSG00000124490	7180
ENSG00000165699	7248
ENSG00000103197	7249
ENSG00000166402	7275
ENSG00000178952	7284
ENSG00000112041	7287
ENSG00000078246	7289
ENSG00000136810	7295
ENSG00000170315	7314
ENSG00000103275	7329
ENSG00000177889	7334
ENSG00000116030	7341
ENSG00000154277	7345
ENSG00000118939	7347
ENSG00000109424	7350
ENSG00000175567	7351
ENSG00000175564	7352
ENSG00000070010	7353
ENSG00000169764	7360
ENSG00000131408	7376
ENSG00000156467	7381
ENSG00000140740	7385
ENSG00000169021	7386
ENSG00000173660	7388
ENSG00000152818	7402
ENSG00000165280	7415
ENSG00000112715	7422
ENSG00000092820	7430
ENSG00000100749	7443
ENSG00000028116	7444
ENSG00000115935	7456
ENSG00000165392	7486
ENSG00000158125	7498
ENSG00000136936	7507
ENSG00000079246	7520
ENSG00000166913	7529
ENSG00000108953	7531
ENSG00000164924	7534
ENSG00000275111	7549
ENSG00000166526	7551
ENSG00000278129	7554
ENSG00000154957	7566
ENSG00000121903	7579
ENSG00000106261	7586
ENSG00000099326	7593
ENSG00000162086	7627
ENSG00000270011	7730
ENSG00000188629	7730
ENSG00000198315	7745
ENSG00000166261	7753
ENSG00000122386	7755
ENSG00000085644	7760
ENSG00000149054	7762
ENSG00000267680	7767
ENSG00000139625	7786
ENSG00000075785	7879
ENSG00000112561	7942
ENSG00000078403	8028
ENSG00000118972	8074
ENSG00000032742	8100
ENSG00000103723	8120
ENSG00000121057	8165
ENSG00000125755	8189
ENSG00000126012	8242
ENSG00000012817	8284
ENSG00000087008	8310
ENSG00000158710	8407
ENSG00000177169	8408
ENSG00000170265	8427
ENSG00000167780	8435
ENSG00000055130	8454
ENSG00000133124	8471
ENSG00000170836	8493
ENSG00000166387	8495
ENSG00000110841	8496
ENSG00000139220	8499
ENSG00000131626	8500
ENSG00000177380	8541
ENSG00000132842	8546
ENSG00000079277	8569
ENSG00000147044	8573
ENSG00000087269	8602
ENSG00000073282	8626
ENSG00000185950	8660
ENSG00000107581	8661
ENSG00000106263	8662
ENSG00000175390	8665
ENSG00000075151	8672
ENSG00000126581	8678
ENSG00000185000	8694
ENSG00000074266	8726
ENSG00000111880	8732
ENSG00000090621	8761
ENSG00000092531	8773
ENSG00000107186	8777
ENSG00000130957	8789
ENSG00000175334	8815
ENSG00000163666	8820
ENSG00000120833	8835
ENSG00000171720	8841
ENSG00000198728	8861
ENSG00000159082	8867
ENSG00000078269	8871
ENSG00000161011	8878
ENSG00000166224	8879
ENSG00000088205	8886
ENSG00000115211	8890
ENSG00000145191	8893
ENSG00000125977	8894
ENSG00000106245	8896
ENSG00000100330	8897
ENSG00000100038	8940
ENSG00000065000	8943
ENSG00000166167	8945
ENSG00000102078	9016
ENSG00000007216	9058
ENSG00000129691	9070
ENSG00000169744	9079
ENSG00000130988	9104
ENSG00000108389	9110
ENSG00000182979	9112
ENSG00000131023	9113
ENSG00000156709	9131
ENSG00000073803	9175
ENSG00000154473	9184
ENSG00000149480	9219
ENSG00000183691	9241
ENSG00000106689	9355
ENSG00000133116	9365
ENSG00000109062	9368
ENSG00000021645	9369
ENSG00000178741	9377
ENSG00000179915	9378
ENSG00000110076	9379
ENSG00000160957	9401
ENSG00000121680	9409
ENSG00000102230	9468
ENSG00000134318	9475
ENSG00000069943	9488
ENSG00000145087	9515
ENSG00000124802	9521
ENSG00000134852	9575
ENSG00000131051	9584
ENSG00000050344	9603
ENSG00000141027	9611
ENSG00000196498	9612
ENSG00000182732	9628
ENSG00000171055	9637
ENSG00000160785	9673
ENSG00000176406	9699
ENSG00000083290	9706
ENSG00000187535	9742
ENSG00000158691	9753
ENSG00000079999	9817
ENSG00000198799	9860
ENSG00000100726	9894
ENSG00000012504	9971
ENSG00000117020	10000
ENSG00000010017	10048
ENSG00000114770	10057
ENSG00000087470	10059
ENSG00000113163	10087
ENSG00000163466	10109
ENSG00000101049	10110
ENSG00000113522	10111
ENSG00000110422	10114
ENSG00000006194	10127
ENSG00000281007	10171
ENSG00000120158	10171
ENSG00000132849	10207
ENSG00000197579	10210
ENSG00000135414	10220
ENSG00000167186	10229
ENSG00000157823	10239
ENSG00000084073	10269
ENSG00000103266	10273
ENSG00000096006	10321
ENSG00000177479	10425
ENSG00000198722	10497
ENSG00000197548	10533
ENSG00000169692	10555
ENSG00000115484	10575
ENSG00000134398	10595
ENSG00000186141	10623
ENSG00000167283	10632
ENSG00000100532	10668
ENSG00000090932	10683
ENSG00000132141	10693
ENSG00000154016	10750
ENSG00000123159	10755
ENSG00000117139	10765
ENSG00000171606	10782
ENSG00000084733	10890
ENSG00000109819	10891
ENSG00000198162	10905
ENSG00000130222	10912
ENSG00000165672	10935
ENSG00000141385	10939
ENSG00000070718	10947
ENSG00000167114	10999
ENSG00000139278	11010
ENSG00000157110	11030
ENSG00000125868	11034
ENSG00000123124	11059
ENSG00000198373	11060
ENSG00000196363	11091
ENSG00000183765	11200
ENSG00000159210	11267
ENSG00000215021	11331
ENSG00000170296	11337
ENSG00000133818	22800
ENSG00000083520	22894
ENSG00000211456	22908
ENSG00000114503	22916
ENSG00000068903	22933
ENSG00000151657	22944
ENSG00000079841	22999
ENSG00000163625	23001
ENSG00000065526	23013
ENSG00000130477	23025
ENSG00000157106	23049
ENSG00000139718	23067
ENSG00000113048	23107
ENSG00000110046	23130
ENSG00000155561	23165
ENSG00000168397	23192
ENSG00000102858	23295
ENSG00000134744	23318
ENSG00000164828	23353
ENSG00000102870	23361
ENSG00000105662	23373
ENSG00000132275	23378
ENSG00000011376	23395
ENSG00000142082	23410
ENSG00000096717	23411
ENSG00000112992	23530
ENSG00000174106	23592
ENSG00000196652	23660
ENSG00000104205	23678
ENSG00000115825	23683
ENSG00000139112	23710
ENSG00000137409	23787
ENSG00000109919	23788
ENSG00000129946	25759
ENSG00000124664	25803
ENSG00000126432	25824
ENSG00000137709	25833
ENSG00000105287	25865
ENSG00000169375	25942
ENSG00000178188	25970
ENSG00000144749	26018
ENSG00000103199	26048
ENSG00000157954	26100
ENSG00000135999	26122
ENSG00000135269	26136
ENSG00000138002	26160
ENSG00000105550	26291
ENSG00000092847	26523
ENSG00000150457	26524
ENSG00000168000	26580
ENSG00000105856	26959
ENSG00000185009	26985
ENSG00000070756	26986
ENSG00000006715	27072
ENSG00000164405	27089
ENSG00000123908	27161
ENSG00000163106	27306
ENSG00000115317	27429
ENSG00000101997	28952
ENSG00000141101	28987
ENSG00000144834	29114
ENSG00000188677	29780
ENSG00000167600	29785
ENSG00000259956	29890
ENSG00000095066	29911
ENSG00000111727	29915
ENSG00000143418	29956
ENSG00000071282	29995
ENSG00000197930	30001
ENSG00000100987	30813
ENSG00000105929	50617
ENSG00000107371	51010
ENSG00000120860	51019
ENSG00000214253	51024
ENSG00000136100	51028
ENSG00000139131	51067
ENSG00000072756	51095
ENSG00000101052	51098
ENSG00000116353	51102
ENSG00000110066	51111
ENSG00000126524	51119
ENSG00000087076	51171
ENSG00000169738	51181
ENSG00000206181	51224
ENSG00000134709	51361
ENSG00000132963	51371
ENSG00000116750	51377
ENSG00000106617	51422
ENSG00000187531	51547
ENSG00000077463	51548
ENSG00000055044	51602
ENSG00000047249	51606
ENSG00000130332	51690
ENSG00000152782	53354
ENSG00000148082	53358
ENSG00000115592	53632
ENSG00000172115	54205
ENSG00000186469	54331
ENSG00000056586	54542
ENSG00000196981	54554
ENSG00000043514	54802
ENSG00000137960	54810
ENSG00000137074	54840
ENSG00000040487	54896
ENSG00000011295	54902
ENSG00000073067	54905
ENSG00000140987	54925
ENSG00000198276	54963
ENSG00000167987	55048
ENSG00000070540	55062
ENSG00000114446	55081
ENSG00000066739	55102
ENSG00000111196	55110
ENSG00000100461	55147
ENSG00000048544	55173
ENSG00000134108	55207
ENSG00000168137	55209
ENSG00000167685	55311
ENSG00000198246	55315
ENSG00000155189	55326
ENSG00000175193	55486
ENSG00000165125	55503
ENSG00000083838	55663
ENSG00000100796	55671
ENSG00000088298	55741
ENSG00000197702	55742
ENSG00000197444	55753
ENSG00000167562	55762
ENSG00000163913	55764
ENSG00000005483	55904
ENSG00000172380	55970
ENSG00000127412	56302
ENSG00000086619	56605
ENSG00000163577	56648
ENSG00000077348	56915
ENSG00000105419	56917
ENSG00000143355	56956
ENSG00000136522	57129
ENSG00000117643	57134
ENSG00000275052	57223
ENSG00000142552	57333
ENSG00000142186	57410
ENSG00000162065	57465
ENSG00000113300	57472
ENSG00000054690	57475
ENSG00000057935	57504
ENSG00000141564	57521
ENSG00000197024	57541
ENSG00000068885	57560
ENSG00000117245	57576
ENSG00000141084	57610
ENSG00000104142	57617
ENSG00000154447	57630
ENSG00000150990	57647
ENSG00000013293	57709
ENSG00000198732	64093
ENSG00000235109	64288
ENSG00000125812	64412
ENSG00000144848	64422
ENSG00000215305	64601
ENSG00000105732	64763
ENSG00000162775	64783
ENSG00000140577	64784
ENSG00000128581	64792
ENSG00000021461	64816
ENSG00000158296	64849
ENSG00000135972	64965
ENSG00000169288	65008
ENSG00000139719	65082
ENSG00000166575	65084
ENSG00000123144	79002
ENSG00000198925	79065
ENSG00000130544	79230
ENSG00000162972	79568
ENSG00000262246	79585
ENSG00000143314	79590
ENSG00000090661	79603
ENSG00000176108	79643
ENSG00000120137	79646
ENSG00000140398	79661
ENSG00000083223	79670
ENSG00000197415	79674
ENSG00000139722	79720
ENSG00000169957	79724
ENSG00000178935	79818
ENSG00000138111	79847
ENSG00000188295	79862
ENSG00000125450	79902
ENSG00000145284	79966
ENSG00000125779	80025
ENSG00000172000	80032
ENSG00000156510	80201
ENSG00000120616	80314
ENSG00000189298	80317
ENSG00000101104	80336
ENSG00000100897	80344
ENSG00000196812	80345
ENSG00000111266	80824
ENSG00000164933	81034
ENSG00000135070	81689
ENSG00000151475	83447
ENSG00000078747	83737
ENSG00000109762	83891
ENSG00000151005	84076
ENSG00000125630	84172
ENSG00000090686	84196
ENSG00000186812	84307
ENSG00000168172	84376
ENSG00000131055	84701
ENSG00000161551	84765
ENSG00000133247	84787
ENSG00000173349	84826
ENSG00000162714	84838
ENSG00000144026	84874
ENSG00000165349	84889
ENSG00000130182	84891
ENSG00000125703	84938
ENSG00000134748	84950
ENSG00000130734	84971
ENSG00000121270	85320
ENSG00000173545	90441
ENSG00000139624	91012
ENSG00000138942	91445
ENSG00000262919	92002
ENSG00000171469	93134
ENSG00000181896	94039
ENSG00000140798	94160
ENSG00000167414	94235
ENSG00000099365	112755
ENSG00000155016	113612
ENSG00000100505	114088
ENSG00000141576	114804
ENSG00000172006	115196
ENSG00000101844	115201
ENSG00000184428	116447
ENSG00000180773	120103
ENSG00000186104	120227
ENSG00000139263	121227
ENSG00000167528	121274
ENSG00000185418	123283
ENSG00000171302	124583
ENSG00000184619	124751
ENSG00000159111	124995
ENSG00000160471	125965
ENSG00000179855	126326
ENSG00000197587	127343
ENSG00000143862	127829
ENSG00000152527	130271
ENSG00000123612	130399
ENSG00000158552	130617
ENSG00000164506	134957
ENSG00000188996	135458
ENSG00000185053	137868
ENSG00000130700	140628
ENSG00000165496	140801
ENSG00000139675	144983
ENSG00000140265	146050
ENSG00000197162	146540
ENSG00000171475	147179
ENSG00000135870	149041
ENSG00000186335	153201
ENSG00000183791	162699
ENSG00000167554	162963
ENSG00000164329	167153
ENSG00000126070	192669
ENSG00000134698	192670
ENSG00000188501	197021
ENSG00000157211	200008
ENSG00000160741	200186
ENSG00000171574	201514
ENSG00000174839	201627
ENSG00000173275	203523
ENSG00000154227	204219
ENSG00000163349	204851
ENSG00000123643	206358
ENSG00000170144	220988
ENSG00000161904	221496
ENSG00000197037	221785
ENSG00000187987	222696
ENSG00000138767	246175
ENSG00000174032	253512
ENSG00000177842	253639
ENSG00000172292	253782
ENSG00000204193	255220
ENSG00000182853	284013
ENSG00000141485	284111
ENSG00000152467	284312
ENSG00000197054	284390
ENSG00000183317	284656
ENSG00000155744	285172
ENSG00000080224	285220
ENSG00000172888	285268
ENSG00000186334	285641
ENSG00000198556	285989
ENSG00000185163	317781
ENSG00000119614	338917
ENSG00000166831	348093
ENSG00000130304	376497
ENSG00000187626	387032
ENSG00000182521	387332
ENSG00000182983	389114
ENSG00000177889	389898
ENSG00000276380	389898
ENSG00000187546	392636
ENSG00000185634	399694
ENSG00000137766	440279
ENSG00000119283	440730
ENSG00000145354	493856
ENSG00000122574	644150
ENSG00000165606	644168
ENSG00000205186	646480
ENSG00000197416	646486
ENSG00000186814	100101467

## Sheet: ProAndAntiLongevityGenes
The assigning of each gene as pro- or anti- longevity related genes; for genes with the information available.
GeneID	Pro/Anti longevity
ENSG00000175899	*
ENSG00000097007	*
ENSG00000075239	pro
ENSG00000100412	anti
ENSG00000115170	anti
ENSG00000135503	*
ENSG00000185736	pro
ENSG00000164742	pro
ENSG00000173175	anti
ENSG00000143799	*
ENSG00000124812	*
ENSG00000144891	anti
ENSG00000142208	*
ENSG00000105221	pro
ENSG00000171094	*
ENSG00000151729	pro
ENSG00000005022	*
ENSG00000169100	*
ENSG00000138356	anti
ENSG00000100823	pro
ENSG00000110245	*
ENSG00000189058	pro
ENSG00000130203	pro
ENSG00000142192	*
ENSG00000026103	*
ENSG00000169083	*
ENSG00000175220	pro
ENSG00000141522	pro
ENSG00000111348	*
ENSG00000133794	pro
ENSG00000120500	*
ENSG00000137486	*
ENSG00000141480	*
ENSG00000149311	pro
ENSG00000163399	*
ENSG00000018625	*
ENSG00000105409	*
ENSG00000132681	anti
ENSG00000196296	*
ENSG00000074370	anti
ENSG00000152234	anti
ENSG00000110955	anti
ENSG00000124172	anti
ENSG00000116459	anti
ENSG00000116039	anti
ENSG00000147416	*
ENSG00000033627	*
ENSG00000165240	*
ENSG00000241837	anti
ENSG00000123191	pro
ENSG00000175054	fitness
ENSG00000030110	*
ENSG00000087088	*
ENSG00000114200	anti
ENSG00000171791	*
ENSG00000176697	*
ENSG00000057657	pro
ENSG00000197299	pro
ENSG00000168283	*
ENSG00000012048	*
ENSG00000139618	*
ENSG00000156970	pro
ENSG00000173372	*
ENSG00000141837	*
ENSG00000128595	*
ENSG00000106144	pro
ENSG00000121691	pro
ENSG00000105974	pro
ENSG00000001631	pro
ENSG00000145386	*
ENSG00000129315	*
ENSG00000082258	pro
ENSG00000146731	*
ENSG00000170312	*
ENSG00000094804	anti
ENSG00000101224	anti
ENSG00000070831	*
ENSG00000164885	pro
ENSG00000134058	*
ENSG00000124762	anti
ENSG00000147889	*
ENSG00000147883	*
ENSG00000163624	pro
ENSG00000245848	*
ENSG00000172216	*
ENSG00000087237	*
ENSG00000172757	*
ENSG00000165410	*
ENSG00000149554	anti
ENSG00000049167	*
ENSG00000177879	anti
ENSG00000120885	*
ENSG00000141367	pro
ENSG00000198515	*
ENSG00000183862	*
ENSG00000132259	anti
ENSG00000130176	*
ENSG00000064666	anti
ENSG00000118432	*
ENSG00000131143	*
ENSG00000135940	anti
ENSG00000111775	*
ENSG00000156885	anti
ENSG00000126267	*
ENSG00000118260	*
ENSG00000115966	*
ENSG00000005339	*
ENSG00000112062	*
ENSG00000213218	*
ENSG00000204414	anti
ENSG00000213923	*
ENSG00000183048	anti
ENSG00000118523	*
ENSG00000168036	*
ENSG00000179091	anti
ENSG00000255974	*
ENSG00000198077	*
ENSG00000160870	*
ENSG00000197838	*
ENSG00000197408	*
ENSG00000165841	*
ENSG00000138115	*
ENSG00000138109	*
ENSG00000108242	*
ENSG00000100197	*
ENSG00000130649	*
ENSG00000197446	*
ENSG00000134716	*
ENSG00000160868	*
ENSG00000106258	*
ENSG00000113758	*
ENSG00000116717	*
ENSG00000175197	*
ENSG00000135829	pro
ENSG00000013573	fitness
ENSG00000172893	anti
ENSG00000150768	pro
ENSG00000091140	none
ENSG00000198947	pro
ENSG00000138346	pro
ENSG00000107614	pro
ENSG00000184545	*
ENSG00000101412	*
ENSG00000156508	*
ENSG00000101210	pro
ENSG00000167658	pro
ENSG00000138798	*
ENSG00000146648	*
ENSG00000120738	*
ENSG00000130741	anti
ENSG00000161960	pro
ENSG00000156976	*
ENSG00000187840	pro
ENSG00000148730	*
ENSG00000114867	anti
ENSG00000132507	*
ENSG00000107105	*
ENSG00000066044	pro
ENSG00000196361	*
ENSG00000162374	*
ENSG00000049540	*
ENSG00000102119	*
ENSG00000112759	*
ENSG00000100393	*
ENSG00000146904	*
ENSG00000044524	*
ENSG00000116106	*
ENSG00000145242	*
ENSG00000135333	*
ENSG00000070886	*
ENSG00000154928	*
ENSG00000133216	*
ENSG00000182580	*
ENSG00000196411	*
ENSG00000106123	*
ENSG00000187266	*
ENSG00000151491	*
ENSG00000141736	*
ENSG00000012061	*
ENSG00000104884	pro
ENSG00000163161	*
ENSG00000175595	pro
ENSG00000134899	*
ENSG00000225830	*
ENSG00000091831	*
ENSG00000108799	anti
ENSG00000106462	*
ENSG00000170323	*
ENSG00000121769	*
ENSG00000164687	anti
ENSG00000164434	*
ENSG00000120899	*
ENSG00000115380	pro
ENSG00000165140	*
ENSG00000168496	fitness
ENSG00000077782	*
ENSG00000111206	pro
ENSG00000150907	*
ENSG00000118689	*
ENSG00000136068	*
ENSG00000128591	pro
ENSG00000102755	*
ENSG00000115414	pro
ENSG00000170345	*
ENSG00000165060	pro
ENSG00000198793	anti
ENSG00000160211	pro
ENSG00000196419	fitness
ENSG00000178950	anti
ENSG00000111640	anti
ENSG00000102145	anti
ENSG00000136574	*
ENSG00000141448	*
ENSG00000106633	*
ENSG00000138379	anti
ENSG00000203879	pro
ENSG00000057608	*
ENSG00000259384	*
ENSG00000112964	anti
ENSG00000118702	*
ENSG00000106128	anti
ENSG00000001084	pro
ENSG00000023909	pro
ENSG00000088256	anti
ENSG00000141404	pro
ENSG00000087258	pro
ENSG00000156052	*
ENSG00000162188	*
ENSG00000168243	*
ENSG00000174021	*
ENSG00000127920	anti
ENSG00000105220	*
ENSG00000099875	pro
ENSG00000233276	*
ENSG00000167468	*
ENSG00000177885	*
ENSG00000030582	*
ENSG00000113580	*
ENSG00000105723	*
ENSG00000082701	*
ENSG00000104687	*
ENSG00000100983	*
ENSG00000170899	*
ENSG00000084207	*
ENSG00000125651	pro
ENSG00000145736	*
ENSG00000188486	*
ENSG00000163041	pro
ENSG00000004961	anti
ENSG00000197386	anti
ENSG00000116478	anti
ENSG00000196591	*
ENSG00000119969	pro
ENSG00000157168	*
ENSG00000177374	*
ENSG00000100644	*
ENSG00000159399	*
ENSG00000189403	*
ENSG00000174669	*
ENSG00000135486	*
ENSG00000138668	pro
ENSG00000260027	*
ENSG00000198353	*
ENSG00000174775	*
ENSG00000185122	*
ENSG00000025156	pro
ENSG00000204389	*
ENSG00000204388	*
ENSG00000044574	pro
ENSG00000109971	*
ENSG00000113013	pro
ENSG00000080824	*
ENSG00000144381	*
ENSG00000142798	anti
ENSG00000135312	pro
ENSG00000136273	*
ENSG00000138413	anti
ENSG00000166411	anti
ENSG00000017427	pro
ENSG00000140443	anti
ENSG00000167244	*
ENSG00000115457	*
ENSG00000146674	*
ENSG00000104365	*
ENSG00000109471	*
ENSG00000147168	*
ENSG00000136244	*
ENSG00000104432	*
ENSG00000168685	*
ENSG00000166333	anti
ENSG00000254647	*
ENSG00000171105	anti
ENSG00000027644	anti
ENSG00000169047	anti
ENSG00000150093	*
ENSG00000160255	*
ENSG00000259207	*
ENSG00000139626	anti
ENSG00000150995	*
ENSG00000123104	*
ENSG00000096433	pro
ENSG00000096968	*
ENSG00000177606	*
ENSG00000130522	pro
ENSG00000177272	anti
ENSG00000133703	*
ENSG00000143815	*
ENSG00000174697	*
ENSG00000116678	*
ENSG00000160789	pro
ENSG00000113368	*
ENSG00000081479	*
ENSG00000062524	pro
ENSG00000059728	*
ENSG00000162385	pro
ENSG00000111885	anti
ENSG00000186868	*
ENSG00000166986	anti
ENSG00000151224	anti
ENSG00000168906	*
ENSG00000125952	*
ENSG00000073111	pro
ENSG00000146701	pro
ENSG00000135679	*
ENSG00000143995	*
ENSG00000134138	*
ENSG00000197442	*
ENSG00000152127	pro
ENSG00000240972	*
ENSG00000187098	*
ENSG00000076242	*
ENSG00000275023	*
ENSG00000184481	*
ENSG00000095002	pro
ENSG00000147065	*
ENSG00000175806	pro
ENSG00000169715	*
ENSG00000198804	*
ENSG00000106268	*
ENSG00000110921	pro
ENSG00000119950	*
ENSG00000136997	*
ENSG00000099860	pro
ENSG00000196531	anti
ENSG00000134440	anti
ENSG00000104320	*
ENSG00000130414	*
ENSG00000004779	anti
ENSG00000136521	anti
ENSG00000099795	anti
ENSG00000140990	anti
ENSG00000023228	anti
ENSG00000158864	anti
ENSG00000213619	anti
ENSG00000167792	anti
ENSG00000164258	anti
ENSG00000110717	anti
ENSG00000196712	pro
ENSG00000162599	*
ENSG00000123405	pro
ENSG00000082641	*
ENSG00000116044	*
ENSG00000147862	pro
ENSG00000141905	*
ENSG00000008441	*
ENSG00000109320	*
ENSG00000077150	*
ENSG00000100906	*
ENSG00000134259	*
ENSG00000064300	*
ENSG00000111641	anti
ENSG00000164867	pro
ENSG00000088038	*
ENSG00000134250	*
ENSG00000074181	*
ENSG00000204301	*
ENSG00000213281	*
ENSG00000105953	*
ENSG00000198836	anti
ENSG00000085840	fitness
ENSG00000151846	*
ENSG00000117450	pro
ENSG00000182752	anti
ENSG00000177425	pro
ENSG00000124253	pro
ENSG00000100889	*
ENSG00000120265	pro
ENSG00000132646	*
ENSG00000125851	anti
ENSG00000161217	*
ENSG00000065989	*
ENSG00000184588	*
ENSG00000105650	anti
ENSG00000113448	*
ENSG00000100311	*
ENSG00000134853	*
ENSG00000113721	*
ENSG00000140992	anti
ENSG00000167085	pro
ENSG00000075415	anti
ENSG00000121879	*
ENSG00000051382	*
ENSG00000171608	pro
ENSG00000105851	anti
ENSG00000145675	*
ENSG00000127445	*
ENSG00000150867	*
ENSG00000122861	pro
ENSG00000101333	anti
ENSG00000197943	*
ENSG00000183395	*
ENSG00000140464	*
ENSG00000101868	pro
ENSG00000070501	*
ENSG00000062822	*
ENSG00000140521	pro
ENSG00000099821	fitness
ENSG00000005421	*
ENSG00000064835	anti
ENSG00000185668	anti
ENSG00000186951	*
ENSG00000132170	pro
ENSG00000125686	*
ENSG00000172531	*
ENSG00000138814	*
ENSG00000107758	*
ENSG00000120910	anti
ENSG00000221823	*
ENSG00000188386	anti
ENSG00000132356	pro
ENSG00000162409	*
ENSG00000111725	pro
ENSG00000131791	*
ENSG00000072062	*
ENSG00000142875	*
ENSG00000165059	fitness
ENSG00000181929	pro
ENSG00000114302	*
ENSG00000005249	fitness
ENSG00000154229	*
ENSG00000163932	*
ENSG00000065675	anti
ENSG00000253729	*
ENSG00000185532	anti
ENSG00000100030	*
ENSG00000102882	fitness
ENSG00000107643	*
ENSG00000050748	pro
ENSG00000109339	*
ENSG00000175325	*
ENSG00000080815	*
ENSG00000171862	pro
ENSG00000073756	*
ENSG00000169398	*
ENSG00000196396	*
ENSG00000179295	*
ENSG00000139197	anti
ENSG00000183010	*
ENSG00000172053	anti
ENSG00000144566	*
ENSG00000111540	*
ENSG00000100949	pro
ENSG00000108774	pro
ENSG00000051180	fitness
ENSG00000002016	fitness
ENSG00000006451	*
ENSG00000144118	anti
ENSG00000131759	*
ENSG00000077092	anti
ENSG00000172819	*
ENSG00000139687	*
ENSG00000073614	*
ENSG00000162521	*
ENSG00000117222	anti
ENSG00000102054	*
ENSG00000049449	*
ENSG00000137710	*
ENSG00000173039	*
ENSG00000165731	*
ENSG00000132005	*
ENSG00000087903	anti
ENSG00000080298	*
ENSG00000182901	*
ENSG00000159788	anti
ENSG00000204308	*
ENSG00000067900	*
ENSG00000132383	*
ENSG00000174444	anti
ENSG00000089009	fitness
ENSG00000163682	anti
ENSG00000108298	anti
ENSG00000071082	anti
ENSG00000149273	anti
ENSG00000083845	anti
ENSG00000137154	anti
ENSG00000108443	*
ENSG00000175634	anti
ENSG00000124614	anti
ENSG00000142534	anti
ENSG00000115268	anti
ENSG00000231500	*
ENSG00000186468	anti
ENSG00000197728	anti
ENSG00000126458	anti
ENSG00000160307	*
ENSG00000130561	*
ENSG00000099194	*
ENSG00000133028	anti
ENSG00000117118	pro
ENSG00000143252	pro
ENSG00000065559	anti
ENSG00000133661	anti
ENSG00000170624	*
ENSG00000102683	pro
ENSG00000118515	*
ENSG00000166922	*
ENSG00000160691	*
ENSG00000113558	pro
ENSG00000108576	pro
ENSG00000139514	anti
ENSG00000099960	*
ENSG00000081800	anti
ENSG00000088386	*
ENSG00000163406	anti
ENSG00000205571	*
ENSG00000172062	*
ENSG00000132639	*
ENSG00000173267	*
ENSG00000124562	anti
ENSG00000057252	*
ENSG00000142168	pro
ENSG00000112096	pro
ENSG00000185591	*
ENSG00000157005	*
ENSG00000278195	*
ENSG00000168610	*
ENSG00000126561	*
ENSG00000173757	*
ENSG00000101109	pro
ENSG00000118046	*
ENSG00000106089	*
ENSG00000213246	anti
ENSG00000148290	*
ENSG00000122728	*
ENSG00000147133	*
ENSG00000149591	*
ENSG00000113407	*
ENSG00000116957	anti
ENSG00000112592	*
ENSG00000059377	*
ENSG00000071564	*
ENSG00000108788	pro
ENSG00000167815	*
ENSG00000147601	*
ENSG00000132604	anti
ENSG00000164362	pro
ENSG00000137203	*
ENSG00000198176	*
ENSG00000105329	*
ENSG00000106799	*
ENSG00000151090	*
ENSG00000163931	*
ENSG00000149809	*
ENSG00000232810	*
ENSG00000198900	*
ENSG00000131747	*
ENSG00000077097	*
ENSG00000141510	pro
ENSG00000067369	anti
ENSG00000078900	*
ENSG00000134900	pro
ENSG00000124490	*
ENSG00000165699	pro
ENSG00000103197	pro
ENSG00000166402	*
ENSG00000178952	anti
ENSG00000112041	anti
ENSG00000078246	*
ENSG00000136810	pro
ENSG00000170315	*
ENSG00000103275	*
ENSG00000177889	*
ENSG00000116030	*
ENSG00000154277	*
ENSG00000118939	pro
ENSG00000109424	*
ENSG00000175567	pro
ENSG00000175564	*
ENSG00000070010	pro
ENSG00000169764	anti
ENSG00000131408	*
ENSG00000156467	anti
ENSG00000140740	anti
ENSG00000169021	anti
ENSG00000173660	anti
ENSG00000152818	pro
ENSG00000165280	*
ENSG00000112715	*
ENSG00000092820	anti
ENSG00000100749	*
ENSG00000028116	pro
ENSG00000115935	*
ENSG00000165392	*
ENSG00000158125	pro
ENSG00000136936	pro
ENSG00000079246	*
ENSG00000166913	pro
ENSG00000108953	*
ENSG00000164924	*
ENSG00000275111	*
ENSG00000166526	*
ENSG00000278129	*
ENSG00000154957	*
ENSG00000121903	*
ENSG00000106261	*
ENSG00000099326	*
ENSG00000162086	pro
ENSG00000270011	*
ENSG00000188629	*
ENSG00000198315	*
ENSG00000166261	*
ENSG00000122386	*
ENSG00000085644	*
ENSG00000149054	*
ENSG00000267680	*
ENSG00000139625	pro
ENSG00000075785	pro
ENSG00000112561	anti
ENSG00000078403	*
ENSG00000118972	pro
ENSG00000032742	anti
ENSG00000103723	pro
ENSG00000121057	anti
ENSG00000125755	anti
ENSG00000126012	pro
ENSG00000012817	*
ENSG00000087008	anti
ENSG00000158710	*
ENSG00000177169	anti
ENSG00000170265	*
ENSG00000167780	pro
ENSG00000055130	pro
ENSG00000133124	anti
ENSG00000170836	pro
ENSG00000166387	pro
ENSG00000110841	*
ENSG00000139220	*
ENSG00000131626	*
ENSG00000177380	pro
ENSG00000132842	*
ENSG00000079277	*
ENSG00000147044	pro
ENSG00000087269	anti
ENSG00000073282	pro
ENSG00000185950	anti
ENSG00000107581	anti
ENSG00000106263	anti
ENSG00000175390	anti
ENSG00000075151	*
ENSG00000126581	pro
ENSG00000185000	*
ENSG00000074266	anti
ENSG00000111880	pro
ENSG00000090621	*
ENSG00000092531	anti
ENSG00000107186	*
ENSG00000130957	anti
ENSG00000175334	pro
ENSG00000163666	*
ENSG00000120833	pro
ENSG00000171720	*
ENSG00000198728	*
ENSG00000159082	*
ENSG00000078269	anti
ENSG00000161011	*
ENSG00000166224	pro
ENSG00000088205	anti
ENSG00000115211	anti
ENSG00000145191	anti
ENSG00000125977	anti
ENSG00000106245	pro
ENSG00000100330	*
ENSG00000100038	pro
ENSG00000065000	pro
ENSG00000166167	pro
ENSG00000102078	anti
ENSG00000007216	*
ENSG00000129691	anti
ENSG00000169744	pro
ENSG00000130988	*
ENSG00000108389	pro
ENSG00000182979	*
ENSG00000131023	*
ENSG00000156709	*
ENSG00000073803	*
ENSG00000154473	anti
ENSG00000149480	pro
ENSG00000183691	*
ENSG00000106689	*
ENSG00000133116	pro
ENSG00000109062	anti
ENSG00000021645	*
ENSG00000178741	anti
ENSG00000179915	*
ENSG00000110076	anti
ENSG00000160957	*
ENSG00000121680	pro
ENSG00000102230	pro
ENSG00000134318	pro
ENSG00000069943	anti
ENSG00000145087	pro
ENSG00000124802	anti
ENSG00000134852	pro
ENSG00000131051	*
ENSG00000050344	*
ENSG00000141027	*
ENSG00000196498	*
ENSG00000182732	anti
ENSG00000171055	*
ENSG00000160785	anti
ENSG00000176406	anti
ENSG00000083290	*
ENSG00000187535	anti
ENSG00000158691	*
ENSG00000079999	anti
ENSG00000198799	*
ENSG00000100726	*
ENSG00000012504	*
ENSG00000117020	*
ENSG00000010017	anti
ENSG00000114770	*
ENSG00000087470	anti
ENSG00000113163	pro
ENSG00000163466	pro
ENSG00000101049	anti
ENSG00000113522	fitness
ENSG00000110422	*
ENSG00000006194	*
ENSG00000281007	*
ENSG00000120158	anti
ENSG00000132849	anti
ENSG00000197579	pro
ENSG00000135414	*
ENSG00000167186	anti
ENSG00000157823	*
ENSG00000084073	pro
ENSG00000103266	pro
ENSG00000096006	*
ENSG00000177479	anti
ENSG00000198722	*
ENSG00000197548	anti
ENSG00000169692	*
ENSG00000115484	anti
ENSG00000134398	pro
ENSG00000186141	anti
ENSG00000167283	anti
ENSG00000100532	pro
ENSG00000090932	*
ENSG00000132141	anti
ENSG00000154016	anti
ENSG00000123159	*
ENSG00000117139	*
ENSG00000171606	*
ENSG00000084733	anti
ENSG00000109819	*
ENSG00000198162	*
ENSG00000130222	*
ENSG00000165672	pro
ENSG00000141385	anti
ENSG00000070718	*
ENSG00000167114	*
ENSG00000139278	pro
ENSG00000157110	*
ENSG00000125868	pro
ENSG00000123124	*
ENSG00000198373	*
ENSG00000196363	*
ENSG00000183765	pro
ENSG00000159210	pro
ENSG00000215021	pro
ENSG00000170296	pro
ENSG00000133818	*
ENSG00000083520	pro
ENSG00000211456	pro
ENSG00000114503	pro
ENSG00000068903	pro
ENSG00000151657	pro
ENSG00000079841	*
ENSG00000163625	pro
ENSG00000065526	pro
ENSG00000130477	*
ENSG00000157106	anti
ENSG00000139718	anti
ENSG00000113048	anti
ENSG00000110046	*
ENSG00000155561	pro
ENSG00000168397	pro
ENSG00000102858	pro
ENSG00000134744	anti
ENSG00000164828	*
ENSG00000102870	*
ENSG00000105662	*
ENSG00000132275	anti
ENSG00000011376	anti
ENSG00000142082	*
ENSG00000096717	none
ENSG00000112992	pro
ENSG00000174106	pro
ENSG00000196652	*
ENSG00000104205	*
ENSG00000115825	*
ENSG00000139112	pro
ENSG00000137409	anti
ENSG00000109919	*
ENSG00000129946	*
ENSG00000124664	anti
ENSG00000126432	pro
ENSG00000137709	*
ENSG00000105287	anti
ENSG00000169375	*
ENSG00000178188	anti
ENSG00000144749	anti
ENSG00000103199	*
ENSG00000157954	*
ENSG00000135999	anti
ENSG00000135269	*
ENSG00000138002	anti
ENSG00000105550	*
ENSG00000092847	*
ENSG00000150457	anti
ENSG00000168000	*
ENSG00000105856	*
ENSG00000185009	pro
ENSG00000070756	*
ENSG00000006715	pro
ENSG00000164405	anti
ENSG00000123908	*
ENSG00000163106	pro
ENSG00000115317	*
ENSG00000101997	anti
ENSG00000141101	anti
ENSG00000144834	*
ENSG00000188677	anti
ENSG00000167600	*
ENSG00000259956	*
ENSG00000095066	pro
ENSG00000111727	anti
ENSG00000143418	*
ENSG00000071282	anti
ENSG00000197930	anti
ENSG00000100987	pro
ENSG00000105929	anti
ENSG00000107371	anti
ENSG00000120860	anti
ENSG00000214253	fitness
ENSG00000136100	pro
ENSG00000139131	anti
ENSG00000072756	pro
ENSG00000101052	anti
ENSG00000116353	anti
ENSG00000110066	anti
ENSG00000126524	pro
ENSG00000087076	anti
ENSG00000169738	pro
ENSG00000206181	*
ENSG00000134709	*
ENSG00000132963	pro
ENSG00000116750	anti
ENSG00000106617	*
ENSG00000187531	pro
ENSG00000077463	pro
ENSG00000055044	anti
ENSG00000047249	pro
ENSG00000130332	pro
ENSG00000152782	*
ENSG00000148082	*
ENSG00000115592	anti
ENSG00000172115	anti
ENSG00000186469	*
ENSG00000056586	anti
ENSG00000196981	anti
ENSG00000043514	*
ENSG00000137960	pro
ENSG00000137074	*
ENSG00000040487	anti
ENSG00000011295	anti
ENSG00000073067	anti
ENSG00000140987	*
ENSG00000198276	anti
ENSG00000167987	pro
ENSG00000070540	anti
ENSG00000114446	anti
ENSG00000066739	pro
ENSG00000111196	*
ENSG00000100461	pro
ENSG00000048544	anti
ENSG00000134108	*
ENSG00000168137	anti
ENSG00000167685	*
ENSG00000198246	anti
ENSG00000155189	anti
ENSG00000175193	pro
ENSG00000165125	*
ENSG00000083838	*
ENSG00000100796	*
ENSG00000088298	anti
ENSG00000197702	*
ENSG00000197444	anti
ENSG00000167562	*
ENSG00000163913	anti
ENSG00000005483	*
ENSG00000172380	*
ENSG00000127412	*
ENSG00000086619	*
ENSG00000163577	anti
ENSG00000077348	anti
ENSG00000105419	anti
ENSG00000143355	pro
ENSG00000136522	anti
ENSG00000117643	anti
ENSG00000275052	pro
ENSG00000142552	pro
ENSG00000142186	pro
ENSG00000162065	pro
ENSG00000113300	pro
ENSG00000054690	anti
ENSG00000057935	*
ENSG00000141564	anti
ENSG00000197024	*
ENSG00000068885	anti
ENSG00000117245	anti
ENSG00000141084	*
ENSG00000104142	pro
ENSG00000154447	pro
ENSG00000150990	anti
ENSG00000013293	*
ENSG00000198732	pro
ENSG00000235109	*
ENSG00000125812	*
ENSG00000144848	pro
ENSG00000215305	pro
ENSG00000105732	*
ENSG00000162775	anti
ENSG00000140577	anti
ENSG00000128581	anti
ENSG00000021461	anti
ENSG00000158296	anti
ENSG00000135972	anti
ENSG00000169288	anti
ENSG00000139719	pro
ENSG00000166575	*
ENSG00000123144	anti
ENSG00000198925	pro
ENSG00000130544	*
ENSG00000162972	pro
ENSG00000262246	*
ENSG00000143314	anti
ENSG00000090661	*
ENSG00000176108	pro
ENSG00000120137	pro
ENSG00000140398	pro
ENSG00000083223	*
ENSG00000197415	anti
ENSG00000139722	*
ENSG00000169957	*
ENSG00000178935	*
ENSG00000138111	anti
ENSG00000188295	*
ENSG00000125450	pro
ENSG00000145284	pro
ENSG00000125779	*
ENSG00000172000	*
ENSG00000156510	anti
ENSG00000120616	*
ENSG00000189298	*
ENSG00000101104	anti
ENSG00000100897	anti
ENSG00000196812	*
ENSG00000111266	*
ENSG00000164933	anti
ENSG00000135070	anti
ENSG00000151475	anti
ENSG00000078747	pro
ENSG00000109762	anti
ENSG00000151005	anti
ENSG00000125630	anti
ENSG00000090686	pro
ENSG00000186812	*
ENSG00000168172	*
ENSG00000131055	anti
ENSG00000161551	*
ENSG00000133247	*
ENSG00000173349	anti
ENSG00000162714	*
ENSG00000144026	*
ENSG00000165349	*
ENSG00000130182	*
ENSG00000125703	pro
ENSG00000134748	anti
ENSG00000130734	*
ENSG00000121270	anti
ENSG00000173545	anti
ENSG00000139624	*
ENSG00000138942	*
ENSG00000262919	pro
ENSG00000171469	*
ENSG00000181896	*
ENSG00000140798	*
ENSG00000167414	*
ENSG00000099365	*
ENSG00000155016	*
ENSG00000100505	anti
ENSG00000141576	*
ENSG00000172006	*
ENSG00000101844	*
ENSG00000184428	pro
ENSG00000180773	anti
ENSG00000186104	*
ENSG00000139263	*
ENSG00000167528	*
ENSG00000185418	anti
ENSG00000171302	pro
ENSG00000184619	anti
ENSG00000159111	anti
ENSG00000160471	anti
ENSG00000179855	*
ENSG00000197587	*
ENSG00000143862	pro
ENSG00000152527	*
ENSG00000123612	*
ENSG00000158552	pro
ENSG00000164506	*
ENSG00000188996	anti
ENSG00000185053	*
ENSG00000130700	*
ENSG00000165496	anti
ENSG00000139675	anti
ENSG00000140265	*
ENSG00000197162	*
ENSG00000171475	*
ENSG00000135870	*
ENSG00000186335	*
ENSG00000183791	anti
ENSG00000167554	*
ENSG00000164329	anti
ENSG00000126070	*
ENSG00000134698	pro
ENSG00000188501	pro
ENSG00000157211	anti
ENSG00000160741	*
ENSG00000171574	*
ENSG00000174839	anti
ENSG00000173275	*
ENSG00000154227	anti
ENSG00000163349	pro
ENSG00000123643	*
ENSG00000170144	*
ENSG00000161904	*
ENSG00000197037	*
ENSG00000187987	*
ENSG00000138767	*
ENSG00000174032	*
ENSG00000177842	*
ENSG00000172292	pro
ENSG00000204193	pro
ENSG00000182853	anti
ENSG00000141485	*
ENSG00000152467	*
ENSG00000197054	*
ENSG00000183317	*
ENSG00000155744	pro
ENSG00000080224	*
ENSG00000172888	*
ENSG00000186334	*
ENSG00000198556	*
ENSG00000185163	anti
ENSG00000119614	*
ENSG00000166831	*
ENSG00000130304	pro
ENSG00000187626	*
ENSG00000182521	pro
ENSG00000182983	*
ENSG00000177889	*
ENSG00000276380	*
ENSG00000187546	pro
ENSG00000185634	pro
ENSG00000137766	anti
ENSG00000119283	*
ENSG00000145354	pro
ENSG00000122574	pro
ENSG00000165606	*
ENSG00000205186	*
ENSG00000197416	*
ENSG00000186814	*

## Sheet: NonLAGGeneFams
The number of genes assigned to each non-longevity associated gene family. For each species code; please see the first sheet of this workbook (i.e. the sheet called SpeciesDict).
Function	Gene Family Ensembl ID	HSA	PTR	GGO	PPY	NLE	MMU	CJA	MUS	RNO	CPO	NMR	OCU	BTA	BWH	AME	CAF	MLU	PVA	LAF	MOD
Function	ENSFM00250000000024	11	10	8	9	11	13	9	11	10	5	10	11	11	15	11	11	12	12	10	6
Function	ENSFM00250000000106	1	1	1	1	1	1	1	1	1	1	0	1	1	1	1	1	0	1	1	0
Function	ENSFM00250000000111	4	3	4	4	4	4	5	4	4	4	3	4	4	5	4	4	3	4	4	4
Function	ENSFM00250000000112	10	9	10	10	10	11	11	10	10	10	8	10	9	17	10	10	9	9	11	9
Function	ENSFM00250000000130	4	4	4	4	3	4	4	4	4	4	3	4	4	4	4	4	4	4	4	4
Function	ENSFM00250000000136	5	4	3	4	5	3	4	5	8	2	3	3	8	2	2	3	4	3	3	3
Function	ENSFM00250000000182	8	8	10	7	7	6	8	9	8	8	8	8	9	7	8	7	7	6	8	8
Function	ENSFM00250000000184	5	5	5	5	5	4	5	5	5	5	5	5	5	5	5	5	5	5	5	5
Function	ENSFM00250000000189	0	0	0	0	0	0	0	1	1	1	0	1	1	4	1	1	0	0	1	1
Function	ENSFM00250000000193	10	11	12	12	11	16	20	9	8	6	8	8	9	18	7	10	7	8	8	8
Function	ENSFM00250000000198	2	3	2	3	3	4	3	4	4	3	4	4	4	5	5	4	4	3	3	6
Function	ENSFM00250000000206	18	14	14	16	15	17	13	20	16	5	13	13	19	10	14	15	20	18	14	8
Function	ENSFM00250000000210	5	4	5	6	5	6	6	8	5	3	2	4	6	8	4	3	5	1	6	9
Function	ENSFM00250000000217	9	9	12	9	10	14	11	8	11	9	10	14	10	23	13	13	14	4	8	7
Function	ENSFM00250000000220	4	4	6	7	4	7	6	5	4	4	5	5	5	9	4	5	6	4	4	4
Function	ENSFM00250000000221	7	7	7	6	5	7	5	7	7	6	6	7	8	6	6	7	4	3	7	7
Function	ENSFM00250000000231	4	3	4	4	3	7	4	4	4	4	2	5	4	8	4	4	2	4	5	4
Function	ENSFM00250000000235	11	10	12	12	10	10	11	24	19	13	10	15	15	11	10	9	10	9	8	9
Function	ENSFM00250000000240	8	7	8	8	9	8	8	8	8	7	6	6	7	9	8	8	7	7	9	7
Function	ENSFM00250000000269	7	7	7	7	7	7	7	7	7	7	6	6	7	7	7	7	6	7	7	7
Function	ENSFM00250000000275	4	4	4	4	4	4	4	4	4	4	4	4	4	5	5	5	5	4	5	5
Function	ENSFM00250000000278	10	9	10	9	10	11	9	10	10	8	9	9	11	10	10	10	8	8	11	8
Function	ENSFM00250000000285	4	4	4	3	3	6	4	4	6	3	3	4	5	4	4	4	12	3	4	5
Function	ENSFM00250000000295	6	6	6	7	6	6	6	6	7	6	5	5	6	7	7	6	5	6	5	6
Function	ENSFM00250000000303	4	3	4	4	4	4	4	4	4	4	3	4	5	6	4	4	5	4	4	4
Function	ENSFM00250000000311	5	5	5	5	4	5	5	5	5	5	4	6	5	6	5	5	4	5	5	5
Function	ENSFM00250000000312	0	0	1	1	1	1	1	1	1	1	1	1	51	1	1	1	4	0	1	1
Function	ENSFM00250000000323	5	4	5	5	5	6	5	5	5	4	5	6	5	7	5	5	5	5	5	7
Function	ENSFM00250000000328	4	5	5	6	7	6	9	6	9	7	6	6	5	3	6	6	8	6	7	6
Function	ENSFM00250000000331	6	6	6	6	6	6	6	6	6	6	6	6	6	8	6	6	6	6	5	8
Function	ENSFM00250000000332	3	3	3	3	3	8	4	3	3	3	3	3	3	13	3	3	4	3	3	3
Function	ENSFM00250000000343	3	3	3	3	4	2	3	5	5	3	4	4	4	5	4	4	4	3	3	2
Function	ENSFM00250000000372	5	5	5	5	4	4	4	5	6	5	5	4	5	4	5	5	4	2	4	4
Function	ENSFM00250000000375	4	4	4	4	4	6	4	4	3	4	3	4	5	6	5	5	5	4	5	5
Function	ENSFM00250000000377	5	5	4	6	5	6	4	7	5	5	4	3	6	5	5	5	4	5	3	5
Function	ENSFM00250000000380	6	5	5	8	5	8	6	7	10	7	3	6	6	6	8	6	6	5	8	4
Function	ENSFM00250000000389	2	2	1	3	1	2	1	0	0	0	0	0	1	0	0	0	0	1	1	0
Function	ENSFM00250000000393	20	21	19	19	7	11	2	98	26	7	10	2	23	11	2	1	31	2	7	0
Function	ENSFM00250000000417	5	4	5	5	5	5	5	5	5	5	5	4	5	7	5	5	6	5	5	6
Function	ENSFM00250000000419	4	3	4	3	3	4	5	4	6	5	5	4	4	5	5	4	4	4	5	5
Function	ENSFM00250000000421	3	2	4	3	3	3	3	3	3	3	3	4	3	3	3	3	4	3	4	4
Function	ENSFM00250000000429	3	3	4	3	1	5	4	7	9	4	4	12	7	8	8	9	7	3	8	4
Function	ENSFM00250000000438	5	5	4	5	6	8	5	5	10	4	5	6	5	4	4	4	5	5	4	3
Function	ENSFM00250000000442	4	4	4	5	4	4	4	4	4	4	4	4	4	3	4	4	5	4	4	4
Function	ENSFM00250000000445	4	4	4	4	3	6	4	4	4	5	4	8	4	5	4	4	5	4	4	5
Function	ENSFM00250000000454	1	1	1	1	1	1	1	1	1	1	1	1	1	1	0	1	0	1	1	1
Function	ENSFM00250000000459	3	3	3	3	3	3	3	3	4	3	3	2	3	2	3	3	3	3	3	3
Function	ENSFM00250000000463	7	7	7	7	8	7	7	7	7	7	5	7	7	6	8	7	7	7	7	7
Function	ENSFM00250000000464	5	3	4	4	4	4	4	68	72	4	3	6	5	8	3	4	5	3	5	1
Function	ENSFM00250000000469	2	2	2	2	2	2	2	2	2	2	1	2	2	2	2	2	2	2	2	2
Function	ENSFM00250000000475	5	5	7	5	4	14	6	4	7	3	5	6	3	12	6	11	6	4	4	10
Function	ENSFM00250000000478	3	2	3	3	3	3	3	2	2	3	3	2	3	2	3	3	3	3	3	3
Function	ENSFM00250000000488	3	3	3	3	3	4	8	5	6	3	4	4	3	3	3	4	3	3	3	7
Function	ENSFM00250000000504	4	4	5	6	5	5	4	5	4	4	5	5	5	5	5	5	4	3	5	5
Function	ENSFM00250000000505	5	5	8	5	5	6	5	6	6	5	4	4	6	11	5	5	5	4	4	6
Function	ENSFM00250000000514	3	3	3	3	4	3	3	3	3	4	3	3	3	5	3	3	3	3	3	3
Function	ENSFM00250000000515	7	5	6	6	5	7	5	6	6	7	2	6	6	5	4	6	9	3	6	6
Function	ENSFM00250000000518	4	4	4	4	3	4	5	4	5	4	3	4	4	4	4	5	4	4	4	6
Function	ENSFM00250000000524	4	4	3	4	4	4	4	4	4	5	4	4	4	6	4	4	4	4	4	4
Function	ENSFM00250000000525	4	4	4	4	5	4	4	4	4	4	2	3	4	5	4	4	5	4	4	13
Function	ENSFM00250000000535	4	4	4	4	4	4	6	4	5	4	2	4	4	4	6	4	4	4	4	5
Function	ENSFM00250000000536	6	6	6	7	6	6	5	5	6	4	4	6	5	7	5	5	7	6	5	6
Function	ENSFM00250000000542	2	2	3	2	4	3	2	2	4	2	2	2	2	5	3	2	5	2	2	2
Function	ENSFM00250000000543	2	2	2	2	2	4	3	2	2	2	2	2	2	5	2	2	2	2	2	1
Function	ENSFM00250000000545	4	3	4	3	4	4	4	4	4	4	3	4	4	4	4	4	4	4	3	4
Function	ENSFM00250000000550	5	5	5	4	5	4	5	7	7	6	5	6	7	5	6	6	5	5	5	7
Function	ENSFM00250000000552	3	3	3	3	3	3	3	3	4	3	3	3	2	4	3	4	4	3	3	5
Function	ENSFM00250000000562	3	2	4	3	3	3	4	3	3	3	3	2	3	3	3	3	3	3	3	4
Function	ENSFM00250000000564	4	4	2	3	3	3	3	4	5	3	2	3	5	2	2	2	3	2	2	2
Function	ENSFM00250000000568	4	4	4	4	5	4	4	4	5	4	4	4	4	3	4	4	4	4	4	5
Function	ENSFM00250000000570	4	4	3	4	4	4	6	4	5	4	4	4	5	4	4	4	4	4	4	4
Function	ENSFM00250000000574	4	4	4	5	4	4	4	4	4	4	5	4	3	8	4	4	5	4	4	5
Function	ENSFM00250000000577	5	6	7	7	5	8	5	9	9	8	4	8	7	10	6	7	6	5	6	11
Function	ENSFM00250000000579	2	2	2	2	2	2	2	2	2	2	2	2	2	2	2	2	2	2	2	2
Function	ENSFM00250000000584	7	6	7	6	6	7	6	9	9	10	7	7	7	8	7	8	8	7	8	7
Function	ENSFM00250000000591	4	4	4	3	4	4	4	4	5	4	4	5	4	5	4	5	4	4	4	3
Function	ENSFM00250000000594	0	0	0	0	0	0	0	2	0	0	1	1	0	0	0	1	0	0	0	23
Function	ENSFM00250000000603	4	4	4	4	4	4	4	4	4	4	4	4	4	6	5	5	6	4	4	5
Function	ENSFM00250000000604	8	5	6	7	6	7	3	3	3	3	3	3	3	3	3	3	3	2	4	3
Function	ENSFM00250000000608	4	4	3	4	4	3	4	4	4	4	3	4	4	3	5	4	4	4	4	5
Function	ENSFM00250000000610	4	4	4	4	3	5	4	3	4	4	4	4	4	5	4	4	4	4	4	5
Function	ENSFM00250000000612	4	4	2	4	3	5	4	4	5	3	3	3	3	4	3	3	3	3	3	2
Function	ENSFM00250000000614	1	2	20	8	4	14	26	2	40	11	2	13	7	15	3	10	10	1	6	2
Function	ENSFM00250000000618	5	4	4	5	5	5	4	4	4	5	4	4	5	6	4	4	4	5	5	4
Function	ENSFM00250000000619	2	1	2	2	2	2	2	2	2	2	2	2	2	3	2	2	2	2	3	1
Function	ENSFM00250000000620	3	2	3	3	3	3	3	3	3	3	3	3	3	3	3	3	3	3	3	4
Function	ENSFM00250000000621	5	4	5	5	5	5	5	5	5	5	5	4	5	7	6	3	4	5	4	5
Function	ENSFM00250000000622	2	2	2	2	2	2	2	2	2	2	2	2	2	3	2	2	2	2	2	2
Function	ENSFM00250000000637	4	1	1	2	1	1	1	1	1	1	0	1	1	2	1	1	1	1	1	1
Function	ENSFM00250000000638	0	0	0	0	0	0	0	16	21	0	0	0	0	0	0	0	0	0	0	0
Function	ENSFM00250000000639	6	4	4	4	4	4	4	4	4	4	3	5	4	8	5	4	4	4	4	4
Function	ENSFM00250000000641	3	3	3	3	4	3	3	3	3	3	3	3	3	4	4	3	3	3	3	3
Function	ENSFM00250000000643	6	6	6	6	6	6	6	6	7	6	5	6	6	7	6	6	7	6	6	7
Function	ENSFM00250000000644	6	5	6	6	6	6	6	6	6	6	5	6	6	6	6	6	5	6	6	6
Function	ENSFM00250000000648	2	2	2	2	3	2	2	2	2	2	2	2	2	2	2	2	2	2	2	2
Function	ENSFM00250000000651	4	4	5	4	4	4	6	4	5	4	4	4	5	5	4	11	5	4	4	4
Function	ENSFM00250000000652	3	3	3	3	3	3	3	3	3	3	3	3	3	6	3	2	3	3	3	5
Function	ENSFM00250000000670	4	4	4	4	4	4	4	4	4	4	2	4	4	6	4	4	4	4	4	4
Function	ENSFM00250000000671	3	3	3	3	3	4	6	3	4	5	3	4	3	4	3	7	3	3	3	3
Function	ENSFM00250000000672	4	3	4	4	4	4	4	4	4	4	4	1	4	4	4	4	4	4	4	4
Function	ENSFM00250000000673	3	3	3	3	3	3	3	3	3	3	2	2	3	4	3	3	3	3	3	3
Function	ENSFM00250000000681	3	3	4	3	3	3	3	3	3	3	3	4	3	4	3	3	3	3	3	3
Function	ENSFM00250000000687	3	3	3	3	3	3	3	3	3	3	3	3	3	5	4	3	4	3	3	3
Function	ENSFM00250000000689	5	4	5	4	5	5	5	5	5	5	5	4	5	5	5	5	5	5	5	5
Function	ENSFM00250000000691	3	3	3	3	3	3	3	3	3	3	3	2	3	3	3	3	3	3	3	4
Function	ENSFM00250000000700	3	3	3	3	3	3	5	3	3	3	3	3	3	2	3	3	3	3	3	3
Function	ENSFM00250000000702	1	1	1	1	1	1	1	1	1	1	1	1	1	1	1	1	1	1	1	0
Function	ENSFM00250000000704	2	1	2	1	2	3	2	2	2	2	1	2	2	2	2	2	2	2	2	4
Function	ENSFM00250000000705	6	6	7	6	7	7	7	7	7	6	5	6	7	5	6	6	19	6	6	7
Function	ENSFM00250000000707	3	3	3	3	3	3	3	2	3	3	2	3	3	3	3	3	3	3	3	3
Function	ENSFM00250000000709	1	0	15	7	7	22	27	6	18	8	1	8	1	18	4	6	8	1	5	2
Function	ENSFM00250000000717	3	3	3	3	3	3	3	3	3	3	2	3	3	4	4	3	4	3	3	4
Function	ENSFM00250000000718	4	4	4	5	4	5	4	4	4	4	4	4	3	2	4	4	3	4	4	4
Function	ENSFM00250000000720	2	2	2	2	2	2	2	2	2	2	2	2	2	3	2	2	2	2	2	3
Function	ENSFM00250000000722	2	2	2	2	2	2	2	2	2	2	2	2	2	2	2	2	2	2	2	2
Function	ENSFM00250000000725	4	4	4	4	4	4	4	4	4	4	3	4	4	2	4	4	4	4	4	4
Function	ENSFM00250000000728	1	1	2	1	1	2	1	1	4	1	1	1	1	1	1	1	1	1	1	1
Function	ENSFM00250000000734	3	5	3	3	3	3	3	3	3	2	3	3	3	4	4	6	3	3	3	4
Function	ENSFM00250000000736	4	4	4	4	4	4	4	3	4	4	4	4	4	5	4	4	3	4	4	4
Function	ENSFM00250000000737	3	3	3	3	3	3	4	3	2	3	3	2	3	6	6	3	2	3	2	4
Function	ENSFM00250000000738	3	3	3	3	2	3	3	3	3	4	3	3	3	3	3	3	2	3	3	3
Function	ENSFM00250000000740	3	3	3	2	3	5	3	4	5	3	2	4	5	9	5	3	11	3	3	5
Function	ENSFM00250000000743	2	3	3	3	3	5	4	3	4	3	3	3	3	4	3	5	2	2	3	3
Function	ENSFM00250000000744	3	3	3	3	3	3	4	3	2	3	2	3	3	2	3	3	3	3	3	3
Function	ENSFM00250000000747	4	4	4	4	4	5	6	4	7	5	5	9	5	5	4	5	3	3	4	6
Function	ENSFM00250000000749	4	4	3	4	4	4	4	4	4	4	3	2	4	5	4	4	4	4	3	3
Function	ENSFM00250000000753	2	2	1	2	2	2	2	2	2	2	2	2	2	0	2	2	2	2	3	2
Function	ENSFM00250000000754	2	2	2	2	2	4	2	2	2	2	2	2	2	3	2	2	2	2	2	2
Function	ENSFM00250000000763	3	2	3	3	3	3	5	4	3	3	2	3	3	3	3	3	3	3	3	3
Function	ENSFM00250000000764	2	2	2	2	2	1	2	2	2	2	2	2	2	3	2	2	2	2	2	2
Function	ENSFM00250000000766	4	4	4	4	5	4	4	4	4	4	4	3	4	5	4	4	3	4	4	3
Function	ENSFM00250000000767	4	4	4	4	4	4	5	4	4	4	3	3	4	9	4	4	3	4	4	3
Function	ENSFM00250000000770	3	3	3	3	3	3	3	3	3	3	2	2	4	4	3	3	3	3	3	3
Function	ENSFM00250000000771	3	0	2	3	4	3	3	3	3	3	2	3	3	5	3	4	3	3	3	3
Function	ENSFM00250000000772	3	5	5	5	5	5	5	5	5	4	2	5	7	5	5	5	5	5	5	6
Function	ENSFM00250000000774	3	3	3	3	3	4	3	3	3	3	2	2	3	3	3	3	3	3	3	3
Function	ENSFM00250000000775	2	2	2	2	2	1	2	2	2	2	2	2	2	2	2	2	2	2	2	3
Function	ENSFM00250000000776	4	4	4	4	4	4	4	4	4	4	4	4	4	6	4	4	4	4	4	4
Function	ENSFM00250000000779	2	2	2	2	3	2	2	2	2	2	2	2	2	2	3	2	2	2	2	2
Function	ENSFM00250000000780	2	2	2	2	2	3	2	2	2	2	2	2	2	0	2	2	2	2	2	2
Function	ENSFM00250000000782	2	2	3	4	2	4	2	2	2	2	1	2	2	2	4	2	2	4	3	3
Function	ENSFM00250000000787	3	2	2	2	2	2	2	3	2	7	2	2	3	2	2	3	2	2	2	2
Function	ENSFM00250000000789	2	2	2	2	3	4	2	2	2	2	1	2	2	5	2	3	2	2	3	2
Function	ENSFM00250000000790	4	4	4	4	4	4	4	5	5	4	4	4	4	4	4	4	4	4	4	4
Function	ENSFM00250000000791	3	4	3	3	3	3	3	3	3	3	3	3	3	3	3	3	3	4	3	3
Function	ENSFM00250000000793	3	2	3	3	3	3	3	3	3	3	2	2	3	2	3	3	3	3	4	4
Function	ENSFM00250000000796	4	4	4	4	4	4	4	4	5	4	5	3	4	4	4	4	4	4	4	3
Function	ENSFM00250000000808	5	5	5	5	5	6	5	5	6	5	5	5	5	5	6	5	1	5	6	4
Function	ENSFM00250000000811	2	2	2	2	2	2	2	2	2	2	2	2	2	2	2	2	2	2	2	2
Function	ENSFM00250000000815	3	2	4	3	3	3	3	3	3	3	3	3	3	4	4	3	3	3	3	3
Function	ENSFM00250000000820	2	2	2	2	2	3	2	2	2	2	2	2	2	4	3	2	3	2	2	2
Function	ENSFM00250000000822	4	5	4	4	4	4	4	4	4	4	4	3	4	4	4	4	4	2	4	3
Function	ENSFM00250000000826	0	2	1	2	2	4	4	3	4	2	2	3	1	5	2	2	1	1	2	5
Function	ENSFM00250000000828	2	2	3	1	3	2	1	3	3	3	1	3	3	3	3	2	4	0	3	5
Function	ENSFM00250000000829	4	4	4	4	4	3	4	4	4	4	3	4	3	3	4	4	5	3	4	4
Function	ENSFM00250000000830	3	3	3	3	3	3	3	3	3	2	3	3	3	3	3	3	3	3	3	3
Function	ENSFM00250000000838	3	3	3	3	3	3	3	3	3	3	3	3	3	3	3	3	3	3	4	3
Function	ENSFM00250000000839	1	1	1	1	1	1	1	1	1	1	0	1	1	3	1	1	1	1	1	1
Function	ENSFM00250000000843	3	3	3	3	3	3	3	3	3	3	3	3	3	0	3	3	3	3	3	3
Function	ENSFM00250000000845	2	2	2	2	2	2	3	2	2	2	2	3	2	2	2	2	3	2	2	2
Function	ENSFM00250000000850	0	2	2	2	2	2	2	2	2	2	2	2	4	3	2	2	2	2	2	2
Function	ENSFM00250000000852	7	7	7	7	4	5	7	10	11	3	5	7	16	5	5	3	22	4	10	7
Function	ENSFM00250000000857	3	3	3	2	3	3	3	3	3	3	3	3	2	4	3	2	3	4	3	3
Function	ENSFM00250000000859	2	1	2	2	2	2	2	2	2	2	2	3	4	3	3	3	2	2	2	3
Function	ENSFM00250000000861	3	3	4	3	3	3	4	3	4	3	2	3	3	4	3	3	4	3	3	2
Function	ENSFM00250000000864	3	3	3	3	4	3	3	3	3	3	1	2	3	3	4	3	3	3	3	7
Function	ENSFM00250000000865	2	2	2	2	2	2	2	2	2	2	2	2	2	2	2	2	2	2	2	1
Function	ENSFM00250000000867	3	4	4	3	3	3	4	3	5	4	3	3	3	3	5	7	3	3	3	3
Function	ENSFM00250000000869	2	2	2	2	2	2	2	2	2	2	2	2	2	2	2	2	2	2	2	2
Function	ENSFM00250000000871	1	0	5	3	2	10	8	1	12	1	1	4	4	11	3	8	1	1	2	3
Function	ENSFM00250000000873	3	3	3	3	3	3	4	3	3	3	0	3	3	3	3	3	3	3	3	3
Function	ENSFM00250000000875	3	3	4	4	3	3	3	3	3	3	1	3	4	3	3	3	3	3	3	3
Function	ENSFM00250000000879	12	10	10	10	1	4	3	0	0	1	2	0	2	1	0	0	0	0	0	0
Function	ENSFM00250000000882	2	2	2	2	2	2	2	2	2	2	1	2	2	2	2	2	2	2	2	3
Function	ENSFM00250000000887	2	2	2	2	2	2	2	2	2	2	1	2	2	3	2	2	2	2	2	2
Function	ENSFM00250000000890	4	4	3	4	4	4	4	4	4	4	4	4	6	6	4	4	5	4	4	5
Function	ENSFM00250000000892	3	3	3	3	3	3	3	3	3	3	2	3	3	9	3	3	3	2	3	3
Function	ENSFM00250000000893	6	5	4	3	5	4	5	4	5	9	5	3	4	5	6	4	8	3	5	3
Function	ENSFM00250000000894	2	2	1	2	2	2	2	2	2	2	2	2	2	2	2	2	2	2	2	2
Function	ENSFM00250000000895	6	6	4	4	3	4	2	6	4	2	1	3	4	5	3	8	5	3	3	4
Function	ENSFM00250000000896	3	2	3	3	2	3	4	4	4	3	3	1	4	5	3	2	5	2	3	4
Function	ENSFM00250000000897	3	2	3	3	3	3	3	3	3	3	3	2	3	2	3	3	3	3	3	3
Function	ENSFM00250000000898	3	3	4	3	3	4	6	3	3	3	3	3	3	5	3	3	3	3	3	3
Function	ENSFM00250000000899	4	4	4	4	4	4	5	4	4	4	4	4	4	5	4	4	6	4	4	3
Function	ENSFM00250000000900	3	3	3	3	3	4	3	3	3	3	3	3	3	4	2	3	5	3	3	3
Function	ENSFM00250000000903	2	1	2	3	2	2	2	2	2	2	2	2	2	2	2	2	2	2	2	1
Function	ENSFM00250000000905	2	2	2	2	2	2	2	2	3	3	3	1	3	3	3	2	2	2	3	3
Function	ENSFM00250000000906	2	2	2	2	2	2	2	2	2	2	0	2	2	2	2	2	1	2	2	2
Function	ENSFM00250000000908	3	3	3	4	3	4	3	4	3	4	2	3	3	4	3	3	3	4	3	3
Function	ENSFM00250000000909	3	3	3	3	3	2	3	3	3	3	3	2	3	3	3	3	4	3	3	3
Function	ENSFM00250000000912	3	3	2	2	1	2	2	3	2	2	2	2	3	3	2	2	2	2	1	1
Function	ENSFM00250000000913	4	4	4	4	4	4	4	4	4	3	5	4	4	7	4	6	4	4	4	4
Function	ENSFM00250000000916	3	4	4	4	3	4	3	4	4	5	3	6	4	5	5	4	4	4	4	4
Function	ENSFM00250000000919	3	3	3	3	3	3	3	3	3	3	3	3	3	4	3	3	4	3	3	3
Function	ENSFM00250000000920	3	3	3	3	3	3	4	3	3	3	3	3	3	3	3	3	3	3	3	3
Function	ENSFM00250000000921	3	3	3	3	3	5	5	3	3	3	3	3	3	6	3	3	3	2	4	3
Function	ENSFM00250000000925	3	3	3	3	3	3	3	4	4	4	4	3	6	4	4	4	4	3	4	4
Function	ENSFM00250000000926	3	3	3	3	3	3	3	3	3	3	2	2	3	3	3	3	2	3	3	4
Function	ENSFM00250000000928	2	1	2	2	2	2	3	2	2	2	2	2	2	2	2	2	2	2	2	2
Function	ENSFM00250000000929	3	3	3	3	3	3	3	3	4	4	3	3	3	4	3	4	2	3	3	9
Function	ENSFM00250000000931	4	4	4	4	4	4	4	4	4	4	3	3	4	2	4	4	4	4	4	5
Function	ENSFM00250000000935	3	3	3	3	3	3	3	3	3	3	2	3	3	3	3	3	3	3	2	3
Function	ENSFM00250000000936	2	2	2	2	2	2	2	2	2	1	2	2	2	3	2	2	2	2	2	2
Function	ENSFM00250000000937	3	3	3	3	3	3	3	3	4	3	2	3	3	3	3	3	3	3	3	4
Function	ENSFM00250000000938	4	4	4	4	4	4	5	4	4	4	4	4	4	6	4	4	4	4	4	4
Function	ENSFM00250000000939	2	2	2	2	2	2	2	2	2	2	1	2	2	3	2	2	2	2	2	3
Function	ENSFM00250000000940	2	2	2	2	2	2	3	3	2	2	1	1	2	2	2	2	2	2	2	2
Function	ENSFM00250000000941	3	3	3	3	3	3	2	3	4	3	3	3	3	5	3	3	3	3	3	3
Function	ENSFM00250000000942	3	3	3	3	3	3	3	3	3	3	2	2	3	3	3	3	3	3	3	3
Function	ENSFM00250000000944	2	2	2	2	2	2	2	2	2	2	2	2	2	4	2	1	2	2	3	2
Function	ENSFM00250000000945	2	1	2	2	3	2	2	2	2	2	2	2	2	5	2	3	2	2	2	2
Function	ENSFM00250000000946	3	3	4	6	4	4	3	3	3	3	3	3	3	3	3	3	3	3	3	2
Function	ENSFM00250000000947	2	2	2	2	4	2	2	2	2	2	2	1	2	3	2	2	2	2	2	2
Function	ENSFM00250000000948	5	4	6	4	5	4	4	9	8	3	4	8	5	5	4	5	6	3	5	4
Function	ENSFM00250000000950	4	4	4	3	4	4	3	4	4	2	3	4	4	10	5	4	5	4	3	4
Function	ENSFM00250000000952	3	3	3	3	3	3	3	3	3	3	3	3	3	3	3	3	4	3	3	7
Function	ENSFM00250000000954	2	2	2	2	1	2	2	2	2	3	2	2	2	3	2	2	2	2	3	2
Function	ENSFM00250000000958	2	2	2	2	2	2	2	2	2	2	2	2	2	3	2	2	2	2	2	2
Function	ENSFM00250000000961	3	3	3	3	4	4	3	3	3	3	2	2	3	3	4	3	12	3	3	3
Function	ENSFM00250000000964	3	2	2	4	3	3	3	3	3	3	3	3	3	4	4	3	3	3	3	2
Function	ENSFM00250000000977	2	2	3	2	2	2	2	2	2	3	1	2	3	8	3	2	2	2	3	2
Function	ENSFM00250000000979	3	3	3	3	3	4	3	3	3	3	3	3	3	4	3	3	3	3	3	4
Function	ENSFM00250000000980	3	3	3	2	2	2	3	3	2	3	2	3	3	3	3	3	3	3	3	3
Function	ENSFM00250000000982	6	6	7	6	7	7	7	5	6	6	4	5	7	8	7	7	4	6	6	6
Function	ENSFM00250000000986	3	4	3	2	3	3	3	3	3	3	2	2	3	4	3	3	3	3	3	3
Function	ENSFM00250000000989	2	2	3	2	2	5	4	2	9	2	1	2	2	2	2	3	4	2	2	3
Function	ENSFM00250000000990	3	3	4	3	3	3	4	3	3	3	1	3	3	5	3	3	3	3	3	2
Function	ENSFM00250000000992	3	2	3	3	3	3	3	3	3	3	3	3	3	3	3	2	3	3	3	2
Function	ENSFM00250000000995	4	4	4	4	4	4	4	4	5	4	4	3	5	4	4	4	6	4	4	5
Function	ENSFM00250000001001	3	3	3	3	3	5	3	3	3	3	3	1	3	3	4	3	2	3	3	3
Function	ENSFM00250000001002	1	1	1	1	1	1	1	1	1	1	1	1	1	1	1	1	1	1	1	1
Function	ENSFM00250000001004	10	10	13	13	10	6	5	5	5	6	7	2	9	6	6	7	32	6	12	5
Function	ENSFM00250000001005	3	3	3	3	3	3	3	3	3	3	3	3	3	6	3	3	3	3	3	3
Function	ENSFM00250000001010	2	2	2	2	3	2	3	2	2	2	2	3	3	2	3	2	4	2	2	3
Function	ENSFM00250000001011	2	2	2	2	3	2	2	2	2	2	2	2	2	6	2	2	2	2	2	2
Function	ENSFM00250000001018	3	2	3	3	5	3	4	3	4	4	3	4	4	3	6	6	6	3	4	6
Function	ENSFM00250000001020	7	8	7	8	6	7	7	6	7	10	6	15	12	5	8	7	7	8	7	8
Function	ENSFM00250000001027	3	3	3	3	3	3	3	3	3	3	3	3	3	2	3	3	4	3	3	3
Function	ENSFM00250000001034	2	2	16	12	1	18	25	2	7	3	2	27	1	36	13	3	11	2	3	1
Function	ENSFM00250000001040	4	4	4	4	4	4	4	4	4	4	3	3	4	4	4	4	3	4	4	3
Function	ENSFM00250000001042	3	3	3	3	3	3	3	3	3	3	3	3	3	3	3	3	2	3	3	3
Function	ENSFM00250000001043	4	3	4	4	3	6	12	3	5	4	3	3	5	6	3	4	3	3	3	3
Function	ENSFM00250000001044	3	3	3	3	3	3	3	3	3	3	2	3	3	4	3	3	4	3	3	3
Function	ENSFM00250000001046	1	3	5	3	2	2	1	1	1	1	1	1	1	1	1	1	1	1	1	1
Function	ENSFM00250000001048	2	2	2	2	2	2	1	2	2	2	1	2	2	2	2	2	2	2	2	2
Function	ENSFM00250000001049	3	3	3	3	3	3	3	3	3	3	2	4	3	3	3	3	3	3	3	3
Function	ENSFM00250000001052	3	3	3	3	3	3	3	4	4	3	3	4	3	4	3	3	5	3	4	3
Function	ENSFM00250000001053	3	3	2	3	4	4	4	3	3	3	3	3	3	4	3	3	3	3	3	3
Function	ENSFM00250000001054	1	1	1	1	1	1	1	1	1	1	1	1	1	1	1	1	1	1	1	1
Function	ENSFM00250000001057	2	1	2	2	2	2	2	2	2	2	2	1	2	2	2	2	1	2	2	2
Function	ENSFM00250000001058	3	3	4	3	4	4	3	3	4	3	4	3	3	3	3	3	3	3	4	3
Function	ENSFM00250000001062	3	3	3	3	3	3	3	2	3	3	3	3	3	3	3	3	3	3	3	3
Function	ENSFM00250000001065	5	4	4	4	3	4	4	3	3	3	4	4	4	4	4	3	3	4	3	4
Function	ENSFM00250000001066	1	1	1	1	1	1	1	1	1	1	1	1	1	1	1	1	1	1	1	1
Function	ENSFM00250000001068	3	3	3	2	3	3	3	3	3	4	3	3	3	3	3	3	1	3	3	3
Function	ENSFM00250000001069	4	4	4	4	4	4	4	4	4	4	2	4	4	5	4	4	3	4	4	5
Function	ENSFM00250000001071	1	1	1	1	1	1	1	1	1	1	1	1	1	1	1	1	1	1	1	1
Function	ENSFM00250000001072	2	2	3	2	2	2	2	2	3	2	2	3	2	3	2	3	3	2	2	2
Function	ENSFM00250000001077	2	2	2	2	2	2	1	2	2	2	2	2	2	2	2	2	2	2	2	2
Function	ENSFM00250000001080	3	3	3	3	3	3	3	3	3	3	3	3	3	2	3	3	3	3	3	3
Function	ENSFM00250000001081	2	2	2	2	2	2	2	16	7	22	2	2	2	2	2	2	7	2	2	1
Function	ENSFM00250000001084	1	1	3	2	1	2	3	3	1	4	2	5	3	1	1	1	10	2	8	3
Function	ENSFM00250000001090	3	3	3	2	5	3	4	3	3	3	2	3	3	8	3	3	3	2	3	4
Function	ENSFM00250000001093	2	2	2	2	2	2	2	2	2	2	2	2	2	2	2	2	2	2	2	2
Function	ENSFM00250000001095	3	3	4	3	3	3	3	3	3	3	3	3	3	3	3	3	2	2	3	2
Function	ENSFM00250000001098	3	3	3	3	3	3	3	3	3	3	3	3	3	5	3	3	2	3	3	2
Function	ENSFM00250000001100	2	2	2	3	2	2	2	2	2	2	2	2	2	4	2	2	2	2	2	2
Function	ENSFM00250000001101	3	3	3	3	3	3	6	3	3	2	3	3	3	3	3	3	2	3	3	3
Function	ENSFM00250000001103	2	2	2	2	3	2	2	2	2	2	2	2	2	3	2	2	2	2	2	2
Function	ENSFM00250000001106	4	4	4	4	4	4	4	3	3	6	4	4	4	4	4	4	2	4	3	3
Function	ENSFM00250000001107	4	4	4	4	4	4	4	4	4	4	4	4	4	4	4	4	5	4	4	4
Function	ENSFM00250000001110	2	2	2	2	2	2	2	2	2	2	3	2	3	2	2	2	2	2	2	3
Function	ENSFM00250000001117	2	1	11	1	1	12	8	2	7	2	1	10	10	30	6	12	7	1	1	2
Function	ENSFM00250000001118	2	2	2	2	2	2	2	2	2	2	2	1	2	1	2	2	3	2	2	2
Function	ENSFM00250000001119	2	2	2	2	2	2	2	2	3	2	2	2	2	2	2	2	2	2	3	3
Function	ENSFM00250000001123	2	2	2	2	2	2	2	2	2	2	2	2	2	2	2	2	3	2	2	2
Function	ENSFM00250000001124	2	2	2	2	2	2	2	2	2	2	2	2	2	2	2	2	2	2	2	2
Function	ENSFM00250000001126	4	4	4	4	4	4	4	4	4	4	3	4	4	2	4	4	4	4	4	4
Function	ENSFM00250000001127	4	3	4	3	4	4	4	4	4	3	4	4	4	3	4	4	4	3	4	5
Function	ENSFM00250000001129	3	3	5	3	3	4	4	3	3	3	3	3	3	5	3	3	3	3	3	3
Function	ENSFM00250000001130	3	2	3	3	3	3	3	3	3	3	2	3	3	3	3	3	2	3	3	3
Function	ENSFM00250000001131	3	3	3	3	4	3	3	3	3	3	2	3	3	4	3	3	3	3	3	2
Function	ENSFM00250000001135	2	2	2	2	2	2	2	2	2	2	2	2	2	2	2	2	2	2	2	2
Function	ENSFM00250000001136	2	2	2	2	2	2	2	3	2	2	2	2	2	2	2	2	3	2	2	2
Function	ENSFM00250000001137	3	3	4	4	3	3	3	3	3	3	3	3	3	3	3	3	3	3	3	3
Function	ENSFM00250000001140	2	3	4	2	3	4	8	3	3	4	3	2	3	3	3	3	3	3	3	3
Function	ENSFM00250000001142	3	3	3	3	3	4	3	3	4	3	3	4	4	5	3	3	4	3	4	4
Function	ENSFM00250000001143	2	2	2	1	2	2	2	2	2	2	2	2	2	5	2	2	2	2	2	2
Function	ENSFM00250000001144	2	2	2	2	2	2	2	2	2	2	2	2	2	3	2	2	2	2	2	2
Function	ENSFM00250000001145	2	2	2	2	2	2	3	2	2	2	3	2	4	2	2	2	1	2	2	2
Function	ENSFM00250000001147	4	4	4	4	2	4	4	3	3	4	3	3	4	4	4	4	3	4	4	4
Function	ENSFM00250000001149	4	4	4	4	3	4	4	4	4	3	3	3	3	6	4	4	3	4	4	3
Function	ENSFM00250000001153	3	3	4	3	3	5	3	3	3	3	2	3	3	3	3	3	4	3	3	4
Function	ENSFM00250000001156	3	3	5	3	3	3	3	3	4	3	3	2	4	6	3	3	3	3	3	4
Function	ENSFM00250000001158	2	2	2	2	2	2	2	2	2	2	2	1	2	3	2	2	2	2	2	2
Function	ENSFM00250000001163	3	3	3	4	3	6	3	3	3	3	2	3	3	6	3	3	3	3	3	3
Function	ENSFM00250000001164	3	3	3	3	2	3	7	3	3	3	3	3	3	3	3	2	3	3	3	2
Function	ENSFM00250000001168	4	3	2	3	3	3	3	3	3	3	3	2	3	4	3	3	3	3	3	3
Function	ENSFM00250000001169	3	3	3	2	3	3	3	3	3	3	3	2	3	5	3	3	3	3	3	2
Function	ENSFM00250000001172	3	2	3	3	3	3	3	3	3	3	3	3	3	3	3	3	3	3	3	3
Function	ENSFM00250000001173	4	4	4	4	4	4	4	4	4	4	4	4	4	3	4	4	3	4	4	4
Function	ENSFM00250000001178	5	4	4	4	4	4	4	4	4	4	3	4	4	5	4	4	4	4	4	6
Function	ENSFM00250000001185	3	3	4	6	2	3	3	4	3	1	3	2	3	3	2	2	3	1	3	3
Function	ENSFM00250000001186	3	3	6	4	3	4	5	3	4	5	2	4	3	3	3	5	4	2	3	3
Function	ENSFM00250000001189	3	3	4	2	3	4	5	4	8	4	3	3	4	14	4	3	3	3	3	4
Function	ENSFM00250000001190	3	2	3	3	3	3	3	3	3	3	3	3	3	3	4	4	2	3	3	3
Function	ENSFM00250000001193	5	4	5	5	5	5	3	4	6	5	5	4	10	7	4	4	3	4	5	2
Function	ENSFM00250000001196	6	6	7	7	6	7	4	5	5	4	5	6	5	4	5	4	8	2	5	4
Function	ENSFM00250000001203	2	2	2	2	2	2	2	2	2	2	2	2	2	3	2	2	2	2	2	2
Function	ENSFM00250000001205	4	4	4	4	4	5	4	4	4	4	4	4	4	5	4	5	4	4	3	5
Function	ENSFM00250000001206	4	4	4	4	4	4	4	4	4	3	4	4	3	5	4	4	4	4	4	2
Function	ENSFM00250000001207	3	3	3	3	3	3	3	3	3	4	5	3	3	3	3	3	3	3	3	3
Function	ENSFM00250000001208	2	2	2	2	4	2	1	2	2	2	1	2	2	2	2	2	2	2	2	2
Function	ENSFM00250000001209	3	3	3	3	3	3	3	3	3	3	3	2	3	4	4	3	3	3	3	3
Function	ENSFM00250000001212	3	3	4	4	2	2	2	2	2	2	2	2	2	3	3	2	1	2	2	2
Function	ENSFM00250000001217	3	3	3	3	3	3	3	3	3	3	3	2	3	4	3	3	3	3	3	3
Function	ENSFM00250000001218	0	1	1	1	1	3	1	1	1	2	1	2	1	3	1	2	1	1	1	1
Function	ENSFM00250000001219	5	5	5	5	5	6	11	2	1	15	1	7	12	4	9	7	21	5	3	0
Function	ENSFM00250000001220	3	3	3	2	2	4	3	3	5	3	3	3	3	3	3	3	5	3	3	3
Function	ENSFM00250000001221	4	4	2	3	2	3	3	5	3	2	3	9	3	3	2	3	4	2	3	3
Function	ENSFM00250000001222	2	2	3	1	2	2	3	2	3	2	2	2	2	3	3	2	2	2	3	2
Function	ENSFM00250000001225	2	2	2	2	2	2	2	2	2	1	2	1	2	3	2	2	1	2	2	3
Function	ENSFM00250000001227	3	3	3	3	3	3	3	3	3	3	2	3	3	3	3	3	3	3	3	3
Function	ENSFM00250000001229	4	4	4	4	4	3	5	4	4	3	3	4	4	4	4	4	4	4	4	4
Function	ENSFM00250000001230	3	3	3	3	3	3	3	3	3	3	3	2	3	3	3	3	3	3	5	6
Function	ENSFM00250000001233	1	1	1	1	1	1	1	1	1	1	1	1	2	1	1	1	1	1	1	1
Function	ENSFM00250000001236	4	4	4	5	4	5	4	4	5	6	4	3	4	5	5	4	4	5	4	3
Function	ENSFM00250000001239	2	2	2	2	2	2	2	2	2	2	1	2	2	4	2	2	2	2	2	2
Function	ENSFM00250000001240	5	4	5	5	4	5	4	4	5	3	2	6	8	2	3	6	5	4	15	2
Function	ENSFM00250000001241	2	2	2	1	2	2	2	2	2	2	2	1	2	2	2	2	2	1	2	2
Function	ENSFM00250000001242	3	3	3	3	3	3	3	3	3	4	3	3	3	4	3	3	3	2	4	2
Function	ENSFM00250000001244	2	2	2	2	2	2	2	2	2	2	2	1	2	2	2	2	2	2	2	2
Function	ENSFM00250000001245	2	1	2	3	0	3	2	2	2	2	2	1	2	2	2	2	1	1	2	2
Function	ENSFM00250000001247	2	2	2	2	2	2	2	2	2	2	2	1	2	2	2	2	2	2	2	2
Function	ENSFM00250000001249	2	2	2	2	2	2	3	2	2	2	2	2	2	2	2	2	1	2	2	0
Function	ENSFM00250000001250	2	1	2	2	2	2	3	2	2	2	2	2	2	5	2	2	2	2	2	2
Function	ENSFM00250000001255	3	3	3	3	3	3	3	3	3	3	3	3	3	4	3	5	3	3	3	3
Function	ENSFM00250000001256	1	1	1	1	1	2	1	1	1	1	1	1	1	1	1	1	1	1	1	1
Function	ENSFM00250000001258	3	3	3	3	2	4	3	3	3	3	3	3	3	5	3	4	3	3	3	4
Function	ENSFM00250000001259	2	2	2	2	2	2	2	2	2	2	3	2	2	2	2	2	2	2	2	2
Function	ENSFM00250000001260	3	3	3	3	3	3	3	3	3	3	2	3	3	4	3	3	2	3	4	3
Function	ENSFM00250000001264	4	4	5	4	5	4	3	4	4	5	4	4	4	5	4	4	5	3	4	5
Function	ENSFM00250000001265	3	3	4	3	3	3	3	3	2	3	2	3	3	5	3	3	4	3	3	3
Function	ENSFM00250000001269	3	4	3	4	3	4	3	3	3	3	3	3	3	4	3	3	3	3	3	4
Function	ENSFM00250000001270	2	2	2	2	2	2	2	2	2	2	2	2	2	3	2	2	1	2	2	2
Function	ENSFM00250000001273	2	2	4	4	2	4	4	2	2	2	3	1	2	4	2	2	2	2	2	2
Function	ENSFM00250000001281	2	2	2	2	2	3	2	2	2	2	2	2	2	2	2	2	3	2	2	2
Function	ENSFM00250000001283	2	2	2	2	2	2	2	2	2	2	2	2	3	2	2	2	3	2	2	2
Function	ENSFM00250000001284	2	2	3	2	2	3	3	3	4	3	2	3	3	3	3	3	3	2	3	3
Function	ENSFM00250000001288	2	2	2	2	2	2	2	2	2	2	1	2	2	2	2	2	3	2	2	2
Function	ENSFM00250000001289	3	3	3	3	3	2	3	3	3	2	3	2	3	4	3	3	2	1	2	3
Function	ENSFM00250000001292	2	2	2	2	2	2	2	2	2	2	2	2	2	2	2	2	2	2	2	2
Function	ENSFM00250000001294	3	3	3	3	3	3	3	3	3	3	2	3	3	4	3	3	4	3	4	3
Function	ENSFM00250000001297	3	3	4	3	2	4	3	4	4	4	3	4	5	5	4	4	4	3	4	3
Function	ENSFM00250000001299	2	2	1	2	2	2	2	2	1	2	2	2	3	1	3	2	2	2	2	2
Function	ENSFM00250000001308	3	3	3	3	3	3	3	3	3	3	2	3	3	3	3	3	4	3	3	3
Function	ENSFM00250000001309	2	2	2	3	3	6	2	2	2	2	2	1	2	5	2	2	2	2	2	4
Function	ENSFM00250000001310	3	3	5	4	3	3	3	3	3	3	3	3	4	5	4	4	4	3	5	4
Function	ENSFM00250000001311	2	2	2	2	2	2	2	0	2	2	2	2	2	3	2	2	2	2	2	2
Function	ENSFM00250000001313	2	2	2	2	1	2	2	2	2	2	2	2	2	3	2	2	34	2	2	2
Function	ENSFM00250000001315	3	3	3	3	3	4	3	3	3	3	3	3	3	4	3	3	4	3	3	3
Function	ENSFM00250000001318	1	1	1	1	1	1	1	1	1	1	1	1	1	3	1	1	1	1	1	1
Function	ENSFM00250000001319	3	4	5	4	3	4	4	4	6	4	4	4	4	4	4	3	4	3	4	3
Function	ENSFM00250000001322	3	3	3	3	3	3	3	3	3	3	3	3	3	3	3	3	3	3	3	3
Function	ENSFM00250000001324	3	3	3	3	3	3	3	3	3	3	3	4	3	3	3	3	3	3	3	3
Function	ENSFM00250000001326	2	2	2	2	2	2	2	2	2	2	2	2	2	2	2	2	3	2	3	2
Function	ENSFM00250000001327	3	3	3	3	5	3	3	3	3	2	3	3	3	3	3	3	3	3	3	3
Function	ENSFM00250000001333	2	2	2	2	3	2	2	2	2	2	1	2	2	4	3	3	3	2	3	2
Function	ENSFM00250000001335	3	3	9	4	2	1	2	1	1	1	1	1	1	1	1	1	1	1	1	1
Function	ENSFM00250000001338	3	2	2	2	2	2	2	2	2	4	2	2	2	2	2	2	2	2	2	2
Function	ENSFM00250000001339	4	4	3	4	4	4	4	4	5	4	4	3	4	4	4	4	2	3	4	5
Function	ENSFM00250000001340	4	5	5	4	3	4	2	3	3	3	2	3	1	3	2	2	7	3	2	6
Function	ENSFM00250000001341	5	5	5	5	5	6	5	5	5	5	5	5	5	4	5	5	6	5	5	5
Function	ENSFM00250000001343	3	3	3	2	2	3	3	3	3	3	3	3	3	3	3	3	3	3	3	3
Function	ENSFM00250000001344	2	2	3	2	1	2	2	1	1	1	1	2	2	1	1	1	1	1	1	2
Function	ENSFM00250000001345	2	2	3	3	3	3	3	3	3	3	3	3	3	4	3	3	3	3	3	3
Function	ENSFM00250000001346	3	3	3	3	3	3	2	3	3	3	2	2	3	4	3	3	3	3	3	4
Function	ENSFM00250000001347	1	1	5	2	2	4	8	1	1	1	1	1	1	1	1	1	1	1	1	1
Function	ENSFM00250000001350	2	2	2	2	2	2	2	2	2	2	2	2	2	2	2	2	2	2	2	2
Function	ENSFM00250000001352	2	2	2	2	2	2	2	2	1	2	1	2	2	3	2	2	3	2	2	2
Function	ENSFM00250000001356	4	3	4	3	4	4	4	4	4	5	3	4	4	4	4	3	4	3	4	4
Function	ENSFM00250000001357	2	2	2	2	2	2	2	2	2	2	3	2	2	2	2	2	2	2	2	2
Function	ENSFM00250000001360	1	1	3	4	1	6	7	2	5	2	1	3	1	2	2	3	2	1	2	1
Function	ENSFM00250000001362	4	4	4	4	3	3	4	4	4	5	3	4	4	5	4	4	3	4	3	5
Function	ENSFM00250000001366	4	4	3	4	4	3	4	4	4	3	2	4	4	4	4	4	4	4	4	3
Function	ENSFM00250000001367	4	4	4	4	4	4	4	3	4	3	3	4	3	3	4	4	4	4	3	3
Function	ENSFM00250000001368	2	3	4	3	3	3	3	3	3	3	3	3	3	4	2	3	3	2	3	3
Function	ENSFM00250000001372	2	2	1	3	2	2	2	2	2	2	1	2	2	2	2	2	2	2	2	2
Function	ENSFM00250000001374	1	1	4	3	2	1	1	1	1	1	1	1	1	1	1	1	1	1	1	1
Function	ENSFM00250000001376	1	1	1	1	1	2	2	1	1	1	1	3	1	4	1	1	1	1	1	2
Function	ENSFM00250000001382	1	0	2	3	1	2	3	2	3	2	1	2	1	12	1	2	3	1	1	2
Function	ENSFM00250000001383	2	4	6	4	3	9	7	2	2	11	1	2	2	2	2	2	13	2	3	2
Function	ENSFM00250000001384	3	3	3	3	3	3	3	3	3	3	3	3	3	5	3	3	3	3	3	3
Function	ENSFM00250000001385	2	2	1	2	2	3	2	2	2	2	0	2	2	3	2	2	2	2	2	2
Function	ENSFM00250000001386	2	2	2	2	2	2	1	3	3	2	1	3	2	3	1	2	3	2	3	2
Function	ENSFM00250000001387	1	1	3	1	1	1	2	1	1	1	0	1	1	1	1	1	1	1	1	1
Function	ENSFM00250000001390	2	2	2	2	3	2	2	2	2	2	2	2	2	3	2	2	3	2	2	2
Function	ENSFM00250000001392	3	3	3	3	3	3	2	3	3	3	2	3	3	3	3	3	3	3	3	3
Function	ENSFM00250000001395	3	3	3	3	3	4	4	8	5	5	4	4	5	7	4	4	6	4	4	12
Function	ENSFM00250000001396	2	2	2	2	2	3	2	2	2	2	2	3	2	9	2	2	2	2	2	2
Function	ENSFM00250000001398	6	5	6	6	6	6	6	6	5	4	5	4	6	6	6	6	4	5	6	5
Function	ENSFM00250000001399	2	2	2	2	2	2	2	2	2	2	2	2	2	2	2	2	2	2	2	2
Function	ENSFM00250000001406	2	2	1	2	1	2	1	3	3	2	2	2	2	0	1	1	3	2	2	1
Function	ENSFM00250000001411	3	3	3	3	3	3	3	4	3	4	3	3	3	5	3	3	3	3	3	3
Function	ENSFM00250000001412	1	1	1	1	1	1	1	1	1	1	0	1	1	1	1	1	1	1	1	1
Function	ENSFM00250000001415	2	2	2	2	2	2	2	2	1	1	1	3	2	4	2	2	2	2	2	2
Function	ENSFM00250000001416	2	2	2	2	2	2	2	2	2	2	2	1	2	3	2	2	1	2	2	2
Function	ENSFM00250000001418	5	5	5	5	4	5	5	6	5	5	4	5	5	4	5	5	6	3	5	4
Function	ENSFM00250000001422	1	1	1	1	3	3	1	1	1	1	1	1	2	2	1	1	1	1	1	1
Function	ENSFM00250000001427	2	2	3	3	2	2	2	2	2	3	1	3	3	4	2	1	3	2	2	2
Function	ENSFM00250000001432	2	2	2	2	2	2	2	2	2	2	2	2	2	3	2	2	3	2	2	2
Function	ENSFM00250000001436	3	3	3	3	3	3	3	3	3	2	3	3	3	6	3	3	3	3	3	3
Function	ENSFM00250000001437	2	2	2	2	2	2	2	2	2	2	1	2	2	5	2	2	2	2	2	2
Function	ENSFM00250000001438	2	1	2	2	2	2	3	2	2	2	2	2	2	2	2	2	1	2	2	2
Function	ENSFM00250000001440	2	2	2	2	2	2	2	2	3	2	1	2	2	1	2	2	2	2	2	3
Function	ENSFM00250000001444	1	1	1	1	1	1	1	1	1	1	1	1	1	1	1	1	1	1	1	1
Function	ENSFM00250000001448	2	2	2	2	2	2	2	2	2	2	2	2	2	3	3	2	1	2	2	2
Function	ENSFM00250000001449	3	2	3	3	2	2	3	3	4	3	3	2	3	1	3	3	1	3	3	2
Function	ENSFM00250000001450	2	0	1	2	2	2	2	2	2	2	2	2	1	2	1	2	2	2	2	1
Function	ENSFM00250000001454	3	3	2	3	3	3	3	3	3	3	3	3	2	3	3	3	3	3	3	3
Function	ENSFM00250000001458	3	4	2	4	1	9	9	3	4	2	2	4	7	14	2	6	3	1	2	2
Function	ENSFM00250000001459	2	2	2	2	2	2	2	2	2	2	2	2	2	3	3	2	2	2	3	2
Function	ENSFM00250000001462	1	1	4	1	1	9	17	1	4	3	1	11	4	10	1	9	3	1	4	1
Function	ENSFM00250000001463	3	3	3	3	3	3	3	3	2	3	3	3	3	4	3	3	3	3	3	3
Function	ENSFM00250000001464	3	3	4	3	3	4	2	3	3	3	3	3	3	3	3	3	3	3	3	2
Function	ENSFM00250000001465	3	3	3	3	3	3	3	4	4	4	4	2	4	5	4	3	4	3	6	4
Function	ENSFM00250000001466	3	3	3	3	3	3	3	3	3	3	1	3	3	3	3	3	2	3	3	3
Function	ENSFM00250000001467	2	2	2	2	2	3	2	2	2	2	2	2	2	6	2	2	2	2	2	2
Function	ENSFM00250000001468	2	3	3	3	2	3	3	3	3	3	3	3	3	2	3	3	3	3	3	4
Function	ENSFM00250000001469	3	3	3	2	3	3	3	3	3	3	2	3	3	4	3	3	3	3	3	3
Function	ENSFM00250000001473	3	3	3	3	3	3	3	3	3	3	3	3	3	3	4	3	2	3	3	3
Function	ENSFM00250000001474	3	3	3	2	3	3	3	3	3	3	2	3	3	2	3	2	3	3	3	3
Function	ENSFM00250000001477	3	3	3	3	3	3	3	3	3	3	3	3	3	3	3	3	3	3	3	3
Function	ENSFM00250000001478	2	2	2	2	2	2	2	1	3	1	3	2	4	12	3	2	1	2	1	5
Function	ENSFM00250000001480	3	3	3	4	3	3	3	2	3	3	3	5	3	3	3	3	2	3	4	3
Function	ENSFM00250000001484	2	3	3	3	3	2	2	2	2	2	2	2	2	4	2	2	2	2	2	2
Function	ENSFM00250000001486	1	1	1	1	1	1	1	1	1	1	1	1	1	1	1	1	1	1	1	1
Function	ENSFM00250000001487	3	3	3	3	3	3	5	3	3	3	2	3	3	4	3	3	3	3	3	2
Function	ENSFM00250000001490	2	2	2	2	2	2	2	2	2	2	2	2	2	3	2	2	2	2	2	1
Function	ENSFM00250000001492	3	3	3	3	3	3	3	3	3	3	3	3	3	4	3	3	3	3	3	3
Function	ENSFM00250000001494	3	3	3	3	3	3	3	3	3	3	3	3	3	3	3	3	3	3	3	4
Function	ENSFM00250000001495	24	5	10	2	6	4	2	7	4	12	1	7	2	5	3	9	3	3	3	3
Function	ENSFM00250000001499	2	2	2	2	2	2	2	2	3	1	1	2	2	3	2	2	2	2	2	2
Function	ENSFM00250000001500	1	2	3	2	2	5	4	1	4	1	1	2	1	4	1	2	5	1	1	1
Function	ENSFM00250000001501	2	2	2	2	2	2	1	2	2	2	1	1	2	2	2	2	2	2	2	2
Function	ENSFM00250000001504	1	1	4	2	2	2	3	2	5	2	1	3	3	5	2	1	2	1	1	1
Function	ENSFM00250000001507	2	2	2	2	2	2	2	2	2	2	2	2	2	3	2	2	3	2	2	1
Function	ENSFM00250000001508	2	2	2	2	2	2	2	2	2	2	1	2	2	3	2	2	2	2	2	2
Function	ENSFM00250000001509	1	1	1	1	1	1	1	1	1	1	0	1	1	0	1	1	1	1	1	1
Function	ENSFM00250000001514	3	3	3	2	3	3	3	3	3	3	3	2	3	3	3	3	2	3	3	3
Function	ENSFM00250000001516	1	2	1	1	2	1	4	1	6	1	2	2	1	2	1	5	1	1	1	4
Function	ENSFM00250000001517	2	2	3	2	2	2	2	2	2	1	2	2	2	3	2	2	2	2	2	2
Function	ENSFM00250000001518	2	2	2	2	4	3	2	3	2	2	2	2	2	2	2	4	2	2	2	2
Function	ENSFM00250000001520	2	1	1	2	2	1	1	1	1	1	1	2	1	5	1	2	3	1	1	2
Function	ENSFM00250000001521	3	3	3	2	4	4	3	3	3	3	3	3	3	4	5	3	5	3	4	2
Function	ENSFM00250000001522	2	1	3	3	2	5	7	2	4	2	1	5	3	5	2	2	2	2	2	2
Function	ENSFM00250000001523	3	3	3	3	3	6	3	3	5	4	4	8	3	9	3	5	3	3	4	3
Function	ENSFM00250000001524	3	4	3	3	3	3	3	3	3	3	3	4	3	3	3	3	3	3	3	3
Function	ENSFM00250000001525	3	2	3	3	2	4	3	3	3	3	3	3	3	3	3	3	3	3	3	3
Function	ENSFM00250000001526	3	3	3	3	3	3	3	2	2	3	3	3	3	5	4	3	3	3	3	3
Function	ENSFM00250000001528	3	3	4	3	3	5	4	3	3	3	3	3	3	6	3	3	3	3	3	3
Function	ENSFM00250000001530	1	1	1	1	1	1	1	1	1	1	1	1	1	1	1	1	1	1	1	1
Function	ENSFM00250000001531	2	1	2	2	1	2	1	3	2	1	3	2	2	3	3	3	1	2	2	2
Function	ENSFM00250000001532	2	2	2	2	2	2	2	2	2	2	2	2	2	3	2	2	2	2	2	2
Function	ENSFM00250000001534	1	2	2	2	2	2	2	2	2	2	2	2	2	4	2	2	2	2	2	2
Function	ENSFM00250000001541	2	2	2	2	2	3	2	2	2	2	1	2	2	2	2	2	2	2	2	2
Function	ENSFM00250000001544	3	3	3	3	3	3	3	3	3	3	2	3	3	4	3	3	4	3	3	3
Function	ENSFM00250000001546	2	2	2	2	2	2	2	2	2	1	1	3	2	1	2	2	3	2	2	1
Function	ENSFM00250000001547	4	4	4	4	4	4	4	4	5	3	4	4	4	4	4	4	4	3	4	4
Function	ENSFM00250000001548	2	3	2	3	3	4	2	3	3	3	2	2	4	3	2	2	2	3	2	3
Function	ENSFM00250000001554	4	3	3	3	3	3	3	3	3	3	3	3	3	3	3	3	3	3	3	3
Function	ENSFM00250000001555	3	3	3	3	3	5	3	3	3	3	3	3	4	5	3	3	3	4	2	3
Function	ENSFM00250000001557	2	2	2	2	2	2	2	2	3	2	2	2	3	2	3	2	2	2	2	3
Function	ENSFM00250000001559	1	1	1	1	1	1	1	1	1	1	1	1	1	2	1	1	1	1	1	1
Function	ENSFM00250000001562	2	1	1	1	1	1	1	1	1	1	1	1	1	1	1	1	1	1	1	1
Function	ENSFM00250000001565	2	2	3	3	2	2	2	2	2	2	2	2	2	3	2	2	2	2	2	3
Function	ENSFM00250000001568	3	3	3	3	3	3	3	3	3	4	3	3	4	5	4	3	3	3	3	3
Function	ENSFM00250000001570	3	3	2	3	3	4	2	3	2	4	3	3	3	2	3	3	2	3	3	3
Function	ENSFM00250000001573	2	2	2	3	4	2	3	2	2	3	1	3	2	2	2	2	2	3	2	2
Function	ENSFM00250000001574	2	1	1	2	2	2	2	2	1	2	2	2	3	3	2	2	2	2	2	2
Function	ENSFM00250000001575	2	2	2	2	2	2	3	4	3	2	2	3	3	4	3	2	2	2	2	3
Function	ENSFM00250000001576	3	3	3	3	4	3	3	3	3	3	3	2	3	4	3	3	4	3	3	3
Function	ENSFM00250000001579	2	2	2	2	2	2	2	2	2	2	2	2	2	2	2	2	2	2	2	1
Function	ENSFM00250000001580	3	3	4	3	2	3	2	3	3	3	3	2	3	4	3	3	3	3	3	3
Function	ENSFM00250000001583	2	2	2	2	2	2	2	2	2	1	2	2	2	3	2	2	2	2	2	2
Function	ENSFM00250000001584	2	2	2	2	2	2	2	2	2	2	2	2	2	3	2	2	1	2	2	2
Function	ENSFM00250000001585	4	5	5	5	5	5	5	5	6	4	5	4	5	5	5	6	4	5	6	1
Function	ENSFM00250000001587	1	1	1	1	1	1	1	1	1	1	0	2	1	2	1	1	1	1	1	1
Function	ENSFM00250000001588	2	2	2	2	2	2	2	3	2	1	2	1	2	2	2	2	1	2	2	2
Function	ENSFM00250000001590	3	2	3	3	2	5	3	3	3	4	1	5	3	1	4	3	2	2	2	3
Function	ENSFM00250000001591	2	2	3	2	2	2	2	3	2	2	3	3	2	4	1	2	2	2	2	2
Function	ENSFM00250000001592	2	2	2	2	2	2	2	2	2	2	2	2	2	3	2	2	2	2	2	1
Function	ENSFM00250000001593	2	2	2	2	2	1	2	2	2	2	2	2	2	2	2	2	3	2	2	2
Function	ENSFM00250000001595	1	1	1	1	1	1	1	1	1	1	1	1	1	1	1	1	1	1	1	1
Function	ENSFM00250000001599	2	2	2	2	2	2	2	2	2	2	1	2	2	3	2	2	2	2	2	2
Function	ENSFM00250000001601	2	2	2	2	2	2	2	2	2	2	2	2	2	3	2	2	2	2	2	2
Function	ENSFM00250000001602	2	2	2	2	2	2	2	2	2	1	2	2	2	4	2	2	2	2	2	2
Function	ENSFM00250000001603	2	2	2	2	2	2	2	2	2	2	2	2	2	2	3	2	2	2	1	2
Function	ENSFM00250000001605	1	1	1	1	1	1	1	1	1	1	1	1	1	2	1	1	1	1	1	1
Function	ENSFM00250000001609	3	2	3	3	3	3	3	3	4	3	3	3	3	3	3	2	3	3	3	3
Function	ENSFM00250000001611	2	2	3	2	2	2	2	2	2	2	2	2	2	3	2	2	2	2	2	2
Function	ENSFM00250000001612	3	2	3	3	3	3	3	3	3	3	2	2	3	2	3	3	2	3	3	3
Function	ENSFM00250000001613	2	2	2	2	2	1	2	1	2	2	1	2	2	2	2	2	1	2	2	2
Function	ENSFM00250000001614	3	3	3	3	3	3	3	3	3	3	3	3	3	5	3	3	3	3	3	3
Function	ENSFM00250000001615	2	2	2	2	2	2	2	2	2	2	2	2	2	2	2	2	3	2	2	2
Function	ENSFM00250000001616	3	3	3	3	3	3	3	3	3	3	2	4	3	3	3	3	3	3	3	3
Function	ENSFM00250000001622	1	1	1	1	1	1	1	1	1	1	1	1	1	4	1	1	1	1	1	1
Function	ENSFM00250000001623	2	1	5	2	2	3	2	2	2	2	2	2	2	2	2	2	2	2	2	2
Function	ENSFM00250000001625	3	3	3	3	3	3	4	3	3	3	3	3	3	4	3	3	3	3	3	2
Function	ENSFM00250000001629	3	3	3	3	3	3	3	4	4	3	2	3	3	4	2	1	3	3	4	4
Function	ENSFM00250000001631	2	2	2	2	2	2	2	2	2	2	2	2	2	3	2	2	2	2	2	2
Function	ENSFM00250000001634	2	2	2	2	2	2	2	2	3	2	2	2	1	2	2	2	2	2	2	2
Function	ENSFM00250000001637	1	1	1	1	1	1	2	1	1	1	1	2	1	1	1	1	1	1	1	1
Function	ENSFM00250000001640	2	2	2	2	2	2	2	2	2	2	2	2	2	4	2	2	2	2	2	2
Function	ENSFM00250000001642	3	3	3	3	3	3	3	3	3	3	3	3	3	4	3	3	4	3	3	3
Function	ENSFM00250000001643	2	2	2	1	2	2	2	2	3	2	2	2	2	4	2	3	1	2	2	2
Function	ENSFM00250000001646	2	2	2	2	2	2	2	3	2	2	2	1	2	1	2	2	2	2	2	1
Function	ENSFM00250000001647	1	1	1	1	1	1	1	1	1	1	1	1	1	1	1	1	2	1	2	1
Function	ENSFM00250000001648	2	2	2	2	2	2	3	2	2	2	2	2	2	2	2	2	2	2	2	2
Function	ENSFM00250000001652	3	2	3	3	4	3	3	3	3	3	3	2	4	3	3	3	4	3	3	3
Function	ENSFM00250000001653	3	3	3	3	3	3	3	3	3	3	3	3	3	3	3	2	3	3	3	2
Function	ENSFM00250000001655	2	1	2	2	2	2	2	2	2	2	1	2	3	3	2	3	2	2	2	3
Function	ENSFM00250000001656	4	4	5	4	4	5	4	4	4	3	3	4	4	4	4	4	3	4	4	3
Function	ENSFM00250000001659	2	2	2	2	2	2	2	2	2	2	0	1	2	1	2	2	2	2	2	2
Function	ENSFM00250000001660	2	2	2	2	2	2	2	2	3	1	2	2	2	2	2	2	2	2	2	2
Function	ENSFM00250000001662	2	1	2	2	2	3	2	2	3	2	1	2	2	2	2	2	2	2	2	3
Function	ENSFM00250000001663	2	2	2	2	2	2	2	2	3	2	2	2	2	3	2	2	2	2	2	2
Function	ENSFM00250000001673	2	2	2	2	2	3	2	2	2	2	2	2	2	2	2	2	2	1	2	2
Function	ENSFM00250000001675	1	3	3	3	4	3	3	2	3	3	1	3	3	2	3	3	3	3	3	3
Function	ENSFM00250000001676	2	2	2	2	2	2	2	2	2	2	2	1	2	2	2	3	2	2	2	2
Function	ENSFM00250000001682	3	3	3	3	3	2	3	3	3	3	3	3	3	3	3	3	3	3	3	3
Function	ENSFM00250000001683	1	1	0	1	1	1	2	1	1	1	0	0	1	0	2	2	1	1	0	0
Function	ENSFM00250000001688	2	2	2	2	2	2	2	1	0	1	1	1	2	2	2	2	2	2	1	0
Function	ENSFM00250000001692	2	2	2	2	2	2	2	2	2	2	2	2	2	2	2	3	2	2	2	2
Function	ENSFM00250000001693	2	2	2	2	2	2	2	2	2	2	1	2	2	2	2	2	2	2	2	2
Function	ENSFM00250000001697	3	2	3	3	2	3	3	3	3	2	2	4	4	2	3	3	3	3	3	3
Function	ENSFM00250000001701	1	1	2	2	2	1	1	1	1	2	1	1	1	2	1	1	1	1	2	1
Function	ENSFM00250000001705	1	1	1	1	1	1	1	2	2	1	1	1	1	1	1	1	1	1	1	1
Function	ENSFM00250000001706	3	4	3	4	2	3	2	6	6	2	2	2	6	3	3	3	8	3	3	2
Function	ENSFM00250000001707	2	2	1	1	2	2	3	2	2	2	1	2	2	1	2	2	2	2	2	2
Function	ENSFM00250000001708	4	4	4	4	2	4	3	3	3	2	3	3	3	5	2	3	4	4	3	3
Function	ENSFM00250000001711	3	2	3	3	1	3	2	3	3	2	2	2	3	2	2	3	2	1	2	3
Function	ENSFM00250000001713	2	2	2	2	2	2	2	2	2	2	2	2	2	3	2	2	2	2	2	2
Function	ENSFM00250000001716	2	2	2	2	4	2	2	2	2	2	2	2	1	2	2	2	2	2	2	2
Function	ENSFM00250000001718	2	2	2	2	1	2	2	2	2	2	2	2	2	2	3	2	2	2	3	2
Function	ENSFM00250000001720	2	1	2	2	2	2	2	2	1	3	2	2	2	1	1	1	1	2	2	1
Function	ENSFM00250000001722	2	2	2	2	2	2	2	2	2	2	2	2	2	3	2	2	2	2	2	1
Function	ENSFM00250000001725	1	1	1	1	1	2	1	1	1	1	1	1	1	2	1	1	1	1	1	1
Function	ENSFM00250000001726	1	1	1	1	1	1	1	1	1	1	1	1	1	1	1	2	1	1	1	2
Function	ENSFM00250000001728	1	1	1	1	1	1	2	1	1	1	1	1	1	1	1	1	1	1	1	1
Function	ENSFM00250000001731	2	2	2	2	2	2	2	2	2	2	1	2	2	2	2	2	2	2	2	3
Function	ENSFM00250000001738	2	1	2	2	2	2	2	2	2	1	2	2	2	2	2	2	2	2	1	1
Function	ENSFM00250000001740	3	3	3	2	3	3	3	3	3	3	3	3	3	5	3	3	3	3	3	2
Function	ENSFM00250000001741	1	1	1	0	1	1	1	1	1	1	1	2	1	1	2	1	1	1	1	0
Function	ENSFM00250000001745	2	1	2	2	2	3	2	2	2	2	2	2	2	2	2	2	2	2	2	2
Function	ENSFM00250000001746	1	1	1	1	2	1	1	1	1	1	1	1	3	0	1	1	1	1	1	1
Function	ENSFM00250000001750	1	1	1	1	1	2	1	1	1	1	1	1	1	1	1	1	1	1	1	1
Function	ENSFM00250000001751	2	2	2	2	2	2	2	2	2	2	2	1	2	3	2	2	3	2	2	2
Function	ENSFM00250000001753	2	2	2	2	2	2	2	3	1	1	1	2	1	2	2	1	2	2	2	3
Function	ENSFM00250000001755	1	1	1	1	1	1	1	1	1	1	1	1	1	1	1	1	1	1	1	1
Function	ENSFM00250000001757	2	1	2	2	2	2	2	1	2	2	2	2	2	3	2	2	2	2	2	2
Function	ENSFM00250000001758	2	2	2	2	2	2	2	2	2	2	2	2	2	1	2	2	1	1	2	2
Function	ENSFM00250000001762	3	3	2	3	3	3	3	3	3	3	2	3	2	3	3	2	2	3	3	3
Function	ENSFM00250000001763	3	3	3	2	3	3	3	3	3	2	3	3	3	3	3	3	3	1	3	2
Function	ENSFM00250000001764	2	2	2	2	2	2	2	2	2	2	2	2	3	4	3	2	2	2	3	2
Function	ENSFM00250000001766	3	3	2	3	3	3	2	3	3	3	3	3	3	5	3	3	2	2	3	3
Function	ENSFM00250000001767	2	2	2	1	2	0	1	15	12	10	3	2	3	3	9	7	1	1	6	2
Function	ENSFM00250000001768	5	4	5	5	8	4	5	5	5	4	5	4	5	6	5	5	5	5	5	5
Function	ENSFM00250000001770	2	2	2	2	2	2	1	2	2	2	2	2	2	4	2	2	2	2	2	1
Function	ENSFM00250000001773	2	2	2	2	2	2	2	2	2	2	2	2	3	2	2	2	2	2	2	2
Function	ENSFM00250000001775	3	2	3	3	3	3	3	3	3	2	3	3	3	3	3	3	2	2	3	2
Function	ENSFM00250000001777	2	2	2	2	2	2	2	2	2	2	2	2	2	2	2	2	2	2	2	2
Function	ENSFM00250000001779	3	3	3	3	2	3	3	3	3	4	1	2	3	3	3	3	2	3	2	4
Function	ENSFM00250000001780	3	3	2	2	2	2	3	2	3	2	1	3	2	2	2	2	2	2	2	3
Function	ENSFM00250000001781	2	2	2	2	2	2	2	2	2	2	2	1	2	4	2	2	1	2	2	2
Function	ENSFM00250000001782	1	1	1	1	1	1	1	8	2	1	1	1	1	1	1	1	2	1	1	3
Function	ENSFM00250000001784	2	1	2	2	2	2	2	2	2	2	2	2	2	2	2	2	2	2	2	3
Function	ENSFM00250000001785	2	2	4	4	2	5	2	2	2	2	2	2	2	4	2	2	2	2	2	3
Function	ENSFM00250000001787	2	2	2	2	1	2	3	2	1	2	1	2	2	2	2	2	2	2	2	2
Function	ENSFM00250000001789	2	0	2	2	2	2	2	2	2	2	0	2	2	2	2	2	2	2	2	2
Function	ENSFM00250000001790	2	1	2	2	2	2	2	2	2	2	2	2	2	2	2	2	1	2	2	1
Function	ENSFM00250000001791	0	1	6	1	1	2	4	0	5	2	0	5	3	0	3	4	1	1	2	2
Function	ENSFM00250000001794	1	1	1	1	2	1	1	1	1	1	1	1	1	2	1	1	2	1	1	1
Function	ENSFM00250000001795	2	2	2	2	2	2	2	2	2	2	2	2	2	3	2	2	2	2	3	2
Function	ENSFM00250000001796	2	2	2	2	2	2	1	2	2	2	2	2	2	1	2	2	2	2	2	2
Function	ENSFM00250000001799	1	1	1	1	0	1	1	1	1	1	1	1	1	1	1	1	1	1	1	1
Function	ENSFM00250000001801	2	2	2	2	2	2	2	1	1	1	1	1	2	2	2	2	2	2	2	2
Function	ENSFM00250000001802	3	3	3	3	3	3	3	3	3	2	2	2	2	4	3	2	4	3	3	3
Function	ENSFM00250000001804	2	2	2	2	2	2	2	2	2	2	1	1	2	2	2	2	2	2	2	2
Function	ENSFM00250000001805	2	2	2	2	2	2	2	2	2	2	2	2	2	3	2	2	2	2	3	4
Function	ENSFM00250000001809	6	6	7	5	3	4	3	8	7	3	2	2	3	4	3	1	4	1	3	2
Function	ENSFM00250000001811	1	1	1	1	1	1	1	1	2	3	1	2	2	2	2	2	11	1	1	1
Function	ENSFM00250000001816	2	2	2	2	2	2	0	3	3	2	1	1	1	0	1	0	3	4	2	1
Function	ENSFM00250000001817	1	1	2	1	1	1	1	1	0	1	1	1	1	1	0	2	1	1	1	1
Function	ENSFM00250000001821	2	2	2	2	2	2	2	2	2	2	1	2	2	5	2	2	2	2	2	2
Function	ENSFM00250000001829	1	1	1	1	1	1	1	1	1	0	1	1	1	1	1	1	1	1	1	1
Function	ENSFM00250000001830	2	2	2	2	2	2	2	2	2	2	2	2	2	2	2	2	2	2	2	2
Function	ENSFM00250000001831	2	2	2	2	2	2	2	2	2	2	2	2	2	2	2	2	2	2	2	2
Function	ENSFM00250000001833	2	2	2	2	2	2	2	2	2	2	2	2	2	2	2	2	2	2	2	2
Function	ENSFM00250000001834	1	1	1	1	1	1	2	1	1	2	0	1	1	1	1	1	1	1	1	1
Function	ENSFM00250000001836	2	1	2	2	2	2	2	2	2	2	2	2	2	2	2	2	1	2	2	2
Function	ENSFM00250000001837	2	2	2	2	2	2	2	2	2	2	2	2	3	5	2	2	2	2	2	2
Function	ENSFM00250000001838	2	2	4	2	2	2	2	2	2	2	1	1	2	2	2	2	1	2	2	2
Function	ENSFM00250000001841	2	2	2	2	2	2	2	2	2	2	1	1	2	2	2	2	1	2	2	2
Function	ENSFM00250000001842	2	2	2	2	2	2	2	2	2	2	2	2	2	2	2	2	2	2	2	1
Function	ENSFM00250000001843	2	2	2	2	2	2	2	2	2	2	1	2	2	3	2	1	2	2	2	2
Function	ENSFM00250000001845	2	2	2	2	2	3	2	2	2	2	2	2	2	3	2	2	2	2	2	2
Function	ENSFM00250000001847	2	3	2	2	1	2	2	2	2	2	2	2	2	2	2	2	2	1	1	2
Function	ENSFM00250000001850	1	1	1	1	1	1	1	1	1	1	1	1	1	1	1	1	1	1	1	0
Function	ENSFM00250000001853	1	1	1	1	1	1	1	1	1	1	1	1	1	2	1	1	1	1	2	1
Function	ENSFM00250000001855	2	2	2	2	2	2	2	2	2	2	2	2	2	1	2	2	2	2	2	2
Function	ENSFM00250000001856	3	3	3	3	3	3	3	3	3	3	3	3	3	3	3	3	3	3	3	1
Function	ENSFM00250000001862	2	2	1	2	2	2	2	2	2	2	2	2	2	2	2	2	2	2	2	2
Function	ENSFM00250000001867	2	2	2	1	2	2	2	2	2	2	1	2	2	2	2	2	2	2	2	1
Function	ENSFM00250000001872	2	2	2	3	2	2	2	2	2	2	1	2	2	3	2	2	2	2	2	2
Function	ENSFM00250000001876	1	1	1	1	1	1	1	1	1	1	1	1	1	0	1	2	1	1	1	1
Function	ENSFM00250000001879	2	2	3	2	3	4	2	2	3	3	2	2	2	2	2	2	2	2	2	3
Function	ENSFM00250000001880	2	2	2	2	2	2	2	2	2	2	2	2	2	2	2	2	2	2	2	2
Function	ENSFM00250000001881	1	0	1	1	1	2	1	1	1	1	1	1	1	1	1	1	1	1	1	1
Function	ENSFM00250000001884	4	4	3	3	2	4	4	4	4	4	4	2	4	4	4	4	4	2	4	4
Function	ENSFM00250000001885	2	2	2	2	2	3	2	2	2	2	2	2	2	2	2	2	3	3	2	2
Function	ENSFM00250000001886	3	3	3	3	3	3	3	3	3	3	3	3	3	4	3	3	3	3	3	3
Function	ENSFM00250000001889	2	2	2	2	2	2	2	2	2	2	1	2	2	2	2	2	2	2	2	2
Function	ENSFM00250000001890	3	4	4	3	3	2	5	3	3	2	3	3	3	4	2	4	4	2	3	4
Function	ENSFM00250000001896	2	2	2	2	2	2	2	2	2	2	2	1	2	4	2	2	2	2	2	3
Function	ENSFM00250000001898	2	2	2	1	2	2	2	2	2	2	2	2	2	3	2	2	2	2	2	2
Function	ENSFM00250000001899	2	2	3	2	2	2	3	2	2	2	1	4	2	3	2	3	2	2	2	2
Function	ENSFM00250000001900	1	1	1	1	1	2	1	1	1	1	1	1	1	2	2	1	1	1	1	1
Function	ENSFM00250000001903	3	3	3	3	3	3	6	3	3	3	3	3	3	3	3	3	3	3	3	3
Function	ENSFM00250000001904	2	2	2	2	2	2	2	2	2	2	2	2	2	2	2	2	2	2	2	2
Function	ENSFM00250000001905	2	3	3	2	2	2	2	2	2	2	2	2	2	2	2	2	2	2	3	2
Function	ENSFM00250000001909	3	3	3	3	3	3	3	3	3	3	2	3	3	3	3	3	3	3	3	3
Function	ENSFM00250000001912	2	2	2	2	2	2	2	2	2	2	2	2	2	1	2	2	2	2	2	2
Function	ENSFM00250000001913	3	3	3	3	3	3	3	3	3	2	2	2	3	4	3	3	2	2	3	2
Function	ENSFM00250000001914	2	1	1	2	2	2	2	1	2	1	2	2	2	2	2	2	2	2	2	2
Function	ENSFM00250000001915	1	2	2	2	1	2	1	1	2	1	1	2	2	1	2	1	1	1	2	2
Function	ENSFM00250000001916	2	2	2	2	2	3	2	2	2	2	1	2	2	4	2	2	2	2	2	2
Function	ENSFM00250000001918	3	2	2	2	2	2	2	2	2	2	1	1	2	2	2	2	3	2	2	3
Function	ENSFM00250000001921	2	2	2	2	2	2	2	2	2	2	2	1	1	1	2	2	1	1	2	2
Function	ENSFM00250000001922	2	1	2	1	3	3	6	2	3	3	1	2	2	4	2	1	3	1	2	4
Function	ENSFM00250000001923	2	2	3	2	3	2	2	2	2	2	2	2	2	2	2	2	2	2	2	2
Function	ENSFM00250000001930	2	2	2	2	2	2	2	2	2	2	1	2	2	4	1	2	2	2	2	3
Function	ENSFM00250000001931	1	1	1	1	1	1	1	1	1	2	1	1	1	1	1	1	1	1	2	1
Function	ENSFM00250000001932	2	2	2	2	2	2	3	2	2	2	1	2	1	1	3	2	3	2	2	2
Function	ENSFM00250000001935	2	2	2	2	2	2	2	2	2	2	2	2	2	2	2	2	1	2	2	3
Function	ENSFM00250000001936	3	3	3	3	3	3	3	3	3	3	3	3	3	4	3	3	3	3	3	3
Function	ENSFM00250000001938	3	3	3	3	3	3	4	3	3	3	3	3	3	3	3	3	3	3	3	3
Function	ENSFM00250000001941	2	2	2	2	2	2	2	2	2	3	2	2	2	2	2	2	3	2	2	2
Function	ENSFM00250000001942	3	3	2	3	3	6	6	3	4	2	2	1	3	3	3	3	3	3	3	3
Function	ENSFM00250000001946	2	2	2	2	2	2	2	2	2	2	2	2	2	2	2	2	2	2	2	2
Function	ENSFM00250000001947	2	2	2	2	2	2	2	2	2	2	2	2	2	2	2	2	2	2	2	2
Function	ENSFM00250000001948	2	2	2	2	2	2	2	2	2	2	1	3	2	2	2	2	2	2	2	2
Function	ENSFM00250000001952	2	2	2	2	2	2	2	2	2	1	0	2	2	4	2	2	2	2	2	2
Function	ENSFM00250000001954	2	2	2	2	2	3	2	2	2	2	2	1	2	4	2	2	2	2	2	2
Function	ENSFM00250000001955	3	3	3	3	3	3	3	4	4	3	3	4	3	3	3	4	3	3	3	3
Function	ENSFM00250000001956	1	1	2	4	2	4	1	1	2	1	1	1	1	1	2	1	1	1	1	2
Function	ENSFM00250000001959	1	2	2	2	2	2	2	2	2	2	2	1	2	2	2	2	1	2	2	2
Function	ENSFM00250000001963	2	2	3	2	2	2	2	2	2	2	2	2	2	3	2	2	2	2	2	2
Function	ENSFM00250000001965	1	1	1	1	1	1	1	1	1	1	1	1	1	1	1	1	1	1	1	1
Function	ENSFM00250000001967	2	2	2	2	2	3	3	2	2	2	2	2	2	4	2	2	2	2	2	3
Function	ENSFM00250000001968	1	1	1	1	0	1	1	1	1	1	1	1	1	1	1	1	1	1	1	1
Function	ENSFM00250000001969	2	2	2	2	2	2	2	2	2	2	2	2	2	3	2	2	2	2	2	3
Function	ENSFM00250000001970	2	2	2	3	2	3	2	2	2	2	2	2	2	2	2	2	2	2	2	2
Function	ENSFM00250000001971	2	2	2	2	2	2	2	2	2	2	1	2	2	2	2	2	2	2	2	2
Function	ENSFM00250000001972	2	3	2	1	1	2	2	2	1	2	2	2	2	4	2	2	0	2	2	2
Function	ENSFM00250000001973	2	2	2	2	2	2	2	2	2	2	2	2	2	2	2	2	2	2	2	2
Function	ENSFM00250000001974	1	1	1	1	1	1	1	1	1	1	1	1	1	1	1	1	1	1	1	1
Function	ENSFM00250000001975	1	1	1	0	1	1	2	1	2	1	1	1	1	1	1	1	2	1	2	1
Function	ENSFM00250000001978	1	1	1	1	1	1	1	1	1	1	0	1	1	1	1	1	1	1	1	1
Function	ENSFM00250000001979	3	3	3	3	3	3	3	3	3	3	3	3	3	2	3	3	3	3	3	3
Function	ENSFM00250000001980	3	3	3	3	3	3	3	3	3	3	2	3	3	3	3	3	4	3	3	3
Function	ENSFM00250000001982	2	2	3	2	2	3	2	2	2	2	2	2	2	2	2	2	2	2	2	2
Function	ENSFM00250000001984	2	2	2	2	2	2	4	2	2	2	0	2	2	3	2	2	2	2	2	2
Function	ENSFM00250000001986	2	2	2	2	2	2	2	2	2	2	2	2	2	2	2	2	2	2	2	3
Function	ENSFM00250000001992	2	3	2	2	2	2	3	2	2	2	2	0	2	2	2	2	2	2	2	2
Function	ENSFM00250000001993	2	2	2	2	2	5	2	2	3	2	2	2	2	3	3	2	2	1	2	5
Function	ENSFM00250000001997	2	2	3	2	2	2	2	2	2	2	2	2	2	2	2	2	2	2	2	2
Function	ENSFM00250000001998	3	3	2	3	3	3	3	3	3	3	2	3	3	3	3	3	3	3	3	3
Function	ENSFM00250000001999	2	2	2	2	4	2	2	2	2	1	2	2	2	4	2	2	2	2	2	2
Function	ENSFM00250000002011	1	1	1	1	1	1	1	2	2	2	1	1	3	4	3	2	0	1	2	2
Function	ENSFM00250000002012	0	2	2	2	2	2	2	2	2	2	2	2	2	2	2	2	1	2	3	2
Function	ENSFM00250000002013	3	3	3	3	3	3	3	3	3	3	3	3	3	2	3	3	3	2	3	2
Function	ENSFM00250000002014	3	3	3	2	3	3	3	3	3	3	3	3	3	3	3	3	3	3	3	3
Function	ENSFM00250000002015	2	2	2	2	2	2	2	2	2	2	2	2	2	2	3	2	3	2	2	2
Function	ENSFM00250000002018	2	2	2	2	2	2	2	1	1	2	2	1	2	2	2	2	2	2	2	2
Function	ENSFM00250000002019	4	4	4	3	4	3	4	5	4	4	3	3	4	4	3	3	3	3	3	3
Function	ENSFM00250000002020	2	2	2	3	2	2	2	2	2	2	2	2	2	3	2	2	2	2	2	3
Function	ENSFM00250000002024	1	1	1	1	1	1	1	0	1	1	1	1	0	1	1	1	1	1	1	1
Function	ENSFM00250000002027	2	2	2	2	2	2	2	2	2	2	2	2	2	2	2	2	2	2	2	2
Function	ENSFM00250000002032	2	2	2	2	2	1	2	2	3	2	2	2	2	2	2	2	2	2	2	2
Function	ENSFM00250000002033	2	2	2	2	2	2	2	2	2	2	2	2	2	2	2	3	2	2	2	2
Function	ENSFM00250000002039	1	1	1	1	1	1	1	1	1	1	3	1	1	2	1	1	2	1	1	1
Function	ENSFM00250000002040	1	1	1	1	1	1	1	1	1	1	0	1	1	1	1	1	1	1	1	1
Function	ENSFM00250000002041	2	2	2	4	3	4	2	2	2	3	2	2	2	4	1	2	2	2	1	2
Function	ENSFM00250000002042	1	1	1	1	1	1	1	1	1	1	1	1	1	1	1	1	2	1	1	1
Function	ENSFM00250000002044	3	3	3	3	3	3	3	3	4	2	1	2	4	9	3	4	2	3	2	3
Function	ENSFM00250000002045	2	2	2	2	2	3	3	2	4	3	2	3	2	4	3	2	2	2	2	4
Function	ENSFM00250000002046	2	2	2	2	2	2	2	2	2	2	2	3	3	3	2	2	3	2	2	2
Function	ENSFM00250000002047	2	2	2	2	2	2	2	2	2	2	1	2	2	2	2	2	2	2	2	2
Function	ENSFM00250000002048	3	3	3	3	3	4	3	3	3	3	3	3	3	3	2	2	3	3	3	1
Function	ENSFM00250000002049	2	2	2	1	2	2	2	2	2	2	2	1	2	2	3	2	11	2	2	2
Function	ENSFM00250000002052	2	2	2	2	2	2	2	2	2	2	2	2	2	3	2	2	2	2	2	2
Function	ENSFM00250000002054	2	2	2	2	2	2	2	2	2	2	2	2	2	2	2	2	1	2	2	2
Function	ENSFM00250000002056	2	2	2	2	2	1	2	2	2	2	1	2	2	2	2	2	2	2	2	1
Function	ENSFM00250000002060	3	3	3	3	2	4	3	2	3	2	2	2	4	5	4	4	2	2	3	3
Function	ENSFM00250000002061	2	2	2	2	2	2	2	2	2	2	1	2	3	3	2	2	2	2	2	2
Function	ENSFM00250000002063	1	1	1	1	1	1	1	1	1	1	1	1	1	2	1	1	1	1	1	1
Function	ENSFM00250000002064	2	2	2	2	2	2	2	2	2	2	1	2	2	2	2	2	2	2	2	2
Function	ENSFM00250000002069	1	1	1	1	1	1	0	1	1	1	0	1	1	2	1	1	1	1	1	1
Function	ENSFM00250000002070	2	2	2	3	2	2	2	2	2	1	2	2	2	2	2	2	3	2	2	2
Function	ENSFM00250000002071	2	2	2	2	2	2	2	2	2	2	2	2	2	5	2	2	2	2	2	1
Function	ENSFM00250000002072	1	1	1	1	1	1	1	1	1	2	1	1	1	0	1	1	2	1	1	1
Function	ENSFM00250000002075	2	2	2	2	2	2	2	2	2	2	2	2	2	3	2	2	3	2	2	2
Function	ENSFM00250000002076	1	1	1	1	1	2	1	1	2	1	2	0	1	1	1	1	2	1	1	3
Function	ENSFM00250000002077	1	1	1	1	1	1	1	1	1	2	1	1	1	2	2	1	1	1	1	1
Function	ENSFM00250000002081	2	2	2	2	2	2	2	2	2	2	2	2	2	2	2	1	2	2	2	2
Function	ENSFM00250000002082	2	2	2	2	2	2	2	2	2	2	2	2	1	2	3	2	2	2	2	2
Function	ENSFM00250000002085	3	3	3	3	3	3	3	3	3	3	3	3	3	2	3	3	3	3	3	3
Function	ENSFM00250000002086	2	2	2	2	2	2	2	2	2	2	2	2	2	2	2	2	1	1	2	2
Function	ENSFM00250000002087	1	1	2	1	0	2	1	3	2	1	0	1	1	2	1	3	1	1	1	1
Function	ENSFM00250000002089	2	2	2	2	2	2	2	2	2	2	2	2	2	2	2	2	2	2	2	2
Function	ENSFM00250000002093	2	2	2	2	2	2	3	2	2	2	2	2	2	1	2	2	2	2	3	3
Function	ENSFM00250000002095	2	2	1	2	2	2	3	2	2	2	2	2	2	2	2	2	2	2	2	2
Function	ENSFM00250000002096	2	2	2	2	2	2	2	2	2	2	2	2	2	2	2	2	2	2	2	2
Function	ENSFM00250000002098	2	3	4	3	3	4	5	3	3	2	3	2	3	4	3	3	2	3	3	2
Function	ENSFM00250000002099	2	2	2	2	2	2	2	2	2	1	1	2	2	3	2	2	2	2	2	2
Function	ENSFM00250000002100	2	2	2	2	2	2	2	2	2	2	2	2	2	3	2	2	2	2	2	2
Function	ENSFM00250000002101	2	2	2	2	2	2	2	2	2	2	2	2	2	3	2	2	2	2	2	2
Function	ENSFM00250000002104	2	2	2	2	2	2	2	2	2	2	1	2	1	1	3	3	3	2	2	3
Function	ENSFM00250000002108	2	2	2	2	2	2	2	2	2	2	2	2	2	3	2	2	2	2	2	3
Function	ENSFM00250000002111	1	1	1	1	1	1	1	0	1	1	1	1	1	1	1	1	1	1	1	1
Function	ENSFM00250000002112	1	1	1	1	1	1	1	1	1	1	1	1	1	1	1	2	1	1	1	1
Function	ENSFM00250000002113	1	1	1	1	1	1	1	1	1	1	1	2	1	1	1	1	1	1	1	1
Function	ENSFM00250000002115	3	2	3	3	2	3	3	3	3	3	2	3	3	3	3	2	2	3	3	3
Function	ENSFM00250000002116	2	2	2	2	2	2	2	2	3	2	2	2	2	2	2	2	2	1	2	3
Function	ENSFM00250000002118	2	2	2	2	2	2	2	2	2	2	1	2	2	2	1	1	2	2	2	2
Function	ENSFM00250000002121	1	1	1	1	1	1	1	1	1	1	1	1	1	1	1	1	1	1	1	1
Function	ENSFM00250000002123	1	2	5	4	1	7	9	1	6	2	1	4	7	6	5	4	2	1	1	2
Function	ENSFM00250000002125	3	3	4	3	3	3	4	4	3	2	3	3	4	3	4	2	4	2	2	3
Function	ENSFM00250000002126	1	1	2	2	1	2	2	2	2	2	1	2	2	2	3	2	2	2	2	3
Function	ENSFM00250000002127	1	0	1	1	1	1	1	1	1	1	1	1	1	1	1	1	1	1	1	1
Function	ENSFM00250000002129	1	1	1	1	1	2	1	2	2	1	1	1	2	3	1	1	1	1	1	9
Function	ENSFM00250000002130	2	2	2	2	2	2	2	2	2	2	2	2	2	2	2	2	3	2	2	2
Function	ENSFM00250000002131	1	2	5	3	2	15	9	3	8	2	1	2	6	9	7	6	5	1	4	2
Function	ENSFM00250000002132	2	2	2	2	2	2	2	2	2	2	1	2	2	4	2	2	2	2	2	2
Function	ENSFM00250000002134	2	2	2	2	2	2	2	2	2	1	1	2	2	2	2	2	2	2	2	2
Function	ENSFM00250000002135	2	2	2	2	2	2	2	2	2	2	2	2	2	2	2	2	2	2	2	2
Function	ENSFM00250000002137	2	2	2	2	2	2	2	2	2	2	2	2	2	3	2	2	2	2	2	2
Function	ENSFM00250000002150	1	1	1	1	1	1	1	1	1	1	1	0	1	1	1	1	1	1	1	1
Function	ENSFM00250000002152	1	1	3	4	1	9	2	2	2	1	1	1	1	1	1	1	1	1	1	1
Function	ENSFM00250000002154	2	1	2	2	2	2	2	2	3	3	1	2	2	8	3	2	2	2	2	3
Function	ENSFM00250000002158	2	2	2	2	2	2	2	2	2	2	2	1	2	2	2	2	1	2	1	2
Function	ENSFM00250000002160	0	2	3	2	2	2	2	2	2	3	1	1	2	1	2	4	1	2	2	1
Function	ENSFM00250000002168	1	1	1	1	1	1	1	1	1	1	1	1	1	0	1	1	1	1	1	0
Function	ENSFM00250000002169	1	1	1	1	1	2	1	1	2	1	0	1	1	1	1	1	1	1	1	1
Function	ENSFM00250000002171	3	3	3	3	2	2	3	3	3	3	2	4	3	3	3	2	2	2	1	3
Function	ENSFM00250000002173	2	2	2	2	2	2	2	2	2	3	2	2	2	2	2	2	2	2	3	3
Function	ENSFM00250000002174	1	1	1	1	1	1	0	1	1	1	1	0	1	1	2	1	1	1	1	1
Function	ENSFM00250000002175	2	2	2	2	2	3	3	2	2	2	2	2	2	3	2	2	2	2	2	1
Function	ENSFM00250000002178	2	2	2	2	2	2	2	2	2	2	2	2	2	2	2	2	2	2	2	2
Function	ENSFM00250000002179	3	2	4	3	3	3	3	3	3	2	1	3	2	3	3	2	3	2	2	1
Function	ENSFM00250000002180	2	2	2	1	2	2	2	3	2	2	2	2	2	1	2	2	2	2	2	2
Function	ENSFM00250000002182	3	3	3	3	3	3	3	3	3	3	3	2	3	3	3	3	3	3	3	3
Function	ENSFM00250000002183	4	3	3	4	4	4	4	4	4	4	3	3	4	5	3	4	4	2	4	4
Function	ENSFM00250000002184	1	1	1	1	1	1	1	1	1	1	1	1	1	1	1	1	1	0	1	2
Function	ENSFM00250000002187	2	2	2	2	2	2	3	2	2	2	2	2	2	2	2	2	2	2	2	2
Function	ENSFM00250000002189	1	1	1	1	1	1	1	1	1	1	1	1	1	3	1	2	1	1	1	1
Function	ENSFM00250000002191	2	2	2	2	2	2	2	2	2	2	2	2	2	3	3	2	2	2	3	2
Function	ENSFM00250000002194	2	2	2	2	2	2	2	2	2	2	2	2	2	2	2	2	2	2	2	2
Function	ENSFM00250000002195	5	3	1	1	1	1	2	1	2	1	1	1	1	1	1	1	1	1	1	1
Function	ENSFM00250000002196	1	1	2	1	2	4	1	1	1	1	1	3	1	1	1	1	1	1	1	1
Function	ENSFM00250000002197	1	1	0	1	1	1	1	3	3	3	2	2	2	4	2	2	2	1	3	3
Function	ENSFM00250000002201	1	1	1	1	1	1	1	1	1	1	1	1	1	1	1	1	1	1	1	1
Function	ENSFM00250000002202	1	1	1	1	1	1	1	1	1	1	1	1	1	1	1	1	1	1	1	1
Function	ENSFM00250000002205	2	2	2	2	2	3	2	2	2	2	3	2	2	2	2	2	3	2	2	3
Function	ENSFM00250000002206	2	1	2	2	2	2	2	2	2	2	1	4	2	2	2	2	2	2	2	2
Function	ENSFM00250000002209	1	1	1	1	1	1	1	2	1	1	1	1	1	1	1	1	1	1	1	1
Function	ENSFM00250000002210	1	1	1	1	1	2	1	1	1	1	1	1	1	1	1	1	1	1	1	1
Function	ENSFM00250000002211	1	1	1	1	2	1	1	1	1	1	1	1	1	2	1	1	1	1	1	1
Function	ENSFM00250000002214	1	1	1	1	1	1	1	1	1	1	1	1	1	1	1	1	1	1	1	1
Function	ENSFM00250000002216	1	0	1	1	1	2	1	1	1	1	2	1	1	1	1	1	1	1	1	1
Function	ENSFM00250000002219	2	2	2	2	2	2	2	2	2	2	2	2	1	1	2	2	2	2	2	2
Function	ENSFM00250000002220	1	1	1	1	1	1	1	1	1	1	0	1	1	0	1	1	2	1	1	1
Function	ENSFM00250000002221	2	2	2	2	2	2	2	2	2	2	2	2	2	2	2	2	2	2	2	1
Function	ENSFM00250000002223	2	2	1	1	1	1	1	1	1	1	1	1	1	1	1	1	2	1	1	1
Function	ENSFM00250000002224	1	2	2	4	1	2	16	3	7	1	0	6	1	6	1	1	7	2	2	1
Function	ENSFM00250000002226	2	2	2	2	3	2	2	2	2	2	2	2	2	7	2	2	2	2	2	1
Function	ENSFM00250000002228	4	4	3	4	3	4	3	4	4	3	4	3	4	5	4	4	5	3	3	4
Function	ENSFM00250000002232	2	2	3	2	2	2	2	2	2	2	2	2	2	2	2	2	2	2	2	2
Function	ENSFM00250000002242	3	3	3	2	3	3	3	3	3	3	3	2	3	3	3	2	3	3	2	2
Function	ENSFM00250000002244	4	3	4	3	4	3	4	4	4	3	2	3	4	4	4	4	3	4	4	4
Function	ENSFM00250000002246	2	2	3	3	2	4	2	2	2	2	2	2	2	2	2	2	2	2	2	2
Function	ENSFM00250000002249	2	2	2	2	2	2	2	2	2	2	2	2	2	4	2	2	2	2	2	2
Function	ENSFM00250000002250	1	1	1	1	1	1	1	1	1	1	1	1	1	1	1	1	1	1	1	1
Function	ENSFM00250000002253	1	1	1	1	1	1	1	1	1	1	1	0	1	1	1	1	1	0	1	1
Function	ENSFM00250000002261	1	1	1	1	1	1	2	1	2	1	0	1	1	0	1	1	2	1	1	1
Function	ENSFM00250000002262	1	1	1	1	1	1	1	1	1	1	0	1	1	0	1	1	1	1	1	1
Function	ENSFM00250000002263	1	1	1	1	1	1	1	1	1	1	0	1	1	1	1	1	1	1	1	0
Function	ENSFM00250000002264	3	3	3	3	3	3	2	3	3	3	3	2	3	4	2	3	3	3	3	3
Function	ENSFM00250000002265	2	2	2	2	2	2	2	2	2	2	2	1	2	3	2	2	3	2	2	2
Function	ENSFM00250000002266	1	1	1	1	1	1	1	1	1	1	1	1	1	1	1	0	1	1	1	1
Function	ENSFM00250000002270	2	3	4	2	2	2	4	2	2	1	2	2	2	2	2	2	2	2	2	2
Function	ENSFM00250000002271	3	3	3	4	3	3	3	2	2	2	2	1	2	3	2	2	1	2	2	3
Function	ENSFM00250000002274	2	2	2	2	2	2	2	2	2	2	2	2	2	1	2	2	2	2	2	2
Function	ENSFM00250000002276	2	2	2	2	2	1	2	2	2	2	1	2	2	3	2	2	4	2	3	2
Function	ENSFM00250000002277	1	1	1	0	1	1	1	1	1	1	1	1	1	1	1	1	1	1	1	1
Function	ENSFM00250000002279	2	2	2	2	2	2	2	2	2	2	2	2	2	2	2	2	3	2	2	2
Function	ENSFM00250000002280	1	1	1	1	1	1	1	1	1	1	2	1	1	1	1	1	1	1	1	1
Function	ENSFM00250000002281	1	0	1	1	1	2	1	1	2	1	1	1	1	1	1	1	1	1	1	1
Function	ENSFM00250000002282	2	2	2	2	2	2	2	2	4	3	2	2	2	3	2	2	3	2	2	2
Function	ENSFM00250000002283	1	1	2	1	1	1	1	1	1	1	2	1	1	1	1	1	1	1	1	1
Function	ENSFM00250000002285	1	1	1	1	1	1	1	1	2	1	1	1	1	1	1	1	1	1	2	1
Function	ENSFM00250000002287	2	2	2	2	2	2	2	2	2	2	2	2	2	3	2	2	2	2	2	2
Function	ENSFM00250000002289	1	1	1	1	0	1	1	1	1	1	1	0	1	1	1	1	1	1	1	1
Function	ENSFM00250000002292	1	0	1	1	1	1	1	0	1	1	1	1	1	2	1	1	1	1	1	1
Function	ENSFM00250000002294	1	1	1	1	1	1	1	1	1	1	1	1	1	0	1	1	1	1	1	1
Function	ENSFM00250000002295	1	1	1	3	1	1	1	1	1	1	1	2	1	1	2	1	1	1	1	1
Function	ENSFM00250000002300	1	1	1	1	1	1	1	1	1	1	1	1	1	1	1	1	1	1	1	1
Function	ENSFM00250000002301	2	2	2	2	2	2	2	2	4	2	2	11	3	4	4	4	3	2	3	3
Function	ENSFM00250000002303	1	1	1	1	1	1	1	1	1	1	1	1	1	1	1	1	1	1	1	1
Function	ENSFM00250000002304	1	1	2	1	1	1	1	1	1	1	1	1	1	1	1	1	1	1	1	1
Function	ENSFM00250000002305	1	1	1	1	1	1	1	1	1	1	1	1	1	1	1	1	1	1	1	1
Function	ENSFM00250000002307	2	2	2	2	3	2	2	2	2	2	2	2	2	2	2	1	2	2	2	3
Function	ENSFM00250000002308	2	2	2	2	2	2	1	2	2	2	2	1	2	2	2	2	2	2	2	3
Function	ENSFM00250000002312	4	4	4	4	2	5	4	4	4	4	3	4	5	4	4	4	4	4	4	4
Function	ENSFM00250000002319	1	1	1	1	1	1	1	0	0	0	1	0	1	1	1	1	0	1	1	1
Function	ENSFM00250000002322	1	1	1	1	1	1	1	1	2	1	1	1	1	1	1	1	2	1	1	1
Function	ENSFM00250000002324	1	1	1	1	1	1	1	1	1	1	1	1	1	1	1	1	1	1	1	1
Function	ENSFM00250000002326	3	3	3	3	2	3	4	3	3	2	3	2	3	3	2	3	2	2	3	3
Function	ENSFM00250000002327	2	2	2	2	2	2	2	2	2	2	1	2	2	1	2	2	2	2	2	2
Function	ENSFM00250000002331	2	2	2	2	2	2	2	2	2	2	2	2	2	1	2	2	2	2	2	2
Function	ENSFM00250000002332	2	2	2	2	2	2	2	2	2	2	2	0	2	1	2	2	1	2	1	2
Function	ENSFM00250000002333	1	1	1	1	1	1	1	1	1	1	0	1	1	2	1	1	1	1	1	1
Function	ENSFM00250000002334	2	2	2	2	2	2	2	2	2	2	2	2	2	2	2	2	2	2	2	2
Function	ENSFM00250000002335	1	2	2	2	2	2	2	2	2	1	1	1	2	3	2	2	3	2	1	1
Function	ENSFM00250000002337	1	1	1	1	1	2	1	1	2	1	1	1	1	1	1	1	1	1	1	1
Function	ENSFM00250000002338	1	1	1	1	2	1	3	3	4	0	1	1	2	9	2	1	0	1	1	2
Function	ENSFM00250000002339	1	0	1	1	1	1	1	2	1	1	1	1	1	1	1	1	1	1	1	0
Function	ENSFM00250000002340	1	1	1	1	1	1	1	1	1	1	1	1	1	1	1	1	1	1	1	1
Function	ENSFM00250000002341	3	2	2	2	2	2	2	2	2	2	1	2	2	3	2	2	2	2	2	2
Function	ENSFM00250000002343	1	1	1	1	1	1	1	1	1	1	1	1	1	3	1	1	1	1	1	1
Function	ENSFM00250000002344	4	4	4	3	4	3	4	4	4	4	5	4	4	4	4	3	3	3	3	4
Function	ENSFM00250000002345	2	2	2	2	2	2	2	2	2	3	2	2	2	2	2	2	2	2	2	2
Function	ENSFM00250000002346	1	1	1	1	1	1	1	1	1	1	1	1	1	0	1	1	1	1	1	1
Function	ENSFM00250000002347	1	1	1	1	1	1	1	1	1	1	1	1	2	3	1	1	1	1	1	0
Function	ENSFM00250000002349	2	2	2	1	2	2	2	2	2	2	2	2	2	2	3	2	2	2	2	2
Function	ENSFM00250000002350	1	1	1	1	1	2	1	1	1	1	1	2	1	1	1	1	1	1	1	1
Function	ENSFM00250000002351	3	3	4	3	3	3	2	3	3	3	4	3	4	4	3	3	3	2	3	3
Function	ENSFM00250000002352	2	2	2	2	1	2	3	2	2	3	2	3	2	2	2	1	2	2	2	2
Function	ENSFM00250000002354	1	1	1	1	1	1	1	1	1	1	1	1	1	2	1	1	2	1	1	1
Function	ENSFM00250000002355	2	2	2	3	2	2	2	2	3	2	2	2	2	4	2	2	2	2	2	2
Function	ENSFM00250000002364	1	1	1	2	1	1	1	1	1	1	1	1	1	1	1	1	1	1	2	1
Function	ENSFM00250000002369	4	4	4	4	4	4	4	4	4	4	3	4	4	4	4	4	4	4	4	4
Function	ENSFM00250000002370	2	2	2	2	2	2	2	2	2	2	1	2	2	1	2	2	2	2	2	2
Function	ENSFM00250000002371	3	3	3	2	3	2	2	3	3	4	3	3	3	3	3	3	3	3	3	2
Function	ENSFM00250000002377	2	2	1	1	2	1	1	1	1	1	1	1	1	1	1	1	1	1	1	1
Function	ENSFM00250000002378	3	3	3	3	3	3	4	3	3	3	2	2	3	3	4	3	3	3	3	3
Function	ENSFM00250000002379	1	1	1	1	1	1	2	1	1	2	1	1	1	1	1	1	1	1	1	1
Function	ENSFM00250000002389	1	1	1	1	1	2	2	1	5	1	1	2	2	4	1	1	1	1	1	2
Function	ENSFM00250000002390	2	2	2	2	2	2	2	2	2	2	1	2	2	3	2	2	3	2	2	2
Function	ENSFM00250000002391	3	1	2	1	1	1	1	1	1	1	1	1	1	1	1	1	1	1	1	1
Function	ENSFM00250000002392	1	1	2	1	1	1	2	1	2	1	1	1	1	1	1	1	1	1	1	1
Function	ENSFM00250000002394	2	2	2	2	2	2	2	2	2	2	1	2	2	3	2	2	2	2	2	2
Function	ENSFM00250000002395	1	1	1	1	1	0	1	1	2	1	1	1	1	0	0	1	1	1	1	2
Function	ENSFM00250000002398	2	2	2	2	2	1	2	2	2	2	2	2	2	2	2	2	2	2	2	3
Function	ENSFM00250000002399	2	2	2	2	2	2	2	2	2	2	2	2	2	3	2	2	3	2	2	2
Function	ENSFM00250000002403	4	4	4	4	4	4	4	4	4	4	4	4	3	4	3	4	3	3	3	4
Function	ENSFM00250000002404	2	2	2	2	2	2	2	2	2	2	2	2	2	3	2	2	2	2	2	2
Function	ENSFM00250000002405	2	2	3	3	2	2	2	2	2	2	3	2	2	2	2	2	4	2	2	1
Function	ENSFM00250000002406	3	3	3	2	2	3	2	2	2	3	3	2	3	3	3	2	3	2	2	1
Function	ENSFM00250000002407	2	2	2	2	2	2	2	2	2	2	2	2	2	2	2	2	2	2	2	2
Function	ENSFM00250000002411	1	1	1	1	1	1	1	1	1	1	1	2	1	1	1	1	1	1	1	1
Function	ENSFM00250000002414	2	2	2	2	2	2	2	2	2	2	2	2	2	2	2	2	3	2	2	2
Function	ENSFM00250000002415	2	2	2	2	2	2	4	2	2	2	2	2	2	3	2	2	3	2	2	2
Function	ENSFM00250000002416	1	1	1	1	1	2	2	1	1	1	1	1	1	0	1	1	1	1	1	1
Function	ENSFM00250000002417	1	1	2	2	2	2	2	2	2	2	1	2	2	3	2	2	2	2	2	2
Function	ENSFM00250000002420	2	2	2	2	2	4	2	2	2	2	2	2	2	2	2	2	2	1	2	2
Function	ENSFM00250000002421	1	1	1	1	0	1	1	1	1	1	1	1	1	1	1	0	1	1	1	1
Function	ENSFM00250000002422	2	2	2	2	2	2	2	2	2	2	2	1	2	2	2	2	2	2	2	1
Function	ENSFM00250000002423	1	1	1	1	1	1	0	1	1	1	1	1	1	2	1	1	1	1	1	1
Function	ENSFM00250000002425	2	2	2	2	2	3	2	2	2	2	2	1	2	2	2	2	2	2	2	2
Function	ENSFM00250000002427	1	1	1	1	1	1	1	1	1	1	0	1	1	2	1	2	1	1	1	1
Function	ENSFM00250000002428	2	2	2	2	2	2	2	2	2	2	2	2	2	3	2	2	2	2	2	2
Function	ENSFM00250000002429	1	1	1	1	1	1	1	2	1	1	1	1	1	1	1	1	1	1	1	1
Function	ENSFM00250000002431	2	2	2	3	2	2	2	2	3	2	2	3	2	3	2	2	2	2	1	1
Function	ENSFM00250000002432	1	1	1	1	1	1	1	1	1	1	1	1	1	1	1	1	1	1	1	0
Function	ENSFM00250000002433	2	2	2	2	2	2	6	2	2	2	2	2	2	2	2	2	2	2	2	2
Function	ENSFM00250000002435	1	1	1	1	1	1	1	0	0	1	1	0	1	2	1	1	0	1	1	2
Function	ENSFM00250000002436	2	1	2	1	2	2	2	2	2	2	1	1	2	2	2	2	2	2	2	2
Function	ENSFM00250000002439	2	2	3	2	2	2	2	2	2	3	1	2	2	4	2	2	3	2	2	2
Function	ENSFM00250000002441	5	4	6	5	5	5	4	6	4	2	5	6	4	1	4	5	5	1	4	4
Function	ENSFM00250000002444	2	2	2	2	2	2	2	2	2	2	2	2	2	3	3	2	3	2	2	2
Function	ENSFM00250000002447	1	1	1	0	1	1	1	1	1	1	1	1	1	1	1	1	1	1	1	1
Function	ENSFM00250000002448	1	1	1	1	1	1	1	1	1	1	1	1	1	1	1	1	1	1	1	1
Function	ENSFM00250000002451	1	1	1	1	1	1	1	1	1	1	1	1	1	1	1	2	0	1	1	1
Function	ENSFM00250000002453	3	3	3	1	2	3	3	3	3	4	4	4	4	4	4	3	4	3	2	1
Function	ENSFM00250000002455	2	2	2	2	2	2	2	2	2	1	2	2	2	2	2	2	2	2	2	2
Function	ENSFM00250000002457	2	2	2	2	2	3	3	2	2	2	2	2	2	4	2	2	2	2	2	3
Function	ENSFM00250000002460	1	1	1	1	0	1	1	1	1	1	1	1	1	1	1	1	1	1	1	1
Function	ENSFM00250000002464	1	1	1	1	1	1	1	1	2	0	1	1	1	1	1	1	1	1	1	2
Function	ENSFM00250000002466	1	1	1	1	1	1	1	1	1	1	1	1	1	1	1	1	1	1	1	1
Function	ENSFM00250000002467	3	3	3	3	3	3	3	3	3	3	3	3	3	3	3	3	3	3	3	3
Function	ENSFM00250000002469	2	2	3	2	2	2	2	2	2	2	2	2	2	2	2	2	2	2	2	2
Function	ENSFM00250000002471	2	2	2	2	2	2	2	2	2	2	2	2	2	2	2	2	2	2	2	2
Function	ENSFM00250000002473	3	4	3	3	2	3	3	3	3	2	3	4	3	4	3	3	2	3	2	3
Function	ENSFM00250000002474	0	2	5	4	1	6	9	2	3	2	2	3	2	9	1	2	1	1	1	1
Function	ENSFM00250000002475	2	2	2	2	2	2	3	2	2	2	2	2	2	3	2	2	2	2	2	2
Function	ENSFM00250000002476	2	2	2	2	2	3	2	2	2	2	2	2	2	2	2	2	2	2	2	2
Function	ENSFM00250000002477	1	1	1	1	1	0	1	1	1	0	1	1	1	0	1	1	2	1	1	1
Function	ENSFM00250000002481	2	2	2	2	2	2	2	2	2	2	2	2	2	2	2	2	2	2	2	2
Function	ENSFM00250000002482	2	2	2	3	2	2	2	2	3	2	2	2	2	3	2	2	2	2	2	2
Function	ENSFM00250000002483	1	1	1	1	1	3	1	1	1	1	1	1	1	1	1	1	1	1	1	1
Function	ENSFM00250000002484	1	1	1	1	1	1	1	1	1	1	1	1	1	1	1	1	1	1	1	1
Function	ENSFM00250000002486	1	1	1	1	1	1	1	1	1	1	1	1	1	1	1	1	1	1	1	1
Function	ENSFM00250000002488	3	2	2	3	1	4	1	1	1	1	1	0	1	1	1	1	1	1	1	1
Function	ENSFM00250000002491	1	1	1	1	1	1	1	1	1	1	0	1	1	1	1	1	1	1	1	1
Function	ENSFM00250000002493	3	3	3	3	4	3	2	2	2	1	2	2	2	4	2	2	2	2	1	2
Function	ENSFM00250000002496	2	2	2	2	2	2	2	2	5	2	2	2	2	2	2	2	2	2	2	1
Function	ENSFM00250000002497	2	2	1	2	2	2	3	2	2	2	2	2	2	1	2	2	2	2	2	2
Function	ENSFM00250000002498	2	2	2	2	2	2	2	2	2	2	2	2	2	4	2	2	2	2	2	2
Function	ENSFM00250000002503	1	1	1	1	1	1	1	1	1	1	0	1	1	2	1	1	1	1	1	1
Function	ENSFM00250000002512	1	1	1	1	1	1	1	0	1	1	1	1	1	1	1	1	1	1	1	1
Function	ENSFM00250000002513	1	1	1	1	1	1	1	1	1	1	1	1	1	1	1	0	1	1	1	1
Function	ENSFM00250000002514	2	2	2	1	2	2	3	2	2	1	2	2	3	2	3	3	3	2	2	3
Function	ENSFM00250000002515	3	2	3	2	2	2	2	3	1	3	2	3	3	7	3	3	3	2	4	2
Function	ENSFM00250000002517	1	1	1	1	1	1	1	1	1	1	1	1	1	2	1	1	1	1	1	1
Function	ENSFM00250000002519	2	1	1	1	1	3	4	3	1	2	2	1	1	2	2	3	2	1	2	1
Function	ENSFM00250000002520	1	1	1	1	1	1	1	1	1	1	1	0	1	1	1	1	1	1	1	0
Function	ENSFM00250000002521	2	3	2	3	2	2	3	2	2	2	2	2	2	2	2	2	2	2	2	2
Function	ENSFM00250000002522	1	1	1	1	1	1	2	1	1	1	1	1	1	1	1	1	1	1	1	1
Function	ENSFM00250000002523	1	1	1	1	1	1	1	1	1	1	1	1	1	2	1	1	1	1	1	1
Function	ENSFM00250000002532	1	1	1	1	1	1	1	1	2	1	1	1	1	1	1	1	2	1	1	2
Function	ENSFM00250000002534	2	2	2	2	2	2	2	2	2	3	2	2	2	3	2	2	2	2	2	2
Function	ENSFM00250000002535	2	1	0	1	1	1	1	1	1	3	0	1	1	1	1	1	1	0	1	1
Function	ENSFM00250000002536	1	1	1	1	1	1	1	1	1	2	1	1	1	1	2	1	2	1	1	1
Function	ENSFM00250000002537	1	1	1	1	1	1	1	1	1	1	1	1	1	1	1	1	1	1	1	1
Function	ENSFM00250000002538	2	2	2	1	2	2	2	2	2	2	1	2	2	3	2	2	3	2	2	3
Function	ENSFM00250000002541	2	2	1	2	2	1	3	2	2	2	2	2	2	2	2	2	2	2	2	2
Function	ENSFM00250000002545	2	2	2	2	2	2	3	2	2	2	2	2	2	0	2	2	2	2	2	2
Function	ENSFM00250000002546	2	2	2	2	2	2	2	2	2	2	0	2	2	2	1	2	2	2	2	2
Function	ENSFM00250000002547	2	2	2	2	2	2	2	2	2	2	2	2	2	6	2	2	1	2	2	2
Function	ENSFM00250000002550	1	1	1	1	1	1	1	1	1	1	1	1	1	1	1	1	1	1	1	1
Function	ENSFM00250000002551	1	1	1	1	1	1	1	1	1	1	1	1	1	1	1	1	1	1	1	1
Function	ENSFM00250000002553	2	2	2	2	2	2	1	2	2	2	2	2	2	2	3	2	2	2	2	2
Function	ENSFM00250000002554	0	1	1	1	1	1	1	1	1	1	1	1	1	2	1	1	1	1	1	1
Function	ENSFM00250000002556	1	1	1	1	1	1	1	1	1	1	1	1	1	1	1	1	0	0	1	1
Function	ENSFM00250000002557	2	2	2	2	2	2	2	2	2	2	2	2	2	3	2	2	2	2	2	2
Function	ENSFM00250000002558	2	2	2	2	2	2	2	2	2	2	2	2	2	4	2	2	2	2	2	2
Function	ENSFM00250000002559	1	1	1	2	1	1	1	1	1	1	1	1	1	1	1	1	1	1	1	1
Function	ENSFM00250000002562	1	1	1	1	1	1	1	1	1	1	0	1	1	2	1	1	1	1	1	1
Function	ENSFM00250000002564	1	1	1	1	1	1	1	1	1	1	1	1	1	2	1	1	1	1	1	1
Function	ENSFM00250000002565	2	2	2	2	2	3	2	2	2	2	2	4	2	2	2	2	2	2	2	2
Function	ENSFM00250000002567	2	2	1	1	1	1	2	17	2	4	1	2	2	2	1	1	3	1	1	2
Function	ENSFM00250000002568	2	2	2	2	2	2	2	2	2	2	2	2	2	2	3	2	3	2	2	2
Function	ENSFM00250000002569	2	2	2	2	2	2	2	2	2	4	2	2	3	3	2	2	2	2	2	3
Function	ENSFM00250000002570	1	1	1	1	1	1	1	1	2	2	1	2	1	1	1	1	1	1	1	1
Function	ENSFM00250000002571	1	1	1	1	1	1	1	1	1	1	1	3	1	2	2	5	1	1	1	1
Function	ENSFM00250000002572	2	2	2	2	1	2	2	2	2	2	2	2	2	2	2	2	2	2	2	2
Function	ENSFM00250000002573	2	2	2	2	2	2	2	2	2	2	2	2	2	2	2	2	2	2	2	1
Function	ENSFM00250000002576	1	2	2	2	3	2	2	1	1	2	2	2	1	3	2	3	2	3	2	2
Function	ENSFM00250000002577	1	1	2	2	1	2	1	1	1	1	0	0	1	1	1	1	0	1	1	1
Function	ENSFM00250000002578	2	0	2	1	1	2	2	2	2	2	1	1	2	2	2	2	2	2	2	2
Function	ENSFM00250000002579	1	1	1	1	1	1	1	1	1	1	1	1	2	1	1	1	0	1	1	1
Function	ENSFM00250000002580	2	2	2	2	2	1	2	2	2	2	2	2	2	2	2	2	2	2	2	2
Function	ENSFM00250000002581	1	1	1	1	1	1	1	1	1	1	1	1	1	1	1	1	1	1	1	2
Function	ENSFM00250000002583	3	3	3	3	1	2	1	2	2	2	3	2	3	2	3	2	2	0	3	2
Function	ENSFM00250000002584	2	2	2	2	2	2	2	2	2	2	2	2	2	2	2	2	2	2	2	3
Function	ENSFM00250000002588	7	2	2	3	2	9	9	2	2	9	1	1	2	3	1	1	2	2	2	1
Function	ENSFM00250000002589	0	0	0	0	0	0	0	12	1	0	0	0	0	0	0	0	0	0	0	0
Function	ENSFM00250000002590	1	1	1	1	1	1	1	1	1	1	1	1	1	1	1	1	1	1	1	1
Function	ENSFM00250000002591	2	2	2	2	2	3	2	2	2	2	2	2	2	2	2	2	2	2	2	2
Function	ENSFM00250000002593	0	1	1	1	1	1	1	1	1	1	1	1	1	1	1	1	1	1	1	1
Function	ENSFM00250000002597	1	1	1	1	1	1	1	1	1	1	1	1	1	3	1	1	1	1	1	1
Function	ENSFM00250000002600	2	2	2	2	2	2	2	1	1	1	1	2	2	2	3	3	1	2	2	1
Function	ENSFM00250000002601	1	1	1	1	1	2	1	1	1	1	0	1	1	1	1	1	1	1	1	5
Function	ENSFM00250000002603	1	1	1	1	1	1	1	1	2	2	1	1	1	1	1	1	1	1	1	1
Function	ENSFM00250000002604	2	2	2	2	2	2	2	3	3	2	2	2	2	2	2	2	2	2	2	2
Function	ENSFM00250000002607	2	2	2	2	1	2	2	2	2	2	1	2	2	2	2	1	2	2	2	1
Function	ENSFM00250000002608	2	2	2	2	2	2	2	2	2	2	2	2	2	2	2	2	2	2	2	3
Function	ENSFM00250000002612	1	1	1	1	1	1	1	1	1	1	1	1	1	2	1	1	1	1	2	2
Function	ENSFM00250000002617	1	1	1	1	1	1	1	1	1	1	1	1	1	2	1	1	1	1	1	1
Function	ENSFM00250000002619	1	2	3	4	3	2	1	1	1	1	0	1	1	1	1	1	1	1	1	1
Function	ENSFM00250000002621	1	1	1	1	1	1	1	1	1	1	1	1	1	1	1	1	1	1	1	1
Function	ENSFM00250000002623	1	1	1	1	1	1	1	1	2	1	1	1	1	1	2	1	1	1	1	1
Function	ENSFM00250000002626	3	3	3	2	2	2	3	3	3	4	2	7	1	2	2	3	2	2	3	1
Function	ENSFM00250000002627	1	1	1	1	1	1	1	1	1	1	1	1	1	1	1	1	1	1	1	2
Function	ENSFM00250000002628	2	2	2	2	2	2	2	2	2	2	2	1	2	2	2	2	2	2	2	2
Function	ENSFM00250000002630	2	2	0	2	2	2	2	2	2	2	2	2	3	2	2	2	2	1	2	2
Function	ENSFM00250000002631	3	3	3	2	3	3	3	3	3	3	3	2	3	6	4	3	3	2	3	4
Function	ENSFM00250000002633	2	2	2	2	2	4	3	2	3	3	3	5	5	9	3	3	2	2	2	14
Function	ENSFM00250000002634	1	1	1	1	1	1	1	1	1	1	0	1	1	1	1	1	2	1	1	1
Function	ENSFM00250000002636	2	2	2	2	2	2	2	2	2	2	2	2	2	3	2	2	2	2	2	2
Function	ENSFM00250000002637	1	1	1	1	1	1	1	1	1	1	1	1	1	1	1	1	1	1	1	1
Function	ENSFM00250000002640	1	1	1	1	1	1	1	0	1	1	1	1	1	4	1	1	2	1	1	1
Function	ENSFM00250000002642	4	4	4	4	4	4	3	4	4	4	2	3	2	3	4	3	3	3	3	3
Function	ENSFM00250000002643	2	2	2	2	2	2	2	2	2	2	2	2	2	3	2	2	2	2	2	1
Function	ENSFM00250000002646	2	2	3	2	2	2	3	2	3	3	2	2	2	4	2	3	2	2	2	2
Function	ENSFM00250000002649	2	2	2	2	2	2	2	2	2	2	2	2	2	2	2	2	2	2	2	3
Function	ENSFM00250000002653	1	1	1	1	1	3	1	1	1	1	0	0	1	0	1	1	1	1	1	1
Function	ENSFM00250000002654	2	2	2	2	2	2	2	2	2	2	2	2	2	2	2	2	2	2	2	2
Function	ENSFM00250000002655	7	5	5	7	4	4	14	2	2	3	2	7	2	1	1	2	11	2	8	1
Function	ENSFM00250000002656	3	2	2	2	2	2	2	2	2	2	1	2	2	2	2	2	2	2	2	2
Function	ENSFM00250000002657	1	1	1	1	1	1	1	1	1	1	1	1	1	1	1	1	1	1	1	1
Function	ENSFM00250000002665	1	1	1	1	2	1	1	1	1	1	1	1	1	0	2	1	1	1	1	1
Function	ENSFM00250000002667	3	3	3	3	2	3	3	2	3	3	3	3	3	3	3	3	2	3	3	3
Function	ENSFM00250000002674	2	2	2	2	2	2	2	2	2	2	2	2	2	2	2	2	2	2	2	2
Function	ENSFM00250000002679	3	1	2	2	2	2	1	2	2	2	1	2	2	2	2	2	2	1	2	2
Function	ENSFM00250000002680	1	1	1	1	1	0	1	1	1	1	1	1	1	1	1	1	1	1	1	1
Function	ENSFM00250000002681	1	1	1	1	1	1	1	1	1	1	1	1	1	1	1	1	1	1	1	1
Function	ENSFM00250000002682	1	1	1	1	1	1	1	1	1	1	1	1	1	1	1	1	2	1	1	1
Function	ENSFM00250000002683	1	1	1	1	1	1	1	1	1	1	0	1	1	2	1	2	1	1	1	1
Function	ENSFM00250000002685	1	1	1	1	1	1	1	1	1	1	1	1	1	2	1	1	1	1	1	1
Function	ENSFM00250000002692	2	2	2	2	2	2	2	3	3	2	2	2	2	2	2	2	2	2	1	2
Function	ENSFM00250000002693	1	0	2	2	1	3	7	1	1	2	1	4	2	13	2	3	2	1	1	2
Function	ENSFM00250000002694	1	1	1	1	1	1	1	1	1	1	1	1	1	1	1	1	1	1	1	1
Function	ENSFM00250000002697	1	1	1	1	1	1	1	1	0	0	1	1	1	1	1	1	1	1	1	2
Function	ENSFM00250000002698	1	1	0	1	1	1	1	1	1	1	1	1	1	1	1	1	1	1	1	1
Function	ENSFM00250000002702	1	1	1	1	1	1	1	0	0	0	1	1	0	0	0	0	1	1	0	1
Function	ENSFM00250000002707	1	1	2	1	2	7	1	1	2	1	1	2	1	5	1	1	1	1	1	1
Function	ENSFM00250000002708	1	1	1	1	1	1	1	1	1	1	1	1	1	1	2	1	1	1	1	1
Function	ENSFM00250000002709	2	2	3	2	1	2	2	2	3	2	2	2	2	2	2	2	2	1	2	2
Function	ENSFM00250000002710	2	2	2	2	1	2	2	2	2	2	2	2	2	2	2	2	2	2	2	2
Function	ENSFM00250000002711	2	2	1	2	2	2	2	2	2	2	2	2	2	2	2	2	2	2	2	2
Function	ENSFM00250000002713	2	1	1	1	2	2	2	2	2	2	2	2	2	3	2	1	2	1	2	2
Function	ENSFM00250000002714	2	2	2	2	2	2	2	3	4	3	2	3	2	2	2	2	2	1	2	1
Function	ENSFM00250000002717	2	2	2	2	2	2	2	2	2	2	1	2	2	2	2	2	2	2	2	2
Function	ENSFM00250000002718	2	2	2	2	2	2	2	2	2	2	2	2	2	2	2	2	2	2	2	2
Function	ENSFM00250000002719	2	2	2	2	2	2	2	2	2	2	2	2	2	2	2	2	2	2	2	2
Function	ENSFM00250000002721	3	3	3	3	3	3	3	3	4	3	3	3	3	3	3	3	2	3	2	3
Function	ENSFM00250000002722	2	2	2	2	1	2	2	2	2	2	2	1	2	2	2	1	2	2	2	2
Function	ENSFM00250000002724	2	2	3	2	2	2	2	2	2	2	1	1	2	1	2	2	2	2	2	2
Function	ENSFM00250000002725	2	2	2	2	2	2	2	2	2	2	2	2	2	2	2	2	2	2	2	2
Function	ENSFM00250000002726	1	1	1	1	1	1	1	1	1	1	1	1	1	1	1	1	1	1	1	1
Function	ENSFM00250000002727	2	2	2	2	2	2	2	2	2	2	2	2	2	3	2	2	2	2	2	2
Function	ENSFM00250000002729	1	1	1	1	1	1	1	1	1	1	1	1	1	1	1	1	1	1	1	1
Function	ENSFM00250000002732	1	1	1	1	1	1	1	1	1	1	1	1	1	2	1	1	1	1	1	1
Function	ENSFM00250000002736	1	1	1	1	1	1	1	1	1	1	1	1	1	1	1	1	1	1	1	1
Function	ENSFM00250000002737	1	1	1	1	1	1	1	1	1	1	1	1	1	4	1	1	1	1	1	1
Function	ENSFM00250000002738	1	1	1	1	1	1	1	1	1	1	1	1	1	1	1	1	1	1	1	1
Function	ENSFM00250000002739	1	1	1	1	1	1	1	1	1	1	1	1	1	2	1	1	1	1	1	1
Function	ENSFM00250000002741	1	1	1	1	1	1	1	1	1	1	0	1	1	1	1	1	2	1	1	1
Function	ENSFM00250000002742	2	2	2	2	2	2	2	1	1	1	2	2	2	2	2	2	2	2	2	1
Function	ENSFM00250000002745	1	1	2	1	1	1	3	1	1	1	1	1	1	1	1	1	1	1	1	1
Function	ENSFM00250000002747	1	1	1	1	1	1	1	1	1	1	2	1	1	1	1	1	1	1	1	2
Function	ENSFM00250000002748	1	1	1	1	1	1	1	1	1	1	0	1	1	1	1	1	1	1	1	1
Function	ENSFM00250000002752	1	1	1	1	1	1	1	1	1	1	1	0	1	1	1	1	1	1	1	1
Function	ENSFM00250000002754	1	1	2	1	1	3	2	2	5	2	1	2	2	3	2	1	2	1	2	1
Function	ENSFM00250000002755	1	1	1	1	1	1	1	1	1	1	1	1	1	1	1	1	0	1	1	1
Function	ENSFM00250000002756	1	1	1	1	1	1	1	1	1	1	1	1	1	1	1	1	1	1	1	1
Function	ENSFM00250000002757	1	1	1	1	1	1	1	1	1	1	1	1	1	1	1	1	1	1	1	1
Function	ENSFM00250000002758	2	2	2	2	2	2	2	2	2	2	2	2	2	2	2	2	2	2	2	2
Function	ENSFM00250000002759	1	1	0	3	1	5	10	1	3	0	0	0	1	4	1	1	0	1	0	2
Function	ENSFM00250000002760	1	1	1	1	1	1	1	1	1	1	1	1	1	1	1	1	1	1	1	1
Function	ENSFM00250000002761	1	1	1	1	1	1	1	1	1	1	1	1	1	2	1	1	1	1	1	1
Function	ENSFM00250000002763	1	1	1	1	1	1	1	1	1	1	1	1	1	1	1	1	1	1	1	1
Function	ENSFM00250000002764	1	1	1	1	1	1	1	1	1	1	1	1	1	2	1	1	1	1	1	1
Function	ENSFM00250000002766	2	2	2	2	2	2	2	2	2	2	2	2	2	3	3	4	2	2	2	2
Function	ENSFM00250000002769	1	1	1	1	1	1	1	1	1	1	0	1	1	1	1	1	1	1	1	1
Function	ENSFM00250000002772	2	2	2	2	2	2	3	2	2	3	2	2	2	3	2	2	3	2	2	2
Function	ENSFM00250000002773	1	1	1	1	1	1	1	1	1	2	1	1	1	1	1	1	1	1	1	1
Function	ENSFM00250000002775	1	1	1	1	1	1	1	1	2	1	1	1	1	2	1	1	1	1	1	1
Function	ENSFM00250000002778	1	1	1	1	1	1	2	1	1	1	1	1	1	2	1	1	1	1	1	1
Function	ENSFM00250000002779	1	1	1	1	1	1	1	1	1	1	1	1	1	1	1	1	1	1	1	1
Function	ENSFM00250000002783	1	1	1	1	1	1	1	1	1	1	0	1	1	1	1	1	1	1	2	1
Function	ENSFM00250000002785	2	2	2	3	3	2	2	2	2	2	2	2	2	2	2	2	2	2	2	2
Function	ENSFM00250000002787	2	2	2	3	2	2	2	2	2	2	2	2	2	2	2	2	2	2	2	2
Function	ENSFM00250000002790	1	1	0	1	1	1	1	1	1	0	1	1	1	1	1	1	1	1	1	1
Function	ENSFM00250000002791	2	2	2	2	2	2	2	2	2	2	2	2	3	2	2	2	2	2	2	2
Function	ENSFM00250000002795	3	2	3	2	3	3	3	3	3	3	3	3	3	2	3	2	3	3	3	2
Function	ENSFM00250000002796	2	2	2	2	2	2	2	2	2	2	1	1	2	4	2	2	1	2	2	1
Function	ENSFM00250000002797	2	2	2	2	2	2	2	2	2	2	2	2	2	2	2	2	2	2	2	3
Function	ENSFM00250000002798	1	1	1	1	1	1	1	1	1	1	0	1	1	1	1	1	1	1	1	2
Function	ENSFM00250000002802	1	1	1	1	1	1	1	1	1	0	0	1	1	1	1	1	1	1	1	1
Function	ENSFM00250000002806	2	2	2	2	2	2	2	2	2	2	2	2	2	2	2	2	1	2	2	1
Function	ENSFM00250000002808	1	1	1	1	1	0	1	0	1	1	1	1	1	2	1	1	1	1	1	1
Function	ENSFM00250000002810	2	2	2	2	2	2	2	2	2	2	2	2	2	2	2	2	2	2	2	2
Function	ENSFM00250000002812	2	1	2	1	1	3	1	2	3	2	2	4	2	2	3	3	2	2	2	2
Function	ENSFM00250000002813	2	2	3	3	1	3	3	6	4	5	1	2	3	2	3	5	4	2	7	1
Function	ENSFM00250000002814	1	1	1	1	1	0	1	1	1	1	1	1	1	2	1	1	1	1	1	1
Function	ENSFM00250000002824	1	1	1	1	1	1	1	1	1	1	0	1	1	1	1	1	1	1	1	1
Function	ENSFM00250000002826	2	2	3	2	2	2	2	2	4	1	1	2	2	2	2	3	3	2	2	2
Function	ENSFM00250000002828	2	1	2	2	2	2	4	2	3	2	2	2	2	4	3	4	3	2	2	3
Function	ENSFM00250000002830	1	1	1	1	1	1	1	1	1	1	1	1	1	1	1	1	1	1	1	1
Function	ENSFM00250000002831	1	1	1	1	1	1	1	1	1	0	1	1	1	2	1	1	1	1	1	1
Function	ENSFM00250000002832	1	1	1	1	1	1	1	1	2	1	1	1	1	1	1	1	1	1	1	1
Function	ENSFM00250000002834	1	1	1	1	1	1	1	1	1	1	0	1	0	1	1	1	1	1	1	1
Function	ENSFM00250000002835	1	1	1	1	1	1	1	1	1	1	1	1	1	1	1	1	1	1	1	1
Function	ENSFM00250000002836	2	2	2	2	1	2	1	2	2	1	2	0	2	1	2	2	2	1	2	1
Function	ENSFM00250000002837	1	1	1	1	1	1	1	1	1	1	1	1	1	1	1	1	6	1	1	1
Function	ENSFM00250000002838	1	1	1	1	1	1	1	1	1	1	1	1	1	1	1	1	1	1	1	1
Function	ENSFM00250000002840	2	2	2	2	2	2	2	2	2	2	2	2	2	2	2	2	2	2	2	2
Function	ENSFM00250000002843	1	1	1	1	1	2	1	1	1	1	1	1	1	2	1	1	2	1	1	2
Function	ENSFM00250000002844	2	2	2	2	2	2	2	2	2	2	2	2	2	1	2	2	2	2	2	2
Function	ENSFM00250000002848	2	2	2	2	2	2	2	3	2	2	2	2	2	2	2	2	2	2	2	2
Function	ENSFM00250000002849	2	2	2	2	2	2	1	2	2	2	0	2	2	2	1	2	1	2	1	2
Function	ENSFM00250000002851	1	1	1	1	1	1	1	1	1	1	1	1	1	2	1	1	1	1	1	1
Function	ENSFM00250000002852	1	1	1	1	1	1	1	1	1	1	1	2	1	1	1	1	1	1	1	1
Function	ENSFM00250000002854	1	1	1	1	1	1	1	1	2	1	1	1	1	1	1	1	1	1	1	1
Function	ENSFM00250000002855	1	1	1	1	1	1	1	1	1	1	1	1	1	1	1	1	1	1	1	1
Function	ENSFM00250000002856	1	1	1	1	1	1	1	1	1	1	1	0	1	1	1	1	1	1	1	1
Function	ENSFM00250000002857	2	2	2	2	2	2	2	2	2	2	2	2	2	2	2	2	2	2	2	2
Function	ENSFM00250000002858	2	2	2	2	2	2	2	2	2	1	2	3	2	5	2	2	2	2	2	2
Function	ENSFM00250000002859	1	0	2	3	2	2	1	1	5	2	2	1	2	2	1	1	1	0	1	1
Function	ENSFM00250000002860	2	2	2	2	2	2	2	2	2	2	2	2	2	3	2	2	2	2	2	2
Function	ENSFM00250000002862	1	1	1	1	1	1	1	2	1	1	1	1	1	2	1	1	1	1	1	2
Function	ENSFM00250000002866	1	1	1	1	1	1	1	1	1	1	1	1	1	1	1	1	1	1	2	1
Function	ENSFM00250000002871	1	1	1	1	1	1	1	1	1	0	1	1	1	1	1	1	1	1	1	1
Function	ENSFM00250000002874	1	1	3	2	1	2	2	1	3	1	0	2	1	4	2	1	1	1	1	1
Function	ENSFM00250000002875	1	1	1	1	1	1	1	1	1	1	1	1	1	1	1	1	1	1	1	1
Function	ENSFM00250000002877	1	1	6	3	2	5	3	1	1	1	1	1	1	2	1	1	1	1	1	1
Function	ENSFM00250000002878	1	1	1	1	1	1	1	1	1	1	1	2	1	1	1	1	1	1	1	1
Function	ENSFM00250000002879	1	1	1	1	1	0	1	2	2	1	1	1	1	1	1	1	2	1	1	1
Function	ENSFM00250000002881	1	0	1	1	2	1	3	1	1	1	0	1	1	2	1	1	1	1	1	1
Function	ENSFM00250000002884	1	1	1	1	1	1	1	1	1	1	1	1	1	1	1	1	1	1	1	1
Function	ENSFM00250000002886	1	1	1	1	1	1	1	1	1	1	1	1	1	2	1	1	1	1	1	1
Function	ENSFM00250000002891	1	1	1	1	1	1	1	1	1	1	2	1	1	1	1	1	2	1	1	2
Function	ENSFM00250000002893	2	2	2	2	2	2	3	2	2	2	1	2	2	1	1	2	1	2	1	2
Function	ENSFM00250000002895	1	1	1	1	1	1	1	1	1	1	1	1	1	2	1	1	1	1	1	2
Function	ENSFM00250000002896	1	1	1	1	1	1	1	1	1	1	1	1	1	2	1	1	1	1	1	1
Function	ENSFM00250000002902	1	1	1	1	1	1	1	1	1	1	1	1	1	1	1	1	1	1	1	0
Function	ENSFM00250000002903	1	1	1	1	1	1	1	1	1	1	1	1	1	0	1	1	1	1	1	1
Function	ENSFM00250000002904	1	1	1	1	1	1	1	1	1	1	0	1	1	1	1	1	0	1	1	1
Function	ENSFM00250000002905	1	1	1	1	0	1	1	1	1	1	0	1	1	1	1	1	1	1	1	1
Function	ENSFM00250000002906	1	1	1	1	1	2	1	1	1	1	0	1	1	1	1	1	1	1	1	1
Function	ENSFM00250000002908	2	1	1	1	1	1	1	1	1	1	1	1	1	2	2	1	1	2	1	1
Function	ENSFM00250000002909	1	1	1	1	1	1	1	2	3	2	1	1	1	1	1	1	1	1	1	1
Function	ENSFM00250000002910	1	0	1	1	1	1	1	1	2	1	1	1	1	2	1	1	1	1	1	1
Function	ENSFM00250000002913	1	1	1	1	1	1	1	1	1	1	1	1	1	1	2	1	1	1	1	1
Function	ENSFM00250000002915	2	2	2	2	2	2	2	2	2	2	2	2	2	2	2	2	2	2	2	2
Function	ENSFM00250000002920	1	1	1	1	1	1	1	1	1	1	1	1	1	2	1	1	1	1	1	1
Function	ENSFM00250000002922	1	1	1	1	1	1	1	1	1	1	1	1	1	1	1	1	1	1	1	1
Function	ENSFM00250000002925	1	1	1	1	1	1	1	1	1	1	1	1	1	1	1	1	1	1	1	1
Function	ENSFM00250000002926	1	1	1	1	1	1	1	1	1	1	1	1	1	1	1	1	1	1	1	1
Function	ENSFM00250000002927	1	1	1	1	1	1	1	1	1	1	1	0	1	0	1	1	1	1	1	1
Function	ENSFM00250000002929	2	2	2	2	2	2	2	2	2	2	2	2	2	2	2	2	3	2	2	3
Function	ENSFM00250000002935	1	1	1	1	1	1	1	1	1	1	0	1	1	3	1	1	1	1	1	1
Function	ENSFM00250000002936	1	1	1	1	1	1	1	1	1	1	1	1	1	1	1	1	2	1	2	2
Function	ENSFM00250000002938	1	1	1	1	1	1	1	1	1	1	1	2	1	1	1	1	1	1	1	3
Function	ENSFM00250000002939	2	2	1	1	2	2	2	2	2	2	2	2	2	2	3	2	2	2	2	2
Function	ENSFM00250000002941	0	1	1	1	1	1	1	1	1	1	1	1	1	2	1	1	1	1	1	2
Function	ENSFM00250000002945	2	2	2	2	2	3	2	2	2	2	2	2	2	4	2	2	2	2	2	2
Function	ENSFM00250000002946	1	1	1	1	1	1	1	1	1	1	1	1	1	2	1	1	1	1	1	2
Function	ENSFM00250000002948	2	2	2	2	3	2	2	2	4	2	2	1	3	1	2	2	4	2	2	1
Function	ENSFM00250000002951	1	1	1	1	1	1	1	1	1	1	1	1	1	1	1	1	1	1	1	1
Function	ENSFM00250000002953	2	2	2	2	2	2	2	2	2	2	2	2	2	2	2	2	2	2	2	2
Function	ENSFM00250000002954	0	0	1	1	1	1	1	1	1	1	1	1	1	1	1	1	1	1	1	2
Function	ENSFM00250000002957	2	2	2	2	2	2	2	2	1	1	2	2	2	3	2	2	2	2	2	2
Function	ENSFM00250000002958	1	1	1	2	2	1	1	1	1	1	2	1	2	2	1	2	2	1	1	2
Function	ENSFM00250000002959	1	1	1	1	1	1	1	1	3	0	1	1	1	1	1	1	1	1	1	2
Function	ENSFM00250000002960	1	1	1	1	1	1	1	1	1	1	1	1	1	1	1	1	1	1	1	1
Function	ENSFM00250000002961	1	1	1	2	1	1	0	1	1	1	1	1	1	1	1	1	1	1	1	1
Function	ENSFM00250000002964	1	0	4	2	2	2	2	1	1	1	1	1	1	2	1	1	1	0	1	1
Function	ENSFM00250000002965	1	1	1	1	1	1	1	1	1	1	1	1	1	1	1	1	1	1	1	1
Function	ENSFM00250000002968	1	0	1	1	1	1	1	1	1	1	1	1	1	2	1	1	1	1	1	1
Function	ENSFM00250000002969	1	1	1	1	1	1	1	1	1	1	0	1	1	2	1	1	1	1	1	1
Function	ENSFM00250000002976	1	1	1	1	1	1	1	1	1	1	0	1	2	1	1	1	1	1	1	2
Function	ENSFM00250000002977	1	1	1	1	1	1	1	1	1	1	1	1	1	2	2	1	1	1	1	1
Function	ENSFM00250000002978	0	1	3	2	1	1	1	1	1	0	1	0	1	1	1	1	1	1	1	1
Function	ENSFM00250000002979	2	2	2	2	2	2	2	2	2	2	2	2	3	1	2	2	3	2	2	3
Function	ENSFM00250000002984	2	1	2	1	1	2	1	2	2	2	2	1	2	1	1	0	0	0	1	2
Function	ENSFM00250000002987	1	1	1	1	1	1	3	1	1	1	1	1	1	2	2	1	1	1	2	1
Function	ENSFM00250000002990	1	1	1	1	2	2	1	1	2	1	0	1	1	1	1	1	1	1	2	1
Function	ENSFM00250000002993	1	1	1	1	1	1	1	1	1	1	1	1	1	1	1	4	2	1	1	1
Function	ENSFM00250000002996	1	1	1	1	1	1	1	1	1	1	1	1	1	3	1	1	2	1	1	1
Function	ENSFM00250000002997	1	1	0	1	1	1	1	1	1	1	1	1	1	1	1	1	1	1	1	1
Function	ENSFM00250000002999	1	1	1	1	1	1	3	1	1	1	1	1	1	1	1	1	1	0	1	1
Function	ENSFM00250000003000	1	1	2	1	2	1	2	1	5	1	1	2	2	7	1	2	2	1	1	1
Function	ENSFM00250000003002	1	1	1	1	1	1	1	1	2	1	1	1	1	2	1	1	1	1	1	1
Function	ENSFM00250000003009	3	2	3	2	2	3	4	3	3	3	3	2	3	4	3	3	3	3	4	3
Function	ENSFM00250000003010	1	2	1	1	1	1	1	1	1	1	1	1	1	1	1	1	1	1	1	1
Function	ENSFM00250000003013	1	1	1	1	1	2	2	1	1	1	1	1	1	2	2	1	1	1	1	1
Function	ENSFM00250000003015	2	2	2	2	2	2	2	2	3	2	2	2	2	3	2	2	2	2	2	2
Function	ENSFM00250000003016	1	1	1	1	1	1	1	1	1	1	1	1	1	1	1	1	1	1	1	1
Function	ENSFM00250000003018	1	1	1	1	1	1	1	1	1	1	1	1	1	0	1	1	1	1	1	1
Function	ENSFM00250000003020	1	1	0	1	1	2	1	1	1	1	1	1	1	1	1	1	1	1	1	1
Function	ENSFM00250000003026	0	1	1	1	1	1	2	1	1	1	1	1	1	0	1	1	1	1	1	1
Function	ENSFM00250000003027	1	1	2	1	2	1	3	2	1	3	1	3	4	3	3	4	4	1	4	1
Function	ENSFM00250000003031	1	1	1	1	1	1	1	1	1	1	1	1	1	1	1	1	1	1	1	1
Function	ENSFM00250000003032	1	1	1	1	1	1	1	1	0	1	0	1	1	3	1	1	1	1	1	1
Function	ENSFM00250000003034	1	1	1	1	1	1	1	1	1	1	1	2	1	1	1	1	1	1	1	1
Function	ENSFM00250000003035	1	1	1	1	1	1	1	1	1	1	0	1	1	1	1	1	1	1	1	1
Function	ENSFM00250000003039	1	1	4	1	0	1	1	1	2	2	0	2	1	0	1	1	1	1	1	1
Function	ENSFM00250000003042	3	2	3	2	2	3	3	3	3	3	3	2	2	2	3	2	3	0	2	2
Function	ENSFM00250000003043	1	1	1	1	1	2	1	1	1	2	1	1	1	2	1	1	1	1	1	2
Function	ENSFM00250000003044	1	1	1	1	1	2	1	1	1	1	1	1	1	1	1	1	2	1	1	1
Function	ENSFM00250000003045	1	0	0	1	1	1	1	1	1	1	1	1	1	1	1	1	1	1	1	1
Function	ENSFM00250000003047	2	2	2	2	2	2	2	2	2	2	2	2	2	2	2	2	2	2	2	2
Function	ENSFM00250000003048	1	1	1	1	1	1	1	1	1	1	1	0	1	1	1	1	1	1	1	1
Function	ENSFM00250000003049	2	2	3	2	2	3	2	2	2	2	2	3	2	3	2	2	2	2	3	2
Function	ENSFM00250000003052	1	1	1	1	1	1	1	2	1	1	1	1	1	1	1	1	1	1	1	1
Function	ENSFM00250000003053	1	1	1	1	1	1	3	0	2	1	0	1	2	1	1	1	2	1	1	1
Function	ENSFM00250000003054	1	1	1	1	1	1	1	1	1	1	0	1	1	1	1	1	1	1	1	1
Function	ENSFM00250000003055	1	1	1	1	1	1	1	1	1	1	0	1	1	2	1	1	1	1	1	1
Function	ENSFM00250000003060	1	1	1	1	1	1	1	1	1	1	1	1	1	3	1	2	1	1	1	2
Function	ENSFM00250000003061	1	1	1	0	1	1	1	1	1	1	1	1	2	1	1	1	1	1	1	1
Function	ENSFM00250000003062	1	1	1	1	1	1	1	1	1	1	2	1	1	1	1	1	1	1	1	1
Function	ENSFM00250000003064	1	1	1	1	1	1	2	1	1	1	1	1	1	2	1	1	1	1	1	1
Function	ENSFM00250000003065	1	1	1	1	1	1	1	1	1	1	1	1	1	1	1	1	1	1	1	1
Function	ENSFM00250000003066	2	2	2	2	2	2	2	2	3	2	2	2	2	2	2	2	2	2	2	2
Function	ENSFM00250000003067	1	1	1	1	1	1	1	1	1	1	1	1	1	1	1	1	1	1	1	1
Function	ENSFM00250000003070	1	1	1	1	1	1	1	1	1	1	1	1	1	1	1	1	1	1	2	1
Function	ENSFM00250000003071	2	2	2	1	1	2	2	2	2	2	2	1	1	2	1	1	1	1	2	2
Function	ENSFM00250000003073	1	1	2	1	1	2	2	1	1	1	1	2	2	2	1	2	2	1	2	1
Function	ENSFM00250000003074	2	2	2	2	2	2	2	2	2	2	1	2	2	3	3	2	2	2	2	2
Function	ENSFM00250000003075	1	1	1	1	1	1	1	1	1	1	0	1	1	2	1	1	1	1	1	1
Function	ENSFM00250000003076	3	3	3	3	3	3	3	3	3	3	4	3	3	2	3	3	3	2	3	3
Function	ENSFM00250000003078	2	2	4	2	2	2	2	2	2	2	2	2	2	2	2	2	2	2	2	2
Function	ENSFM00250000003080	1	1	1	1	1	1	1	1	1	1	1	1	0	3	1	1	1	1	0	1
Function	ENSFM00250000003081	3	3	3	3	2	3	3	3	3	3	3	3	3	3	3	3	3	3	2	2
Function	ENSFM00250000003082	2	2	1	2	2	2	2	2	2	1	2	1	2	2	2	2	2	2	2	2
Function	ENSFM00250000003083	1	1	1	1	1	1	1	1	2	1	1	1	1	1	1	1	1	1	1	1
Function	ENSFM00250000003084	2	2	2	2	2	2	2	2	2	2	2	2	3	3	2	2	2	2	2	2
Function	ENSFM00250000003087	1	1	1	1	1	1	1	1	1	1	1	1	1	1	1	1	1	1	1	1
Function	ENSFM00250000003088	1	1	1	1	1	1	1	1	1	1	0	1	1	1	1	1	1	1	1	1
Function	ENSFM00250000003090	2	2	2	2	2	4	2	2	2	2	2	1	2	2	2	2	2	2	2	2
Function	ENSFM00250000003091	3	3	4	4	3	3	3	3	3	2	4	2	4	3	2	1	5	1	4	5
Function	ENSFM00250000003093	2	2	2	2	2	2	2	2	3	2	1	1	2	2	2	2	2	2	2	2
Function	ENSFM00250000003099	8	6	5	7	3	6	1	0	0	0	0	0	0	0	0	0	0	0	0	0
Function	ENSFM00250000003102	1	1	1	1	1	1	1	2	1	1	0	1	1	2	1	1	2	1	1	1
Function	ENSFM00250000003103	1	1	1	1	1	1	1	1	1	1	1	1	1	1	1	1	1	1	1	1
Function	ENSFM00250000003105	1	1	1	2	1	1	1	1	0	1	1	1	1	2	1	1	1	1	1	1
Function	ENSFM00250000003106	1	2	2	1	1	1	1	1	1	1	1	1	1	1	1	1	1	1	1	1
Function	ENSFM00250000003108	1	1	1	1	1	1	1	1	1	1	1	1	1	1	1	1	1	1	1	1
Function	ENSFM00250000003110	1	1	1	1	1	1	1	1	1	1	1	1	1	1	1	1	1	1	2	1
Function	ENSFM00250000003111	1	1	1	1	1	1	1	1	1	1	1	1	1	1	1	2	2	1	1	1
Function	ENSFM00250000003116	1	1	1	1	1	1	1	1	1	1	1	1	1	1	1	1	2	1	1	1
Function	ENSFM00250000003119	0	1	1	1	1	1	1	1	0	1	1	1	1	2	1	1	1	1	1	1
Function	ENSFM00250000003121	1	1	1	1	1	2	1	1	1	1	1	1	1	1	1	1	1	1	1	1
Function	ENSFM00250000003123	1	1	1	1	1	1	1	1	1	1	0	1	1	2	1	1	0	1	1	2
Function	ENSFM00250000003124	1	2	1	1	1	1	1	1	2	1	0	2	1	1	1	1	1	1	1	1
Function	ENSFM00250000003127	2	2	2	2	2	2	2	2	2	2	2	2	2	2	2	2	2	2	2	2
Function	ENSFM00250000003128	1	1	1	1	1	1	1	1	1	1	1	1	1	1	1	1	1	1	1	1
Function	ENSFM00250000003129	1	1	1	1	1	1	1	1	1	1	0	1	1	1	1	1	1	1	2	1
Function	ENSFM00250000003133	1	1	1	1	1	1	1	1	1	1	1	1	1	3	1	1	1	1	1	1
Function	ENSFM00250000003134	1	1	1	1	1	1	1	1	1	1	1	1	1	2	1	1	1	1	1	1
Function	ENSFM00250000003138	1	1	1	1	1	2	3	1	2	1	1	1	1	1	1	1	1	1	1	1
Function	ENSFM00250000003140	1	1	1	1	1	1	1	1	1	1	0	1	1	2	1	1	1	1	1	1
Function	ENSFM00250000003143	0	1	1	1	1	3	2	1	1	2	0	1	1	2	1	1	1	1	1	1
Function	ENSFM00250000003144	1	1	1	1	1	1	2	1	1	1	1	1	1	2	1	1	1	1	1	1
Function	ENSFM00250000003149	2	2	2	2	2	2	2	2	2	2	2	2	2	3	2	2	3	2	2	2
Function	ENSFM00250000003151	1	1	1	1	1	1	1	1	2	1	1	1	1	1	1	1	1	1	1	1
Function	ENSFM00250000003154	1	1	1	1	1	1	1	1	1	1	1	1	1	1	1	1	1	1	1	1
Function	ENSFM00250000003155	2	2	2	2	2	3	5	2	2	3	3	6	3	8	3	2	3	2	2	2
Function	ENSFM00250000003156	1	1	1	0	1	1	2	1	1	1	1	1	1	2	1	2	1	1	1	1
Function	ENSFM00250000003157	1	1	1	1	1	1	1	1	1	1	1	1	1	1	1	1	1	1	1	2
Function	ENSFM00250000003161	1	1	1	1	1	1	1	1	1	1	1	1	1	0	1	1	1	1	1	2
Function	ENSFM00250000003162	1	1	1	1	1	1	1	1	1	1	1	1	1	1	1	1	2	1	1	1
Function	ENSFM00250000003163	2	1	2	2	2	2	2	2	2	2	2	1	2	2	2	2	2	2	2	1
Function	ENSFM00250000003164	1	1	1	1	1	1	1	1	1	1	0	1	2	1	1	0	1	1	1	1
Function	ENSFM00250000003167	1	1	1	1	1	1	1	1	1	0	0	1	1	2	1	1	1	1	1	1
Function	ENSFM00250000003170	1	0	2	2	1	1	2	1	2	1	1	2	1	2	1	2	2	1	1	2
Function	ENSFM00250000003171	1	1	1	1	1	1	1	1	1	1	0	1	1	1	1	1	1	1	1	1
Function	ENSFM00250000003173	2	2	2	2	2	2	2	2	2	3	1	2	2	3	2	1	3	2	2	2
Function	ENSFM00250000003177	1	1	1	1	1	1	1	1	0	1	0	1	1	2	1	2	1	1	1	1
Function	ENSFM00250000003182	1	1	1	1	1	1	1	1	1	1	1	1	1	1	1	1	1	1	1	1
Function	ENSFM00250000003186	1	1	1	1	1	1	1	1	1	0	1	1	1	2	1	1	1	1	1	1
Function	ENSFM00250000003187	1	1	1	1	1	1	1	1	1	1	1	1	1	1	1	0	1	2	1	1
Function	ENSFM00250000003188	1	1	1	1	1	1	1	1	1	1	1	1	1	1	1	1	1	1	1	1
Function	ENSFM00250000003190	2	1	1	1	2	1	2	2	1	0	2	2	2	2	1	1	2	2	1	2
Function	ENSFM00250000003191	2	2	1	2	2	2	3	2	2	2	1	2	2	2	2	2	2	2	2	2
Function	ENSFM00250000003192	1	1	1	1	1	1	1	1	1	1	0	1	1	1	1	1	1	1	1	1
Function	ENSFM00250000003193	1	1	2	1	1	1	1	0	1	1	1	1	1	0	1	1	2	1	1	1
Function	ENSFM00250000003195	1	1	1	1	1	1	1	1	1	1	1	1	1	0	1	1	1	1	1	1
Function	ENSFM00250000003196	2	2	2	2	2	2	2	2	2	2	1	2	2	2	2	2	2	2	2	2
Function	ENSFM00250000003197	1	1	1	1	1	1	1	1	1	1	0	1	1	1	1	1	1	1	1	1
Function	ENSFM00250000003201	2	2	2	2	2	2	2	2	2	1	1	1	2	1	1	1	2	2	2	2
Function	ENSFM00250000003202	1	1	1	1	1	1	1	1	1	1	1	1	1	1	1	1	1	1	1	1
Function	ENSFM00250000003203	2	2	2	2	2	2	2	2	2	1	1	1	2	2	2	3	2	2	2	2
Function	ENSFM00250000003204	1	0	1	1	1	1	1	1	1	1	1	1	1	0	1	1	1	1	2	1
Function	ENSFM00250000003205	1	1	1	1	1	1	1	1	1	1	1	1	1	1	1	1	1	1	1	1
Function	ENSFM00250000003206	2	2	2	2	2	2	2	1	2	2	2	2	2	1	3	2	2	2	2	2
Function	ENSFM00250000003207	1	1	1	1	1	1	1	1	1	1	1	1	1	1	1	1	1	1	1	1
Function	ENSFM00250000003208	2	2	2	2	2	2	2	2	2	2	2	2	2	2	2	2	2	2	2	2
Function	ENSFM00250000003209	1	1	1	1	1	1	1	1	1	1	1	1	1	2	1	1	2	1	1	1
Function	ENSFM00250000003212	1	1	1	1	1	1	1	1	1	1	0	1	1	1	1	1	1	1	1	2
Function	ENSFM00250000003214	2	2	2	2	2	2	2	2	2	2	2	2	2	2	2	2	2	2	2	2
Function	ENSFM00250000003215	2	2	2	2	0	1	1	2	2	2	1	1	2	2	1	2	1	2	1	2
Function	ENSFM00250000003218	1	1	1	1	1	1	1	2	2	1	1	1	1	1	1	1	1	1	1	1
Function	ENSFM00250000003219	2	2	2	2	2	1	2	2	2	2	2	2	2	2	2	2	2	2	2	2
Function	ENSFM00250000003223	1	1	1	1	1	1	1	1	1	1	1	1	1	1	1	1	1	1	1	1
Function	ENSFM00250000003227	1	1	1	1	1	1	1	1	1	1	1	1	1	1	1	1	0	1	1	1
Function	ENSFM00250000003230	1	1	1	2	1	1	1	1	3	1	0	2	1	1	2	1	1	1	1	1
Function	ENSFM00250000003231	1	1	0	1	1	1	1	1	1	1	1	1	1	1	1	1	1	1	1	1
Function	ENSFM00250000003232	1	1	1	1	1	1	1	1	1	1	1	1	1	1	1	1	1	1	1	1
Function	ENSFM00250000003233	1	1	1	1	1	1	1	1	1	1	1	1	1	2	1	1	1	1	1	1
Function	ENSFM00250000003234	1	0	1	1	1	3	2	1	1	1	1	1	1	1	1	1	1	1	1	1
Function	ENSFM00250000003236	1	1	1	1	1	1	1	2	1	1	1	1	1	1	1	1	2	1	1	1
Function	ENSFM00250000003239	1	1	2	1	1	2	1	1	1	1	1	1	1	1	1	1	1	1	1	1
Function	ENSFM00250000003242	2	2	2	2	2	2	2	2	2	2	2	2	2	2	2	2	2	2	2	3
Function	ENSFM00250000003243	1	0	1	1	1	1	1	1	1	1	1	1	1	1	1	1	1	1	1	1
Function	ENSFM00250000003244	1	1	1	1	1	1	1	1	1	0	1	1	1	1	1	1	1	1	1	0
Function	ENSFM00250000003245	1	1	1	1	1	1	0	1	1	1	1	1	1	1	1	2	1	1	1	1
Function	ENSFM00250000003247	1	1	3	1	1	4	1	1	2	1	1	1	1	1	1	1	2	1	1	2
Function	ENSFM00250000003251	1	1	1	1	1	1	1	1	1	1	1	1	1	1	1	1	1	1	1	1
Function	ENSFM00250000003252	2	2	3	2	2	2	3	2	2	2	4	6	2	3	2	2	2	2	2	2
Function	ENSFM00250000003254	1	1	1	1	1	1	2	1	1	1	1	1	1	2	1	1	1	1	1	1
Function	ENSFM00250000003256	1	1	1	1	1	1	1	1	1	1	0	1	1	1	1	1	1	1	1	5
Function	ENSFM00250000003257	0	1	1	1	1	1	1	1	1	1	0	1	1	1	1	1	1	1	1	2
Function	ENSFM00250000003261	1	1	1	1	1	1	1	1	1	1	1	1	1	1	1	1	1	1	1	1
Function	ENSFM00250000003265	1	1	1	1	1	1	1	1	1	1	1	1	1	0	1	1	1	1	1	1
Function	ENSFM00250000003266	1	1	1	1	1	1	1	1	1	1	1	1	1	1	1	1	1	1	1	1
Function	ENSFM00250000003269	1	1	1	1	1	1	1	1	1	1	1	1	1	2	2	1	1	1	2	1
Function	ENSFM00250000003270	1	1	1	1	1	1	1	1	1	1	0	1	1	1	1	1	1	1	1	1
Function	ENSFM00250000003271	3	2	3	1	2	1	1	1	1	1	1	1	1	1	1	1	1	1	1	1
Function	ENSFM00250000003274	1	1	1	1	1	1	1	1	1	1	1	1	1	1	1	1	1	1	1	1
Function	ENSFM00250000003276	2	2	2	2	2	1	2	2	2	2	2	2	2	2	2	2	2	2	2	1
Function	ENSFM00250000003279	1	1	0	1	1	2	1	1	1	1	1	0	1	1	1	1	1	1	2	0
Function	ENSFM00250000003280	1	1	1	1	1	1	1	1	1	1	1	1	1	1	1	1	1	1	1	1
Function	ENSFM00250000003282	1	1	1	1	1	1	1	1	1	1	1	2	1	1	1	1	1	1	1	1
Function	ENSFM00250000003284	1	2	3	1	2	1	1	1	7	1	1	0	1	1	1	1	2	1	1	1
Function	ENSFM00250000003286	0	2	2	1	1	1	1	1	1	1	1	0	1	1	1	1	1	1	1	1
Function	ENSFM00250000003287	1	1	0	1	1	1	1	1	1	1	1	1	1	1	1	1	1	1	1	1
Function	ENSFM00250000003289	1	1	2	2	1	1	1	1	1	1	1	1	1	1	1	1	1	1	1	1
Function	ENSFM00250000003291	1	1	1	1	1	2	1	1	2	1	0	1	1	2	1	1	1	1	1	5
Function	ENSFM00250000003292	1	1	1	1	1	1	1	1	1	1	1	1	1	1	1	1	1	1	1	1
Function	ENSFM00250000003293	1	1	1	1	1	1	1	1	1	1	1	1	1	1	1	1	1	1	1	1
Function	ENSFM00250000003295	1	1	1	1	1	2	1	1	1	1	1	1	1	1	1	1	1	1	1	1
Function	ENSFM00250000003296	1	1	1	1	1	0	1	1	1	1	0	1	1	1	1	1	1	1	1	1
Function	ENSFM00250000003297	1	1	1	1	1	1	1	1	1	1	1	1	1	2	1	1	1	1	1	1
Function	ENSFM00250000003298	1	1	1	1	0	1	1	1	1	1	1	0	1	1	1	1	1	1	0	2
Function	ENSFM00250000003303	1	1	1	1	2	1	1	1	1	1	1	1	0	0	1	1	1	0	1	1
Function	ENSFM00250000003304	1	1	1	1	1	1	1	1	1	1	1	1	1	1	2	1	1	1	1	1
Function	ENSFM00250000003307	2	2	2	2	2	2	2	2	2	2	2	2	2	1	2	2	2	2	2	2
Function	ENSFM00250000003308	2	2	2	2	2	2	2	2	2	2	1	2	2	2	2	2	2	2	2	2
Function	ENSFM00250000003309	2	2	2	2	1	2	2	2	3	2	2	2	2	2	2	2	2	2	2	2
Function	ENSFM00250000003313	2	2	2	2	2	2	1	1	1	4	1	6	4	2	0	0	0	0	1	4
Function	ENSFM00250000003314	3	3	2	2	2	3	2	3	3	3	3	3	3	3	2	3	1	2	1	2
Function	ENSFM00250000003315	2	2	2	2	2	2	2	2	2	2	2	2	2	2	2	2	2	2	2	2
Function	ENSFM00250000003316	1	1	1	1	1	1	1	1	1	1	1	1	1	2	1	1	1	1	1	1
Function	ENSFM00250000003317	1	1	1	1	1	1	1	1	1	1	1	1	1	4	1	1	1	1	1	1
Function	ENSFM00250000003318	2	2	2	1	2	2	2	2	2	2	2	1	2	2	2	2	1	2	2	3
Function	ENSFM00250000003320	1	1	2	2	1	2	1	1	1	1	1	1	1	1	1	1	1	1	1	1
Function	ENSFM00250000003324	1	0	1	1	1	1	1	1	1	1	1	1	1	2	1	1	1	1	1	1
Function	ENSFM00250000003325	1	1	1	1	1	1	1	1	1	1	1	1	1	1	1	1	1	1	1	4
Function	ENSFM00250000003327	1	1	1	1	2	1	1	1	2	1	1	1	1	4	1	1	1	1	1	1
Function	ENSFM00250000003332	1	0	1	1	1	1	1	1	1	1	1	1	1	2	1	1	2	1	1	1
Function	ENSFM00250000003340	1	1	1	1	1	1	1	1	2	1	1	1	1	1	1	1	1	1	1	1
Function	ENSFM00250000003343	1	1	1	1	1	1	1	1	1	1	1	1	1	1	1	1	1	1	1	1
Function	ENSFM00250000003346	1	1	1	1	1	1	1	1	1	1	0	1	1	2	1	1	0	1	1	1
Function	ENSFM00250000003348	1	0	3	1	1	6	2	1	5	1	1	1	2	4	1	0	2	1	1	1
Function	ENSFM00250000003349	1	1	1	1	1	1	1	1	1	1	1	1	1	3	1	1	1	1	1	1
Function	ENSFM00250000003350	1	1	1	1	1	1	1	1	1	1	1	1	1	1	1	1	1	1	1	1
Function	ENSFM00250000003351	0	1	1	1	1	1	1	1	1	1	0	1	1	1	1	1	1	1	1	0
Function	ENSFM00250000003356	1	1	1	1	1	1	1	1	1	1	1	1	1	3	1	1	1	1	1	2
Function	ENSFM00250000003357	2	2	2	2	2	2	3	2	2	2	2	2	2	2	2	2	2	2	2	2
Function	ENSFM00250000003359	1	1	1	1	1	1	1	1	1	1	1	1	1	1	1	1	1	1	1	1
Function	ENSFM00250000003361	1	1	1	1	1	2	2	1	1	1	1	1	1	1	1	1	1	1	1	1
Function	ENSFM00250000003362	1	1	1	1	1	1	1	1	1	1	1	1	1	1	1	1	1	1	1	1
Function	ENSFM00250000003363	1	1	1	1	1	1	1	1	1	1	1	1	1	1	1	1	1	1	1	1
Function	ENSFM00250000003364	1	1	1	1	1	1	1	1	1	1	1	1	1	1	1	1	1	1	1	1
Function	ENSFM00250000003366	1	1	1	1	1	1	1	1	1	1	2	1	1	1	1	1	1	1	1	2
Function	ENSFM00250000003368	1	1	2	1	1	2	1	2	4	1	1	1	1	1	1	2	1	1	3	1
Function	ENSFM00250000003369	1	1	1	1	1	1	1	1	1	1	1	1	1	2	1	1	2	1	1	2
Function	ENSFM00250000003370	1	1	2	2	1	1	1	1	0	1	1	1	1	1	1	1	1	1	1	1
Function	ENSFM00250000003371	1	1	1	1	1	1	1	1	1	1	1	1	1	1	1	1	1	1	1	0
Function	ENSFM00250000003374	1	1	1	1	1	1	1	1	1	1	1	1	1	2	1	1	1	1	1	1
Function	ENSFM00250000003375	1	1	1	1	1	1	1	1	1	1	1	1	1	1	1	1	1	1	1	1
Function	ENSFM00250000003376	1	1	3	2	2	1	1	1	2	1	1	6	1	1	1	1	1	1	1	1
Function	ENSFM00250000003381	1	1	1	1	1	1	1	1	1	1	1	1	1	1	1	1	1	1	1	1
Function	ENSFM00250000003382	2	2	2	2	2	2	2	2	3	2	1	2	2	2	2	2	2	2	2	2
Function	ENSFM00250000003383	1	1	1	1	1	1	1	1	2	1	1	0	1	1	1	2	1	1	1	1
Function	ENSFM00250000003384	1	1	1	1	1	1	1	1	1	1	1	1	1	1	2	1	1	1	1	1
Function	ENSFM00250000003386	1	1	1	1	1	1	1	1	1	1	1	1	1	2	1	1	1	1	1	1
Function	ENSFM00250000003389	1	1	1	1	1	1	1	1	1	1	1	1	1	1	1	1	1	1	1	2
Function	ENSFM00250000003390	1	1	1	1	1	1	1	1	1	0	1	3	1	1	1	1	2	1	1	1
Function	ENSFM00250000003391	1	1	1	1	1	2	4	1	1	3	1	1	2	2	2	2	1	1	3	1
Function	ENSFM00250000003393	1	1	1	1	1	1	1	1	1	1	1	1	1	1	1	1	0	1	1	2
Function	ENSFM00250000003397	2	2	2	2	2	2	2	2	2	2	2	1	2	2	2	2	2	1	1	2
Function	ENSFM00250000003398	1	1	1	1	1	1	1	1	1	1	0	1	1	2	1	1	1	1	1	1
Function	ENSFM00250000003399	2	2	1	2	1	2	1	3	2	1	1	2	2	1	3	2	2	2	2	1
Function	ENSFM00250000003401	1	2	2	1	1	2	1	1	1	1	1	1	1	2	1	1	1	1	1	1
Function	ENSFM00250000003402	2	2	2	1	2	1	1	3	7	1	2	2	1	2	1	1	1	1	2	3
Function	ENSFM00250000003403	1	1	1	1	1	1	1	1	1	1	1	1	1	1	1	1	1	1	1	1
Function	ENSFM00250000003404	0	1	1	1	1	2	1	1	1	1	1	1	1	1	1	1	1	1	1	1
Function	ENSFM00250000003405	1	1	1	1	1	1	1	1	1	1	1	1	1	1	1	1	1	1	1	1
Function	ENSFM00250000003408	1	1	1	1	1	0	1	1	1	1	1	1	1	2	1	1	1	1	1	1
Function	ENSFM00250000003409	2	2	2	2	2	2	2	2	2	2	2	2	2	3	2	2	4	2	2	3
Function	ENSFM00250000003411	1	0	1	1	1	2	1	1	1	1	1	1	1	1	1	1	1	1	1	1
Function	ENSFM00250000003414	1	1	1	1	1	1	1	1	1	1	1	1	1	1	1	1	1	1	1	1
Function	ENSFM00250000003419	1	1	1	1	1	1	1	1	1	1	1	1	1	2	1	1	1	1	1	1
Function	ENSFM00250000003425	2	2	2	2	2	2	2	2	2	2	1	2	2	2	2	2	2	2	2	2
Function	ENSFM00250000003426	1	0	2	1	1	1	1	1	1	1	1	1	1	1	1	1	1	1	1	1
Function	ENSFM00250000003427	1	1	1	1	1	1	1	1	1	1	1	2	1	1	1	1	1	1	1	1
Function	ENSFM00250000003429	1	0	1	1	1	1	1	1	1	1	1	1	1	1	1	1	1	1	1	1
Function	ENSFM00250000003430	1	1	1	1	1	1	1	1	1	1	1	1	1	3	1	1	1	1	1	1
Function	ENSFM00250000003432	1	1	2	1	1	1	1	1	1	1	1	1	1	1	1	1	1	1	1	1
Function	ENSFM00250000003433	2	2	2	2	2	2	2	2	2	2	2	2	2	2	2	1	2	2	2	2
Function	ENSFM00250000003435	1	1	2	2	2	2	2	1	2	2	2	1	2	2	1	2	2	2	1	1
Function	ENSFM00250000003436	1	1	1	1	1	1	1	1	1	0	0	1	1	2	1	1	2	1	1	1
Function	ENSFM00250000003437	1	1	1	1	1	1	1	1	1	1	0	1	1	2	1	1	1	1	1	1
Function	ENSFM00250000003438	1	1	1	1	1	1	1	1	1	1	1	1	1	1	1	1	1	1	1	1
Function	ENSFM00250000003440	2	2	2	2	2	2	1	2	2	2	2	2	2	4	2	1	2	1	1	2
Function	ENSFM00250000003441	2	2	2	2	2	2	2	2	2	1	3	2	2	3	2	2	2	2	2	3
Function	ENSFM00250000003442	1	1	2	1	1	4	1	1	3	1	1	3	2	2	1	0	1	1	1	1
Function	ENSFM00250000003444	1	1	1	1	1	1	1	1	2	1	1	1	1	0	1	1	1	1	1	1
Function	ENSFM00250000003445	2	2	2	3	2	2	2	2	2	2	2	2	2	1	2	2	0	2	2	2
Function	ENSFM00250000003446	2	2	2	2	2	3	2	2	2	2	1	2	2	0	2	2	2	1	2	2
Function	ENSFM00250000003449	1	1	1	1	1	1	1	1	1	1	1	1	1	1	1	1	1	1	1	1
Function	ENSFM00250000003451	1	1	1	1	1	1	1	1	1	1	1	1	1	2	1	1	1	1	2	1
Function	ENSFM00250000003452	1	1	1	1	1	2	1	1	1	1	1	1	1	1	1	1	1	1	2	1
Function	ENSFM00250000003453	2	2	2	2	2	2	2	2	2	2	2	2	2	2	2	2	2	2	2	3
Function	ENSFM00250000003454	2	2	2	2	2	2	2	2	2	2	2	2	2	2	2	2	2	2	2	2
Function	ENSFM00250000003456	0	1	1	1	1	1	1	1	1	6	1	2	1	1	1	1	1	1	2	1
Function	ENSFM00250000003457	1	1	1	1	1	1	1	1	1	1	0	1	1	1	1	1	1	1	1	1
Function	ENSFM00250000003463	1	1	1	1	1	1	1	1	1	1	1	1	1	1	1	1	1	1	1	1
Function	ENSFM00250000003469	2	2	2	2	2	2	3	2	2	2	2	1	1	2	1	1	3	2	1	1
Function	ENSFM00250000003472	1	1	1	1	1	1	1	1	1	1	1	1	1	1	1	1	1	1	1	1
Function	ENSFM00250000003477	2	1	0	1	1	2	1	1	1	1	1	1	1	2	1	1	1	1	1	1
Function	ENSFM00250000003478	1	1	1	1	1	1	1	1	1	1	0	1	1	3	1	1	1	1	1	1
Function	ENSFM00250000003479	2	2	2	2	2	2	2	2	2	2	2	2	2	2	2	2	1	2	2	2
Function	ENSFM00250000003484	2	2	2	2	2	2	1	1	2	1	1	7	0	1	1	1	1	1	5	4
Function	ENSFM00250000003486	1	1	1	1	1	1	1	1	1	1	0	1	1	0	1	1	1	1	1	1
Function	ENSFM00250000003487	1	1	1	1	1	1	1	1	1	1	0	1	1	0	1	1	1	1	1	1
Function	ENSFM00250000003489	1	1	1	1	1	1	1	1	1	1	1	2	1	2	1	1	2	1	2	1
Function	ENSFM00250000003490	1	1	1	1	1	1	1	1	1	1	1	1	1	1	1	1	0	1	1	1
Function	ENSFM00250000003491	1	1	3	2	1	2	2	1	2	1	1	1	1	2	2	2	1	2	2	2
Function	ENSFM00250000003493	2	1	2	2	2	2	1	2	2	2	1	2	2	3	2	2	1	2	2	6
Function	ENSFM00250000003494	1	1	1	1	1	1	1	1	1	1	0	1	1	1	1	1	1	1	1	1
Function	ENSFM00250000003496	2	2	2	2	2	2	2	2	2	3	2	2	2	2	2	2	2	2	2	4
Function	ENSFM00250000003497	1	1	1	1	1	1	1	2	1	1	0	1	2	1	1	1	2	1	1	1
Function	ENSFM00250000003498	1	0	1	1	2	1	1	1	1	1	1	1	1	1	1	1	1	1	1	1
Function	ENSFM00250000003499	2	2	1	2	2	2	2	2	2	2	2	1	1	1	1	1	1	2	2	2
Function	ENSFM00250000003500	1	1	1	1	1	1	1	1	1	1	1	1	1	1	1	1	1	1	1	1
Function	ENSFM00250000003501	1	1	1	1	1	1	1	1	1	1	1	1	1	0	1	1	1	1	1	1
Function	ENSFM00250000003502	2	2	2	2	2	2	2	2	2	2	2	2	2	5	1	2	2	1	2	1
Function	ENSFM00250000003503	1	1	1	1	1	1	1	1	1	1	1	1	1	2	1	1	2	1	1	1
Function	ENSFM00250000003504	1	1	1	1	1	1	1	1	1	1	1	1	1	1	1	1	1	1	1	1
Function	ENSFM00250000003507	1	1	1	1	1	1	1	1	2	1	1	1	1	1	1	1	1	1	1	1
Function	ENSFM00250000003508	1	1	1	1	1	1	1	1	1	1	1	1	1	2	1	1	1	1	1	1
Function	ENSFM00250000003509	1	1	1	1	1	1	1	1	1	0	0	1	1	1	1	1	1	1	1	1
Function	ENSFM00250000003510	1	1	0	1	1	1	1	1	1	1	1	1	1	1	1	1	1	1	1	1
Function	ENSFM00250000003511	1	1	2	1	1	2	1	1	1	1	1	1	1	1	1	1	1	1	1	1
Function	ENSFM00250000003512	1	1	1	1	1	1	1	1	2	1	1	1	1	1	1	1	1	1	1	1
Function	ENSFM00250000003515	1	1	1	1	1	1	1	1	1	1	1	1	1	1	1	1	1	1	1	1
Function	ENSFM00250000003516	1	1	1	1	1	1	1	1	1	1	1	1	1	1	1	1	1	1	1	1
Function	ENSFM00250000003522	1	1	1	1	1	1	1	1	2	1	1	1	1	1	1	1	1	1	1	1
Function	ENSFM00250000003523	1	1	1	1	1	1	4	1	7	1	1	3	1	1	1	5	1	1	2	2
Function	ENSFM00250000003525	1	1	1	1	1	1	1	1	1	1	1	1	1	1	1	1	1	1	1	1
Function	ENSFM00250000003527	1	1	1	1	1	1	1	1	1	1	1	1	1	1	1	1	1	1	1	1
Function	ENSFM00250000003528	1	1	1	1	1	3	2	1	1	1	1	1	1	2	1	1	2	1	1	1
Function	ENSFM00250000003529	1	1	1	1	1	3	1	1	1	1	1	1	1	1	1	1	0	1	1	2
Function	ENSFM00250000003530	1	1	1	1	1	1	1	1	1	1	1	1	1	1	1	1	1	1	1	1
Function	ENSFM00250000003537	1	1	1	1	1	1	1	1	1	1	1	1	1	1	1	1	3	1	1	1
Function	ENSFM00250000003538	1	1	1	1	1	1	1	1	1	1	1	0	1	1	1	1	1	1	1	1
Function	ENSFM00250000003540	1	1	1	1	1	3	1	1	1	1	1	1	1	3	1	2	3	1	1	1
Function	ENSFM00250000003541	1	1	1	1	1	1	1	1	1	1	1	1	1	1	1	1	1	1	1	1
Function	ENSFM00250000003542	1	1	1	1	1	1	1	1	1	1	0	1	1	1	1	1	1	1	1	1
Function	ENSFM00250000003543	1	1	1	1	1	1	1	1	1	1	1	1	1	2	1	1	1	1	1	0
Function	ENSFM00250000003545	1	1	1	1	1	1	1	1	1	1	1	1	1	0	1	1	1	1	1	1
Function	ENSFM00250000003548	1	1	1	1	1	1	1	1	1	1	0	1	1	2	1	1	1	1	1	1
Function	ENSFM00250000003549	1	0	1	1	1	1	1	1	1	1	1	1	1	1	1	1	1	1	1	0
Function	ENSFM00250000003550	1	1	1	1	1	1	1	2	1	1	1	1	1	1	1	1	1	0	1	1
Function	ENSFM00250000003551	2	2	2	2	2	3	2	2	3	2	2	2	2	4	2	2	2	2	2	0
Function	ENSFM00250000003553	2	2	2	2	2	3	2	2	2	2	2	2	2	2	2	3	3	2	2	2
Function	ENSFM00250000003555	1	1	1	1	1	1	1	1	1	1	0	1	1	1	1	1	1	1	1	1
Function	ENSFM00250000003558	2	2	2	2	2	2	2	2	2	2	2	2	2	2	2	2	1	2	2	2
Function	ENSFM00250000003559	3	3	3	3	3	3	3	3	3	3	3	3	3	2	3	3	3	3	2	3
Function	ENSFM00250000003561	1	1	0	1	1	1	1	1	1	1	1	1	1	1	1	1	1	1	1	1
Function	ENSFM00250000003562	3	3	3	3	3	3	3	3	3	3	3	3	3	3	3	3	3	3	3	3
Function	ENSFM00250000003564	1	1	1	1	1	1	1	1	1	1	1	1	1	1	1	1	1	1	1	1
Function	ENSFM00250000003568	1	1	2	1	1	2	1	1	2	1	0	1	2	1	1	1	1	1	1	1
Function	ENSFM00250000003571	3	3	3	3	3	3	3	3	3	3	3	3	3	1	3	3	3	3	3	3
Function	ENSFM00250000003573	1	1	1	1	2	3	1	1	2	1	0	2	1	1	1	1	2	1	1	1
Function	ENSFM00250000003574	2	2	2	2	2	2	2	2	2	2	0	2	2	2	2	2	2	2	2	2
Function	ENSFM00250000003576	1	1	1	1	1	1	1	1	1	1	1	1	1	1	1	1	1	1	1	2
Function	ENSFM00250000003577	1	1	1	1	1	1	1	1	1	1	1	1	1	1	1	1	1	1	1	1
Function	ENSFM00250000003580	1	1	1	1	1	1	1	1	1	1	1	1	1	1	1	1	1	1	0	1
Function	ENSFM00250000003581	1	1	1	1	1	1	2	1	0	1	1	1	1	3	1	1	1	1	1	1
Function	ENSFM00250000003584	1	1	1	1	1	1	1	1	1	1	1	1	1	1	1	1	1	1	1	1
Function	ENSFM00250000003585	1	1	1	1	1	1	2	2	1	1	0	0	1	1	1	1	1	1	1	1
Function	ENSFM00250000003586	1	1	1	1	0	1	1	1	1	1	1	1	1	1	1	1	2	1	1	1
Function	ENSFM00250000003587	1	1	1	0	1	1	1	1	1	1	0	1	1	1	1	1	1	0	1	1
Function	ENSFM00250000003589	1	1	1	1	1	1	0	1	1	1	0	1	1	0	1	1	0	1	1	1
Function	ENSFM00250000003593	1	1	1	1	1	2	1	1	1	1	1	1	1	2	1	1	1	1	1	1
Function	ENSFM00250000003595	1	1	1	1	1	1	1	1	1	1	1	1	2	2	1	1	1	1	1	1
Function	ENSFM00250000003596	1	1	1	1	1	2	1	1	1	1	1	3	1	1	1	1	1	1	1	0
Function	ENSFM00250000003601	1	0	2	2	1	2	4	1	2	2	2	1	1	2	2	3	0	2	3	3
Function	ENSFM00250000003602	1	1	1	1	1	1	1	1	1	1	1	3	1	1	1	1	1	0	1	1
Function	ENSFM00250000003605	1	0	1	1	1	1	1	1	1	1	0	1	1	1	1	1	1	1	1	1
Function	ENSFM00250000003607	2	2	2	2	2	2	2	2	2	2	2	2	2	4	2	2	2	2	2	1
Function	ENSFM00250000003608	2	2	2	2	2	2	2	2	2	1	2	1	2	3	2	2	2	2	2	2
Function	ENSFM00250000003609	1	1	1	1	1	1	1	1	1	1	1	1	1	1	1	1	1	1	1	1
Function	ENSFM00250000003610	1	1	1	0	1	1	1	1	1	1	1	1	1	1	1	1	1	1	1	1
Function	ENSFM00250000003611	1	1	1	1	2	1	3	1	0	1	1	1	1	1	1	1	1	1	1	1
Function	ENSFM00250000003614	1	1	1	1	1	1	1	1	1	1	1	1	1	1	1	1	1	1	1	1
Function	ENSFM00250000003616	2	2	2	2	2	2	2	2	2	2	2	2	2	2	2	2	2	2	2	2
Function	ENSFM00250000003618	1	1	1	1	1	1	1	1	1	1	1	1	1	2	1	1	1	1	1	1
Function	ENSFM00250000003619	1	1	1	1	1	1	1	1	1	1	1	1	1	1	1	1	1	1	1	1
Function	ENSFM00250000003623	1	1	1	1	1	1	1	1	1	1	1	1	1	1	1	1	1	1	1	1
Function	ENSFM00250000003624	1	1	1	1	1	1	1	1	1	1	1	1	1	1	1	1	1	1	1	1
Function	ENSFM00250000003625	1	1	1	1	1	1	1	1	1	1	1	1	1	1	1	1	1	1	1	1
Function	ENSFM00250000003629	1	1	1	1	1	1	1	1	1	1	1	1	1	2	1	1	1	1	1	1
Function	ENSFM00250000003636	2	2	2	2	2	2	3	2	3	2	2	2	4	2	1	1	2	1	2	1
Function	ENSFM00250000003639	1	0	0	1	1	1	1	1	1	1	1	0	1	1	1	1	1	1	1	1
Function	ENSFM00250000003640	1	1	1	1	1	1	2	1	1	1	1	1	1	1	1	1	1	1	1	1
Function	ENSFM00250000003642	2	2	2	2	2	1	2	2	2	2	2	2	2	2	2	2	2	1	2	2
Function	ENSFM00250000003646	1	2	2	1	1	2	1	1	1	1	1	1	1	1	1	1	1	1	1	1
Function	ENSFM00250000003648	1	1	1	1	2	3	3	1	3	2	1	6	2	2	2	3	3	1	3	1
Function	ENSFM00250000003649	1	1	1	1	1	1	1	1	1	1	1	1	1	1	1	1	1	1	1	1
Function	ENSFM00250000003650	1	1	1	1	1	1	1	1	1	1	0	1	1	0	1	1	1	1	1	1
Function	ENSFM00250000003655	1	1	1	1	1	1	1	1	1	1	0	1	1	0	1	1	1	1	1	1
Function	ENSFM00250000003656	1	1	1	0	1	1	2	1	1	1	1	1	1	1	1	1	1	1	1	1
Function	ENSFM00250000003657	2	2	1	2	2	2	3	2	2	2	2	2	1	2	2	2	1	2	2	2
Function	ENSFM00250000003658	2	1	3	3	2	5	2	2	2	1	3	2	2	3	2	2	2	2	2	3
Function	ENSFM00250000003659	1	1	1	1	1	1	1	1	1	1	1	1	1	1	2	1	1	1	1	1
Function	ENSFM00250000003660	1	1	1	1	1	1	1	1	1	1	1	1	1	1	1	1	1	1	1	2
Function	ENSFM00250000003663	1	1	1	1	1	2	2	1	4	3	1	1	2	1	1	1	3	1	1	4
Function	ENSFM00250000003664	2	2	2	2	1	0	2	2	2	2	2	2	2	2	1	2	2	2	1	2
Function	ENSFM00250000003669	1	1	1	1	1	1	1	1	1	1	1	1	1	1	1	2	1	1	1	1
Function	ENSFM00250000003670	2	2	2	1	2	2	2	2	2	2	2	2	2	3	2	2	4	2	2	2
Function	ENSFM00250000003672	0	1	1	1	1	1	1	1	1	1	1	1	1	1	1	1	1	1	1	1
Function	ENSFM00250000003673	1	1	1	1	1	1	1	1	1	1	1	1	1	1	1	1	1	1	1	1
Function	ENSFM00250000003677	1	1	1	1	1	1	1	1	1	1	1	1	1	1	1	1	1	1	1	1
Function	ENSFM00250000003679	1	0	2	2	1	2	2	1	1	2	1	1	1	1	1	1	1	1	1	1
Function	ENSFM00250000003681	1	1	1	1	1	1	1	1	1	1	1	1	1	1	1	1	1	1	1	1
Function	ENSFM00250000003682	1	1	1	1	1	1	1	1	1	1	1	1	1	1	1	1	1	1	1	1
Function	ENSFM00250000003683	1	1	1	1	1	1	1	1	1	1	1	1	1	1	1	1	1	1	1	1
Function	ENSFM00250000003684	1	1	1	1	1	1	1	1	1	1	1	1	1	1	1	1	1	1	1	1
Function	ENSFM00250000003687	1	1	0	1	1	1	1	1	1	1	0	1	1	0	1	1	2	1	1	1
Function	ENSFM00250000003688	1	1	1	1	1	1	1	1	1	1	1	1	1	2	1	1	1	1	1	1
Function	ENSFM00250000003689	1	1	1	1	1	2	1	1	1	1	0	1	1	2	1	1	1	1	1	1
Function	ENSFM00250000003691	1	1	1	1	1	1	1	1	1	1	1	1	1	1	2	1	1	1	1	1
Function	ENSFM00250000003692	0	1	1	1	1	1	1	1	1	1	1	1	1	1	1	1	1	1	1	1
Function	ENSFM00250000003694	1	1	1	2	1	1	1	1	1	1	0	1	1	2	1	1	1	1	1	1
Function	ENSFM00250000003696	1	1	1	1	1	1	1	1	1	1	1	1	1	1	1	1	1	1	1	1
Function	ENSFM00250000003697	1	1	1	1	1	1	1	1	1	1	1	1	1	2	1	1	1	1	1	1
Function	ENSFM00250000003701	1	1	1	1	1	1	1	1	1	1	1	0	0	1	1	1	1	1	1	0
Function	ENSFM00250000003702	1	1	1	1	1	1	1	1	1	1	1	1	1	1	1	1	1	1	1	1
Function	ENSFM00250000003703	1	1	1	1	1	1	1	1	1	1	1	0	1	1	1	1	0	1	1	1
Function	ENSFM00250000003707	1	1	1	1	1	1	1	1	1	1	1	1	1	0	1	1	1	1	1	1
Function	ENSFM00250000003708	1	1	1	1	1	1	1	1	1	1	1	1	1	1	1	1	1	1	1	1
Function	ENSFM00250000003709	1	1	1	1	1	1	1	1	1	1	1	1	1	1	1	1	1	1	1	1
Function	ENSFM00250000003710	1	1	1	1	1	1	1	1	1	1	1	1	1	1	1	1	1	1	1	1
Function	ENSFM00250000003711	2	1	1	1	1	1	1	1	1	2	1	1	1	1	1	1	1	1	1	2
Function	ENSFM00250000003712	2	2	2	2	2	3	2	2	2	2	1	2	2	2	2	2	3	2	2	2
Function	ENSFM00250000003713	1	1	1	1	1	1	1	1	1	10	0	1	1	3	2	1	1	1	2	2
Function	ENSFM00250000003715	1	1	1	1	1	1	1	1	1	1	1	1	1	1	1	1	1	1	1	0
Function	ENSFM00250000003717	2	2	2	2	2	2	2	2	2	2	2	2	2	2	2	2	2	2	2	3
Function	ENSFM00250000003721	1	1	1	1	1	1	1	1	1	1	1	1	1	1	1	1	1	1	1	1
Function	ENSFM00250000003722	2	2	3	2	2	4	2	2	3	2	2	2	2	4	2	2	2	2	2	2
Function	ENSFM00250000003723	1	1	1	1	1	1	1	1	1	1	1	1	1	1	1	1	1	1	1	1
Function	ENSFM00250000003725	1	0	1	1	1	1	1	1	1	1	1	1	1	1	1	1	1	1	1	1
Function	ENSFM00250000003726	1	1	1	1	1	1	1	1	1	1	1	1	1	0	1	1	1	1	1	1
Function	ENSFM00250000003727	1	1	1	1	1	1	1	1	1	1	1	1	1	1	1	1	1	1	1	1
Function	ENSFM00250000003728	1	1	1	1	1	1	1	1	1	1	1	1	1	2	1	1	1	1	1	1
Function	ENSFM00250000003729	2	2	2	2	2	2	2	2	2	3	2	2	2	3	2	2	2	2	2	4
Function	ENSFM00250000003730	1	1	1	1	1	2	1	1	2	1	1	2	1	1	1	1	1	1	1	2
Function	ENSFM00250000003735	2	2	2	2	2	3	2	2	3	1	2	2	2	2	2	2	2	2	2	2
Function	ENSFM00250000003736	1	1	1	1	1	1	1	1	1	1	0	1	1	2	1	1	1	1	1	1
Function	ENSFM00250000003740	2	2	2	2	2	2	2	2	2	2	2	2	2	3	2	1	2	2	2	2
Function	ENSFM00250000003741	1	1	1	1	1	1	2	1	1	1	1	0	1	1	1	1	0	1	1	1
Function	ENSFM00250000003742	2	1	1	1	1	2	2	2	2	1	2	2	1	2	2	2	2	1	2	1
Function	ENSFM00250000003743	3	2	2	2	2	2	2	1	0	2	2	2	2	2	2	3	0	1	2	1
Function	ENSFM00250000003744	1	0	1	1	1	1	1	1	1	1	1	1	1	0	0	1	1	1	1	1
Function	ENSFM00250000003745	1	1	1	1	1	1	0	1	0	1	1	1	1	1	1	1	1	1	1	1
Function	ENSFM00250000003747	1	1	1	1	1	1	1	1	1	1	1	1	1	1	1	1	1	1	1	1
Function	ENSFM00250000003751	30	0	3	0	0	0	0	0	0	0	0	0	0	0	0	0	0	0	0	0
Function	ENSFM00250000003754	1	1	1	1	1	1	1	1	1	1	1	1	1	1	1	1	1	1	1	3
Function	ENSFM00250000003756	1	1	1	1	1	1	1	1	1	1	1	1	1	1	1	1	1	1	1	1
Function	ENSFM00250000003757	2	2	2	2	2	2	2	3	4	2	1	2	2	5	2	2	2	2	2	1
Function	ENSFM00250000003758	1	1	1	1	1	1	1	1	1	1	1	1	1	1	2	1	1	1	1	1
Function	ENSFM00250000003759	1	1	1	1	1	1	1	1	1	1	1	1	1	1	1	1	1	1	1	1
Function	ENSFM00250000003760	2	2	2	2	2	2	2	2	2	2	1	2	2	3	1	2	2	2	2	2
Function	ENSFM00250000003763	2	2	2	2	2	2	2	2	2	2	2	2	2	2	2	2	2	2	2	2
Function	ENSFM00250000003764	1	1	1	1	1	1	1	1	1	1	1	1	1	1	1	1	0	1	1	1
Function	ENSFM00250000003765	1	1	1	1	1	1	1	1	1	1	1	1	1	0	1	1	1	1	1	1
Function	ENSFM00250000003766	1	0	0	1	1	0	1	1	1	1	1	1	1	1	1	1	1	1	1	1
Function	ENSFM00250000003767	1	1	1	1	1	1	1	1	1	1	1	1	1	2	2	1	1	1	1	2
Function	ENSFM00250000003768	1	1	1	1	2	1	1	1	1	1	1	1	1	1	1	1	1	1	1	1
Function	ENSFM00250000003769	1	1	1	1	1	1	1	1	1	1	1	1	1	3	1	1	1	1	1	1
Function	ENSFM00250000003770	1	1	1	1	1	1	1	1	2	1	1	1	1	1	1	1	2	1	1	2
Function	ENSFM00250000003772	1	1	1	1	1	1	1	1	1	1	1	0	1	2	1	1	1	1	1	1
Function	ENSFM00250000003774	1	1	1	1	1	1	1	1	1	1	1	0	1	1	1	1	1	1	1	1
Function	ENSFM00250000003776	1	1	1	1	1	1	1	1	1	1	1	1	1	0	1	1	1	1	1	1
Function	ENSFM00250000003778	1	1	1	1	1	1	1	1	1	1	0	1	1	0	1	1	1	1	1	1
Function	ENSFM00250000003779	1	1	1	1	1	1	1	1	1	2	1	1	1	1	1	1	1	1	1	1
Function	ENSFM00250000003782	1	1	1	1	1	1	1	0	1	1	1	1	1	1	1	1	1	1	1	1
Function	ENSFM00250000003783	1	1	1	1	1	1	1	1	1	1	1	1	1	2	1	1	1	1	1	0
Function	ENSFM00250000003785	1	2	1	1	0	1	1	1	1	1	1	0	1	1	1	1	0	1	1	1
Function	ENSFM00250000003787	1	2	1	1	1	2	1	1	1	1	1	0	1	1	1	1	1	1	1	0
Function	ENSFM00250000003792	1	1	2	1	1	3	1	1	3	1	1	1	1	1	1	1	1	1	1	1
Function	ENSFM00250000003794	1	1	1	1	1	1	1	1	1	1	1	1	1	1	1	1	1	1	1	1
Function	ENSFM00250000003796	1	1	1	1	1	1	1	1	2	1	1	1	1	1	1	1	1	1	1	1
Function	ENSFM00250000003799	2	2	2	2	2	2	2	2	2	2	2	3	2	2	2	2	2	2	2	2
Function	ENSFM00250000003800	1	1	1	1	1	1	1	1	1	1	1	1	1	0	2	2	1	1	1	1
Function	ENSFM00250000003803	1	1	1	1	1	1	1	1	1	1	0	1	1	2	0	1	1	1	1	1
Function	ENSFM00250000003804	1	1	1	1	1	1	1	1	1	0	1	1	1	1	1	1	1	1	1	1
Function	ENSFM00250000003805	1	1	1	1	1	1	1	1	1	1	1	1	1	1	1	1	1	1	1	1
Function	ENSFM00250000003807	1	1	1	1	1	1	1	2	1	1	0	1	1	1	1	1	1	1	1	1
Function	ENSFM00250000003808	1	1	2	1	1	1	1	1	1	1	1	1	1	1	1	1	1	1	1	1
Function	ENSFM00250000003810	1	1	1	1	1	1	1	1	1	1	0	1	1	0	1	1	1	1	1	1
Function	ENSFM00250000003811	1	0	1	1	1	1	1	1	1	1	0	1	1	0	2	2	1	1	1	1
Function	ENSFM00250000003812	1	1	1	1	2	1	1	1	1	1	1	1	1	1	1	1	1	1	1	1
Function	ENSFM00250000003813	1	1	1	1	1	1	1	1	1	1	1	1	1	1	1	1	1	1	1	1
Function	ENSFM00250000003814	1	1	1	1	1	1	1	1	1	1	1	0	1	1	1	1	1	1	1	1
Function	ENSFM00250000003816	1	1	2	1	1	2	3	1	1	1	1	1	1	1	1	1	2	1	1	0
Function	ENSFM00250000003817	2	2	2	2	2	2	2	2	2	2	2	2	2	2	2	2	2	2	2	2
Function	ENSFM00250000003821	1	1	1	1	1	1	1	1	1	0	1	0	1	1	1	1	1	0	1	1
Function	ENSFM00250000003822	1	1	1	1	1	1	2	1	2	1	1	1	1	1	1	1	3	1	1	1
Function	ENSFM00250000003823	1	1	1	1	1	1	1	1	1	1	1	1	1	0	1	1	1	1	1	2
Function	ENSFM00250000003825	1	1	1	1	1	1	1	1	1	1	1	1	1	1	1	1	1	1	1	1
Function	ENSFM00250000003826	2	2	2	1	2	2	2	2	2	2	0	1	2	1	1	2	2	2	2	2
Function	ENSFM00250000003829	1	1	1	1	1	1	1	1	1	1	1	1	1	2	1	1	2	1	1	1
Function	ENSFM00250000003830	1	1	1	1	1	1	1	1	1	1	1	0	1	1	1	1	1	1	1	1
Function	ENSFM00250000003831	1	1	1	1	1	1	1	1	1	1	1	1	2	2	1	1	1	1	1	1
Function	ENSFM00250000003833	1	1	1	2	1	2	3	1	1	1	1	1	1	1	1	1	2	1	1	1
Function	ENSFM00250000003836	1	1	1	1	1	1	1	1	1	1	0	1	1	1	1	1	1	1	1	1
Function	ENSFM00250000003837	1	1	1	1	1	1	1	1	1	1	1	2	1	1	1	1	1	2	1	2
Function	ENSFM00250000003838	1	1	1	1	1	1	1	1	1	1	1	1	1	1	1	1	1	1	1	1
Function	ENSFM00250000003839	1	1	1	1	1	1	1	1	1	1	1	1	1	1	1	1	1	1	1	1
Function	ENSFM00250000003840	1	1	1	1	1	1	1	1	1	1	1	1	1	1	1	1	1	1	1	1
Function	ENSFM00250000003841	1	1	2	1	1	1	1	1	1	1	1	1	1	1	1	1	1	1	1	2
Function	ENSFM00250000003842	1	1	1	1	1	1	1	1	1	1	1	1	1	1	1	1	1	1	1	1
Function	ENSFM00250000003843	1	1	2	1	1	1	1	1	2	2	0	1	1	1	1	1	0	1	1	1
Function	ENSFM00250000003844	1	1	1	1	1	1	1	1	1	1	1	1	1	1	1	1	1	1	1	1
Function	ENSFM00250000003846	0	1	1	1	1	1	1	1	1	1	0	1	1	0	1	1	1	1	1	1
Function	ENSFM00250000003847	1	1	1	1	1	1	1	1	1	1	1	1	1	2	1	1	1	1	1	1
Function	ENSFM00250000003850	2	2	2	2	2	3	2	2	2	2	2	3	2	3	2	2	2	2	3	2
Function	ENSFM00250000003852	1	1	1	1	1	2	1	1	1	1	0	2	1	1	1	1	1	1	2	1
Function	ENSFM00250000003853	1	1	0	1	1	1	1	1	1	1	1	1	1	1	1	1	1	1	1	1
Function	ENSFM00250000003854	1	1	1	2	1	1	1	1	1	1	0	1	1	0	1	1	1	1	1	1
Function	ENSFM00250000003856	2	2	2	2	1	2	2	2	2	2	2	2	2	2	2	2	2	2	2	1
Function	ENSFM00250000003857	1	1	1	1	1	1	1	1	1	1	0	1	1	1	1	1	1	1	1	1
Function	ENSFM00250000003859	1	1	1	2	1	1	1	1	1	1	1	0	1	1	1	1	3	1	1	1
Function	ENSFM00250000003861	1	1	1	1	1	1	1	1	1	1	1	1	1	0	1	1	1	1	1	1
Function	ENSFM00250000003862	1	0	1	1	1	1	1	1	1	1	1	1	1	1	1	1	1	1	1	1
Function	ENSFM00250000003866	1	1	1	1	1	1	1	1	1	1	1	1	1	1	1	1	1	1	1	1
Function	ENSFM00250000003867	1	1	1	1	1	1	1	1	1	1	1	1	1	1	1	1	1	1	1	1
Function	ENSFM00250000003869	1	1	2	1	3	2	1	1	1	1	1	1	1	2	2	1	1	1	2	1
Function	ENSFM00250000003870	1	1	1	1	1	1	1	1	1	1	1	1	1	1	1	2	1	1	1	1
Function	ENSFM00250000003872	1	1	2	1	1	1	1	1	1	1	0	1	1	1	1	1	1	1	1	1
Function	ENSFM00250000003875	1	1	1	1	1	1	1	1	1	1	1	1	1	1	1	1	1	1	1	1
Function	ENSFM00250000003876	2	2	2	2	1	2	2	2	2	2	2	2	2	1	2	2	2	2	2	2
Function	ENSFM00250000003877	1	1	1	1	1	2	1	1	2	1	1	0	1	1	1	1	1	1	1	1
Function	ENSFM00250000003878	1	1	1	1	1	1	1	0	1	1	1	1	2	1	1	1	1	1	1	1
Function	ENSFM00250000003880	1	1	1	1	1	1	1	1	0	1	1	1	1	2	2	1	1	1	2	1
Function	ENSFM00250000003882	1	1	1	1	1	1	1	1	1	1	1	1	1	1	1	1	1	1	1	1
Function	ENSFM00250000003883	2	2	2	2	2	2	2	2	2	2	2	2	2	3	2	4	2	2	2	2
Function	ENSFM00250000003884	1	1	1	2	1	1	1	1	1	1	0	1	1	1	1	1	2	1	1	1
Function	ENSFM00250000003886	1	1	1	1	1	1	1	1	1	1	1	1	1	1	1	1	1	1	1	1
Function	ENSFM00250000003887	1	1	1	1	1	1	1	1	1	1	0	1	1	1	2	1	1	1	1	1
Function	ENSFM00250000003888	1	1	1	1	1	1	2	1	2	1	1	1	1	1	1	2	2	1	1	2
Function	ENSFM00250000003890	1	1	1	1	1	2	1	1	1	1	1	1	1	1	1	1	1	0	1	1
Function	ENSFM00250000003892	1	1	1	1	1	1	1	1	1	0	1	0	1	1	1	1	1	0	1	1
Function	ENSFM00250000003895	2	2	2	2	1	2	1	1	1	1	1	2	1	1	1	1	2	2	1	1
Function	ENSFM00250000003896	2	2	2	2	2	2	2	2	2	2	3	2	2	2	2	2	2	2	2	2
Function	ENSFM00250000003897	1	1	1	0	1	1	1	1	1	1	1	1	1	1	1	1	0	1	1	1
Function	ENSFM00250000003899	1	1	1	1	1	1	1	1	2	1	1	1	1	1	1	1	1	1	1	1
Function	ENSFM00250000003900	1	1	1	1	1	2	1	1	1	1	1	1	1	1	1	1	1	1	1	1
Function	ENSFM00250000003901	1	1	1	1	1	1	1	1	1	1	1	1	1	1	1	1	1	1	1	1
Function	ENSFM00250000003903	2	2	2	2	2	2	2	2	2	2	2	2	2	2	2	2	2	2	2	2
Function	ENSFM00250000003904	1	1	1	1	1	1	1	1	1	1	1	2	1	1	1	1	1	1	1	1
Function	ENSFM00250000003906	1	1	1	1	1	1	1	1	1	1	1	1	1	1	1	1	1	1	1	1
Function	ENSFM00250000003907	1	1	1	1	1	1	1	1	1	0	0	1	1	1	1	1	1	1	1	1
Function	ENSFM00250000003908	2	2	2	2	2	2	2	3	3	3	2	2	2	3	2	2	2	2	2	2
Function	ENSFM00250000003909	1	1	1	1	1	1	1	1	1	1	1	1	1	1	1	1	1	1	1	1
Function	ENSFM00250000003911	1	1	1	1	1	1	1	1	1	1	1	1	1	2	1	1	1	1	1	1
Function	ENSFM00250000003914	1	1	1	1	1	1	1	1	1	1	1	1	1	2	1	1	1	1	1	1
Function	ENSFM00250000003918	1	1	7	10	0	2	13	0	0	0	0	0	0	0	0	0	0	0	2	0
Function	ENSFM00250000003924	1	1	1	1	1	1	1	1	1	1	1	1	1	1	1	1	1	1	1	1
Function	ENSFM00250000003925	1	1	0	1	1	1	2	1	1	1	0	1	1	0	1	1	1	1	1	2
Function	ENSFM00250000003926	2	2	2	2	2	2	2	2	2	2	2	2	2	2	2	2	2	2	2	2
Function	ENSFM00250000003927	1	1	1	1	1	1	1	1	1	1	0	2	1	1	1	2	1	1	1	1
Function	ENSFM00250000003929	1	1	1	1	1	1	1	1	1	1	1	1	1	1	1	1	1	1	1	1
Function	ENSFM00250000003931	1	1	1	1	1	1	0	1	1	1	0	1	1	1	2	1	1	1	1	1
Function	ENSFM00250000003932	1	1	1	1	1	1	1	1	1	1	1	1	1	1	1	1	1	1	1	1
Function	ENSFM00250000003939	1	1	1	1	1	1	1	1	1	1	1	1	1	1	1	1	1	1	1	1
Function	ENSFM00250000003940	1	1	1	1	1	1	1	1	1	1	1	1	1	3	1	1	1	1	1	1
Function	ENSFM00250000003942	1	1	1	1	1	1	3	1	1	2	0	1	1	1	1	1	1	1	1	1
Function	ENSFM00250000003945	2	2	2	2	2	2	2	2	2	2	2	2	2	3	2	2	2	2	2	2
Function	ENSFM00250000003948	1	1	1	0	1	1	1	1	1	1	1	1	1	1	1	1	1	1	1	1
Function	ENSFM00250000003949	1	1	1	1	1	1	0	1	1	1	1	1	1	1	1	1	1	1	1	2
Function	ENSFM00250000003951	1	1	1	1	1	1	1	1	1	1	0	1	1	1	1	1	1	1	1	1
Function	ENSFM00250000003953	1	1	1	1	1	1	1	1	1	1	1	1	1	1	1	0	1	1	1	1
Function	ENSFM00250000003954	1	1	1	2	1	1	1	1	1	1	1	1	1	1	1	1	1	1	1	1
Function	ENSFM00250000003955	1	1	0	1	1	1	1	1	1	1	1	1	1	2	1	1	1	1	1	1
Function	ENSFM00250000003957	0	1	1	1	1	1	1	1	1	1	1	1	1	2	1	1	1	1	1	1
Function	ENSFM00250000003958	1	1	1	1	1	1	1	1	1	1	1	1	1	1	1	1	1	1	1	1
Function	ENSFM00250000003959	1	1	1	1	1	1	1	1	1	1	2	1	1	1	1	1	1	1	1	1
Function	ENSFM00250000003960	1	1	1	1	1	1	2	1	1	1	0	1	1	1	1	1	1	1	1	1
Function	ENSFM00250000003961	2	2	2	2	2	2	2	2	2	2	2	2	2	2	2	2	2	2	1	2
Function	ENSFM00250000003963	1	1	1	1	1	1	1	1	1	1	0	1	1	1	1	1	1	1	1	1
Function	ENSFM00250000003964	1	1	1	2	1	1	1	1	1	1	1	1	1	1	1	1	1	1	1	1
Function	ENSFM00250000003966	1	1	1	1	1	1	1	1	2	1	0	1	1	5	1	1	1	1	1	1
Function	ENSFM00250000003967	2	2	2	1	2	1	2	2	2	2	2	2	2	3	2	2	2	2	2	2
Function	ENSFM00250000003971	1	1	1	1	1	1	1	1	1	1	1	1	1	2	1	1	2	1	1	1
Function	ENSFM00250000003975	1	1	1	1	1	1	1	1	1	1	1	1	1	1	1	1	1	1	1	1
Function	ENSFM00250000003978	1	1	1	1	1	1	1	1	1	1	1	1	1	1	1	1	1	1	1	1
Function	ENSFM00250000003982	1	1	1	1	1	1	1	1	1	1	1	1	1	1	1	1	1	1	2	1
Function	ENSFM00250000003983	1	1	1	1	1	1	1	1	1	1	1	1	1	1	1	1	1	1	1	1
Function	ENSFM00250000003985	1	0	2	1	1	1	2	2	2	1	1	1	1	2	1	1	1	1	1	1
Function	ENSFM00250000003986	1	1	1	1	1	1	1	1	1	1	1	0	1	1	1	1	1	1	1	1
Function	ENSFM00250000003988	1	1	3	5	2	1	1	1	1	1	0	2	1	5	1	1	1	1	1	1
Function	ENSFM00250000003991	1	1	1	1	2	3	1	1	1	1	1	1	1	1	1	1	1	1	1	1
Function	ENSFM00250000003995	1	1	1	1	1	1	1	1	1	1	1	1	1	1	1	1	1	1	1	1
Function	ENSFM00250000003996	1	1	1	1	1	1	2	1	1	1	1	1	1	2	1	1	1	1	1	1
Function	ENSFM00250000003998	1	1	1	1	2	1	1	1	1	1	1	1	1	1	1	1	1	1	1	1
Function	ENSFM00250000003999	1	1	0	1	1	1	3	1	1	1	1	2	1	1	1	1	1	1	1	1
Function	ENSFM00250000004000	1	1	1	1	1	1	1	1	1	1	1	1	1	1	1	1	1	1	1	1
Function	ENSFM00250000004003	1	1	1	1	1	1	1	1	1	1	1	1	1	2	1	1	1	1	1	1
Function	ENSFM00250000004006	1	1	1	2	1	2	2	1	2	2	2	2	2	2	2	2	2	1	1	1
Function	ENSFM00250000004007	1	1	1	1	1	1	1	1	1	1	0	1	1	1	1	1	1	1	1	1
Function	ENSFM00250000004010	2	2	2	2	2	2	3	2	3	2	2	3	2	2	2	2	2	2	2	5
Function	ENSFM00250000004011	2	2	2	2	2	2	2	2	3	2	3	1	2	2	2	2	2	2	2	2
Function	ENSFM00250000004012	1	1	1	1	1	1	1	1	1	1	0	1	1	1	1	1	1	1	1	1
Function	ENSFM00250000004013	2	2	2	2	2	2	2	2	2	2	2	2	2	1	2	2	2	2	2	2
Function	ENSFM00250000004015	2	2	2	2	2	2	2	2	2	2	2	2	3	3	3	2	3	2	2	8
Function	ENSFM00250000004016	1	1	1	1	1	1	1	1	1	1	1	1	1	1	2	1	1	1	1	1
Function	ENSFM00250000004017	2	3	1	3	3	1	1	1	2	1	1	1	2	1	1	1	1	1	1	1
Function	ENSFM00250000004019	2	2	2	2	2	2	2	2	2	2	1	3	2	3	2	2	2	2	2	2
Function	ENSFM00250000004022	1	1	1	1	1	1	1	1	1	1	0	1	1	1	1	1	1	1	1	1
Function	ENSFM00250000004023	1	1	1	2	1	2	1	31	2	1	1	3	3	2	1	1	4	1	2	1
Function	ENSFM00250000004025	2	1	2	2	1	2	2	2	2	2	2	2	2	3	2	2	2	2	2	2
Function	ENSFM00250000004026	1	1	1	1	1	1	1	1	1	1	1	1	1	1	2	1	1	1	1	2
Function	ENSFM00250000004027	1	1	1	1	1	1	1	1	1	1	1	1	1	1	1	1	1	1	1	1
Function	ENSFM00250000004028	1	1	1	1	1	1	1	1	1	1	0	1	1	1	1	1	0	1	1	1
Function	ENSFM00250000004029	1	1	1	1	1	0	1	1	1	1	1	1	1	1	1	1	1	1	1	1
Function	ENSFM00250000004030	1	1	1	1	1	1	1	1	1	1	1	1	1	0	2	3	1	1	1	2
Function	ENSFM00250000004032	1	1	1	0	1	1	0	2	1	1	1	1	1	0	1	1	1	1	1	1
Function	ENSFM00250000004034	1	1	1	1	1	1	1	1	1	1	1	1	1	3	1	1	1	1	1	1
Function	ENSFM00250000004035	1	1	1	1	1	1	1	1	1	1	1	1	1	1	1	1	1	1	1	1
Function	ENSFM00250000004036	1	4	3	3	1	2	3	1	1	1	1	0	1	1	1	1	1	1	1	1
Function	ENSFM00250000004037	1	1	1	1	1	1	1	1	1	1	1	1	1	1	1	1	1	1	1	1
Function	ENSFM00250000004038	1	1	1	1	1	0	1	1	1	1	1	1	1	1	1	1	1	1	1	1
Function	ENSFM00250000004039	1	1	1	1	1	1	1	1	1	1	1	1	1	1	1	1	1	1	1	1
Function	ENSFM00250000004040	1	1	1	1	1	1	3	1	1	1	0	1	1	2	1	1	1	1	1	1
Function	ENSFM00250000004041	2	2	2	2	1	2	2	2	3	2	1	1	2	2	2	2	2	2	2	2
Function	ENSFM00250000004042	1	1	1	2	1	1	1	1	1	1	1	1	1	1	1	1	1	1	1	1
Function	ENSFM00250000004044	1	1	1	1	1	1	1	1	1	1	1	1	1	0	1	1	1	1	1	1
Function	ENSFM00250000004045	1	1	1	1	1	1	1	1	1	1	1	1	1	1	1	1	1	1	1	1
Function	ENSFM00250000004047	1	1	1	1	1	1	1	1	1	1	1	1	1	1	1	1	1	1	1	1
Function	ENSFM00250000004048	1	1	1	1	1	0	1	1	1	1	1	1	1	1	1	1	1	1	1	1
Function	ENSFM00250000004052	1	1	1	1	1	1	1	1	1	1	2	1	2	1	1	1	1	1	1	1
Function	ENSFM00250000004055	2	2	2	2	2	2	2	2	2	2	1	1	2	2	2	2	1	2	1	2
Function	ENSFM00250000004056	1	1	1	1	1	1	1	1	1	1	1	1	1	1	1	1	0	1	1	1
Function	ENSFM00250000004060	2	1	2	1	1	2	1	2	1	2	2	2	2	2	2	2	2	2	2	2
Function	ENSFM00250000004061	2	2	2	2	2	2	2	2	2	2	1	2	2	2	2	2	1	2	2	2
Function	ENSFM00250000004062	1	1	1	1	1	1	1	1	1	1	1	1	1	1	1	1	1	1	1	1
Function	ENSFM00250000004063	1	1	1	1	1	1	1	1	1	1	1	1	1	0	1	1	1	1	1	1
Function	ENSFM00250000004065	1	1	1	1	1	1	1	1	1	1	1	1	1	1	1	1	0	1	1	1
Function	ENSFM00250000004066	1	1	1	1	1	1	1	1	1	1	1	1	1	1	1	1	1	1	1	1
Function	ENSFM00250000004071	1	1	1	1	1	1	1	2	1	1	1	1	1	1	1	1	1	1	1	1
Function	ENSFM00250000004073	2	2	3	2	2	2	2	2	2	2	2	2	2	2	2	2	2	2	2	2
Function	ENSFM00250000004075	1	1	1	1	1	1	1	1	1	1	1	0	1	1	1	1	1	1	1	1
Function	ENSFM00250000004076	1	1	1	1	1	1	1	1	1	1	1	1	1	2	1	1	1	1	1	1
Function	ENSFM00250000004078	1	1	1	1	1	1	1	2	4	14	1	1	1	0	1	1	1	1	1	1
Function	ENSFM00250000004080	1	1	0	1	1	1	1	1	2	1	1	1	1	4	1	1	1	1	1	1
Function	ENSFM00250000004082	1	1	1	1	1	1	1	1	1	1	1	1	1	1	1	1	1	1	1	1
Function	ENSFM00250000004083	1	1	1	1	1	1	1	1	1	1	1	1	1	1	1	1	1	1	1	2
Function	ENSFM00250000004084	3	2	3	2	2	3	3	3	3	2	2	6	2	3	2	2	1	1	3	1
Function	ENSFM00250000004085	1	1	1	1	1	1	3	1	1	1	1	1	1	1	1	1	1	1	1	1
Function	ENSFM00250000004086	1	1	1	1	1	1	1	1	1	1	1	1	1	1	1	1	1	1	1	1
Function	ENSFM00250000004087	1	1	1	1	1	1	1	1	1	1	1	1	1	1	1	1	1	1	1	0
Function	ENSFM00250000004089	3	3	3	1	1	1	1	1	1	1	0	1	2	1	1	1	1	1	1	1
Function	ENSFM00250000004090	1	1	1	1	1	1	1	1	1	1	1	1	1	1	1	1	0	1	1	0
Function	ENSFM00250000004096	2	1	2	2	2	2	2	2	2	2	1	1	2	1	2	2	2	2	2	2
Function	ENSFM00250000004102	1	1	1	1	1	1	1	1	1	1	1	1	1	1	1	1	1	1	1	1
Function	ENSFM00250000004103	1	1	1	1	1	1	1	1	1	1	1	1	1	1	1	1	1	1	1	1
Function	ENSFM00250000004107	1	1	1	1	0	1	1	1	1	1	0	0	1	0	1	1	1	0	1	1
Function	ENSFM00250000004108	1	1	2	1	1	1	1	1	1	1	1	1	1	1	1	1	1	1	1	1
Function	ENSFM00250000004109	1	1	1	1	1	1	1	1	1	1	1	1	1	1	1	1	1	1	1	1
Function	ENSFM00250000004110	1	1	1	1	1	1	1	1	2	1	1	1	1	1	1	1	1	1	1	1
Function	ENSFM00250000004111	1	1	1	1	1	1	2	1	1	2	1	3	1	1	2	2	1	1	1	2
Function	ENSFM00250000004113	1	1	1	1	1	1	1	1	1	1	1	1	1	2	1	1	1	1	1	1
Function	ENSFM00250000004114	1	1	1	1	1	1	1	1	1	1	1	1	1	1	1	2	1	1	1	1
Function	ENSFM00250000004119	1	1	1	1	1	1	1	1	1	1	1	1	1	1	1	1	1	1	1	1
Function	ENSFM00250000004121	1	1	1	1	1	2	1	1	1	1	1	1	1	2	1	1	1	1	1	1
Function	ENSFM00250000004122	1	1	1	1	1	1	1	2	3	1	1	1	1	1	1	1	1	1	1	1
Function	ENSFM00250000004123	1	1	1	1	1	1	1	1	1	1	1	1	1	1	1	1	1	1	1	1
Function	ENSFM00250000004124	1	1	1	1	1	1	1	1	1	1	1	2	1	1	1	1	1	1	1	1
Function	ENSFM00250000004126	1	1	1	1	1	1	1	2	1	1	1	1	1	2	1	1	1	1	1	1
Function	ENSFM00250000004133	1	1	1	1	1	1	1	1	1	2	1	1	1	1	1	1	1	1	1	1
Function	ENSFM00250000004134	1	0	1	1	1	1	1	1	1	1	1	1	1	5	1	1	1	1	1	1
Function	ENSFM00250000004137	1	1	1	1	1	1	1	1	1	1	1	1	1	1	1	1	1	1	1	1
Function	ENSFM00250000004139	1	1	1	1	0	1	1	1	1	1	1	1	1	1	1	1	1	1	1	1
Function	ENSFM00250000004143	1	1	1	1	1	1	1	1	1	1	1	1	1	1	1	1	1	1	1	1
Function	ENSFM00250000004144	1	1	1	1	0	1	1	1	1	1	1	0	0	1	1	1	1	1	1	1
Function	ENSFM00250000004145	1	1	1	1	1	1	1	1	1	1	1	1	1	1	1	1	1	1	1	1
Function	ENSFM00250000004146	1	1	1	1	1	1	1	1	1	1	1	1	1	1	1	2	1	1	1	1
Function	ENSFM00250000004147	1	1	1	0	1	1	1	1	0	1	1	2	1	1	1	1	1	1	1	1
Function	ENSFM00250000004149	2	0	3	2	1	2	3	2	2	2	2	0	2	2	2	2	1	1	2	1
Function	ENSFM00250000004151	1	1	1	1	2	1	1	1	2	1	1	1	1	2	1	1	4	1	1	5
Function	ENSFM00250000004152	2	2	2	2	2	3	2	2	2	2	1	2	2	3	2	3	2	2	2	2
Function	ENSFM00250000004155	1	0	0	1	1	1	1	1	1	1	1	1	1	1	1	1	0	1	1	0
Function	ENSFM00250000004158	1	1	1	1	1	1	1	1	1	1	1	1	1	1	1	1	1	1	1	1
Function	ENSFM00250000004159	1	1	1	1	1	1	1	1	1	1	1	1	1	1	1	1	2	1	1	1
Function	ENSFM00250000004160	1	1	2	1	1	1	1	1	1	1	1	1	1	1	1	1	1	1	1	1
Function	ENSFM00250000004161	0	1	1	1	1	1	1	1	1	1	1	0	1	1	1	1	1	1	1	1
Function	ENSFM00250000004165	1	1	1	1	1	1	1	0	1	1	1	1	1	1	1	1	1	1	1	1
Function	ENSFM00250000004166	1	1	1	1	1	1	1	1	1	1	1	1	1	1	1	1	1	1	1	1
Function	ENSFM00250000004169	1	1	1	2	3	1	0	1	1	1	1	1	1	1	1	1	0	0	1	1
Function	ENSFM00250000004170	1	1	1	1	1	0	1	1	1	1	0	1	1	1	1	1	2	1	1	1
Function	ENSFM00250000004171	1	1	1	1	1	1	1	1	1	1	1	1	1	1	1	2	1	1	1	1
Function	ENSFM00250000004172	1	1	1	1	1	3	2	1	1	1	1	1	1	1	1	1	1	1	1	1
Function	ENSFM00250000004173	1	1	1	1	1	1	1	1	2	1	1	1	1	1	1	1	1	1	1	1
Function	ENSFM00250000004174	1	1	3	1	1	4	4	2	2	2	1	2	2	1	1	1	2	1	1	1
Function	ENSFM00250000004177	1	1	1	1	1	1	1	2	1	1	1	1	1	1	1	1	1	1	1	1
Function	ENSFM00250000004179	1	1	1	1	1	1	1	1	1	1	1	1	1	1	1	1	1	1	1	1
Function	ENSFM00250000004181	1	1	1	1	1	1	0	1	1	1	1	1	1	1	1	1	1	1	1	1
Function	ENSFM00250000004182	1	1	1	1	1	1	2	1	1	1	1	1	1	1	1	1	1	1	1	1
Function	ENSFM00250000004183	1	1	1	1	1	1	0	1	1	1	1	1	1	0	1	1	1	1	1	1
Function	ENSFM00250000004184	1	2	1	1	1	1	1	1	1	1	0	0	1	1	1	1	1	1	1	1
Function	ENSFM00250000004185	1	1	0	1	1	1	1	1	1	1	1	1	1	2	1	1	1	1	1	1
Function	ENSFM00250000004186	1	1	1	1	1	1	1	1	1	1	0	1	1	1	1	1	1	1	1	1
Function	ENSFM00250000004187	1	1	2	1	1	1	3	1	2	1	0	1	1	1	1	1	1	1	1	2
Function	ENSFM00250000004188	2	2	2	2	2	2	2	2	2	2	2	2	2	2	2	2	2	2	2	2
Function	ENSFM00250000004189	1	1	1	1	1	2	1	1	1	1	1	2	1	1	1	1	1	1	1	1
Function	ENSFM00250000004191	1	1	1	1	1	1	1	1	1	1	1	1	1	1	1	1	1	1	1	1
Function	ENSFM00250000004196	1	1	1	1	1	1	1	1	1	1	0	1	1	2	1	1	1	1	1	1
Function	ENSFM00250000004197	2	2	1	2	2	2	2	2	2	1	3	3	2	3	1	2	2	1	2	1
Function	ENSFM00250000004199	1	1	2	1	1	2	2	1	1	1	2	1	2	1	2	4	1	1	1	1
Function	ENSFM00250000004200	1	1	3	1	1	2	1	1	1	1	1	1	1	1	1	1	1	1	1	1
Function	ENSFM00250000004201	1	1	1	1	1	1	1	1	1	1	0	1	1	1	1	1	1	1	1	1
Function	ENSFM00250000004202	1	1	1	1	1	1	1	1	1	1	1	1	1	1	1	1	1	1	1	1
Function	ENSFM00250000004203	1	1	1	1	1	1	1	1	2	1	1	1	1	0	1	1	1	1	1	1
Function	ENSFM00250000004204	1	1	2	1	2	1	2	2	2	1	1	2	2	1	2	1	2	1	2	1
Function	ENSFM00250000004205	1	1	1	1	1	1	1	1	1	1	1	1	1	1	1	1	1	1	1	2
Function	ENSFM00250000004206	1	1	1	1	1	1	1	1	1	1	1	1	1	1	1	1	1	1	1	1
Function	ENSFM00250000004207	1	1	1	1	1	1	1	1	1	1	1	1	1	1	1	1	1	1	1	1
Function	ENSFM00250000004208	1	1	1	1	1	1	0	1	1	1	2	1	1	1	1	1	1	1	1	1
Function	ENSFM00250000004210	1	1	1	1	1	1	1	1	1	1	1	1	1	2	1	1	1	1	1	1
Function	ENSFM00250000004211	3	3	3	2	2	2	5	2	1	1	1	2	1	2	2	2	2	1	2	1
Function	ENSFM00250000004212	1	1	1	1	1	1	2	1	1	1	0	1	1	3	1	1	1	1	1	1
Function	ENSFM00250000004213	1	1	1	1	1	1	1	1	1	1	1	1	1	2	1	1	1	1	1	1
Function	ENSFM00250000004214	1	1	1	1	1	1	1	1	1	1	1	1	1	1	1	1	1	1	1	1
Function	ENSFM00250000004215	1	1	1	1	1	1	1	1	2	1	1	1	1	2	1	1	1	1	1	1
Function	ENSFM00250000004218	1	1	1	1	1	1	1	1	1	1	1	1	1	1	1	1	1	1	1	1
Function	ENSFM00250000004219	1	1	1	1	1	1	2	1	1	1	1	2	4	1	1	1	1	1	1	1
Function	ENSFM00250000004220	1	1	1	1	1	1	1	1	1	1	1	1	1	1	1	1	1	1	1	1
Function	ENSFM00250000004222	2	2	2	2	2	2	2	1	1	1	1	1	2	2	2	2	1	2	2	2
Function	ENSFM00250000004224	1	1	1	1	1	1	1	1	1	1	1	1	1	1	1	1	1	1	1	1
Function	ENSFM00250000004228	1	1	1	3	1	1	1	1	1	1	0	1	1	2	1	1	1	1	1	1
Function	ENSFM00250000004232	1	1	1	1	0	1	1	1	1	1	1	1	1	1	1	1	1	1	1	2
Function	ENSFM00250000004234	1	1	1	1	2	1	1	1	1	1	1	1	1	1	1	1	1	1	2	1
Function	ENSFM00250000004235	1	1	2	1	1	1	1	1	1	1	1	1	1	1	1	1	2	1	2	1
Function	ENSFM00250000004237	1	1	1	1	1	1	1	1	1	1	1	1	1	1	1	1	1	1	1	1
Function	ENSFM00250000004239	1	1	3	1	1	1	2	1	2	2	3	1	1	1	1	1	3	1	2	1
Function	ENSFM00250000004240	1	1	1	1	1	1	1	1	1	1	1	1	1	1	1	1	1	1	0	1
Function	ENSFM00250000004241	3	2	1	3	1	3	4	1	1	1	1	1	1	1	1	1	1	1	1	1
Function	ENSFM00250000004242	1	1	1	1	1	1	2	1	1	1	0	1	1	0	1	1	1	1	1	1
Function	ENSFM00250000004243	1	1	1	1	1	1	1	1	1	1	1	1	1	1	1	1	1	1	1	1
Function	ENSFM00250000004244	2	2	2	1	2	1	1	1	1	1	1	2	1	2	1	1	2	2	2	2
Function	ENSFM00250000004245	2	2	2	2	2	3	2	2	2	2	2	1	2	2	2	2	3	2	2	2
Function	ENSFM00250000004246	1	1	1	1	1	1	1	1	1	0	0	1	1	2	1	1	1	1	2	1
Function	ENSFM00250000004250	1	1	1	1	1	1	1	1	1	1	1	1	1	1	1	1	1	1	1	1
Function	ENSFM00250000004255	1	1	1	1	1	1	1	1	1	1	1	1	1	1	2	0	1	1	1	1
Function	ENSFM00250000004257	1	1	3	1	0	1	2	2	1	1	1	2	1	2	1	1	1	1	1	1
Function	ENSFM00250000004259	1	1	0	1	1	1	1	1	1	1	1	1	1	1	1	1	1	1	1	1
Function	ENSFM00250000004260	1	1	1	1	1	1	1	1	1	1	1	1	1	0	1	1	1	1	1	1
Function	ENSFM00250000004261	3	2	3	3	2	2	3	3	2	2	3	2	2	2	1	2	2	2	3	3
Function	ENSFM00250000004263	1	1	1	1	1	1	1	1	1	1	1	1	1	1	1	1	1	1	1	1
Function	ENSFM00250000004265	1	1	1	1	1	1	2	1	1	1	1	1	1	1	1	1	1	1	1	1
Function	ENSFM00250000004266	1	1	1	1	1	1	1	1	1	1	1	1	1	1	1	1	1	1	1	1
Function	ENSFM00250000004268	0	1	1	1	1	1	0	1	1	1	1	1	1	1	1	3	0	1	1	1
Function	ENSFM00250000004270	1	1	1	1	1	1	2	1	1	1	0	1	1	2	1	1	1	1	1	1
Function	ENSFM00250000004271	2	2	2	2	2	2	2	2	2	1	1	2	2	2	2	2	2	2	2	2
Function	ENSFM00250000004278	0	0	0	0	0	0	0	12	1	0	0	0	0	0	0	0	0	0	0	0
Function	ENSFM00250000004282	1	1	1	1	1	1	1	1	1	2	1	1	1	1	1	1	1	1	1	1
Function	ENSFM00250000004284	1	0	1	1	1	1	1	1	1	1	1	1	1	1	1	1	1	1	1	1
Function	ENSFM00250000004287	1	1	1	1	1	1	1	1	1	1	1	1	1	1	1	1	1	1	1	0
Function	ENSFM00250000004289	1	1	1	1	1	1	1	1	1	1	1	0	1	1	1	1	1	1	1	1
Function	ENSFM00250000004294	2	1	2	2	2	1	2	2	2	2	2	2	2	1	2	2	2	2	2	1
Function	ENSFM00250000004295	1	1	1	1	1	1	1	1	1	1	1	1	1	1	1	1	1	1	1	2
Function	ENSFM00250000004296	1	1	1	1	1	1	1	1	1	1	1	1	1	1	1	1	1	1	1	1
Function	ENSFM00250000004297	1	1	1	1	1	1	0	1	1	1	1	1	1	1	1	1	2	1	1	1
Function	ENSFM00250000004305	1	1	1	1	1	1	1	1	1	1	1	1	1	1	1	1	1	1	1	1
Function	ENSFM00250000004306	1	1	1	1	1	1	1	1	1	1	1	1	1	1	1	1	4	1	1	1
Function	ENSFM00250000004310	1	1	1	1	1	1	1	1	1	1	1	1	1	1	1	1	1	1	1	1
Function	ENSFM00250000004311	1	1	1	1	1	1	1	1	1	1	1	1	1	1	1	1	1	1	1	1
Function	ENSFM00250000004312	1	1	1	1	1	1	1	2	1	1	1	1	1	1	1	1	1	1	1	1
Function	ENSFM00250000004315	1	1	1	1	1	1	1	1	1	1	1	1	1	2	1	1	1	1	1	1
Function	ENSFM00250000004318	2	2	2	2	1	1	2	2	2	2	2	2	2	2	2	2	2	2	2	3
Function	ENSFM00250000004321	1	1	1	1	1	3	2	1	1	1	1	2	1	1	1	1	1	1	1	1
Function	ENSFM00250000004323	1	1	1	0	1	1	1	1	1	1	2	1	1	1	1	1	1	1	1	1
Function	ENSFM00250000004324	1	0	1	2	1	2	1	1	1	1	1	1	1	1	1	1	1	1	1	1
Function	ENSFM00250000004325	1	0	0	1	1	1	1	1	0	1	1	1	1	1	1	1	1	1	1	1
Function	ENSFM00250000004330	1	1	1	1	1	1	1	1	1	1	0	1	1	1	1	1	3	1	1	1
Function	ENSFM00250000004335	1	1	1	1	1	1	2	1	1	1	1	3	1	4	1	1	1	1	1	1
Function	ENSFM00250000004337	1	1	1	1	1	1	1	1	0	1	1	1	1	4	1	1	1	1	1	1
Function	ENSFM00250000004340	1	1	1	1	1	1	1	1	1	1	1	1	1	1	1	1	1	1	1	1
Function	ENSFM00250000004342	1	1	1	1	1	1	1	1	1	1	1	1	1	1	1	1	1	1	1	1
Function	ENSFM00250000004343	1	1	1	1	1	1	1	1	1	1	1	1	1	1	1	1	0	1	1	1
Function	ENSFM00250000004344	1	1	1	1	1	1	1	1	1	1	1	1	1	1	1	1	1	1	1	1
Function	ENSFM00250000004346	1	1	1	1	1	1	3	1	1	2	2	2	1	1	1	1	1	1	1	2
Function	ENSFM00250000004347	1	1	1	1	1	1	1	1	1	1	0	1	1	5	1	1	1	1	1	1
Function	ENSFM00250000004348	1	1	1	1	1	1	1	1	1	1	1	1	1	1	1	1	1	1	1	1
Function	ENSFM00250000004350	1	1	1	1	1	1	1	1	1	1	1	1	1	1	1	1	1	1	1	1
Function	ENSFM00250000004351	1	1	1	1	1	1	1	1	1	1	1	0	1	2	1	1	1	1	1	1
Function	ENSFM00250000004352	1	1	1	1	1	1	1	1	1	1	1	1	1	3	1	1	1	1	1	1
Function	ENSFM00250000004353	1	1	1	1	1	1	1	1	1	1	0	1	1	1	1	1	1	1	1	1
Function	ENSFM00250000004355	1	1	1	1	1	2	1	1	1	1	1	1	1	1	1	1	1	1	1	1
Function	ENSFM00250000004356	1	0	1	1	1	1	0	1	2	1	1	1	1	1	1	1	0	1	1	1
Function	ENSFM00250000004357	1	1	1	1	1	1	1	2	1	1	1	1	1	1	1	1	1	1	1	2
Function	ENSFM00250000004358	1	1	1	1	1	1	1	1	1	1	1	1	1	1	1	1	1	1	1	1
Function	ENSFM00250000004360	1	1	1	1	1	1	1	1	1	1	0	1	1	3	1	1	1	1	1	3
Function	ENSFM00250000004363	1	1	1	1	1	1	1	1	1	1	1	1	1	1	1	1	1	1	1	1
Function	ENSFM00250000004364	1	1	1	2	1	0	1	1	1	1	1	1	1	1	1	1	1	1	1	1
Function	ENSFM00250000004365	1	1	1	1	1	1	1	1	1	1	1	1	1	2	1	1	1	1	1	1
Function	ENSFM00250000004366	1	1	1	1	1	1	1	1	1	1	1	1	1	1	1	1	1	1	0	1
Function	ENSFM00250000004367	1	1	1	1	1	1	1	1	1	1	1	1	1	2	1	1	1	1	1	1
Function	ENSFM00250000004368	1	1	1	1	1	1	1	1	1	1	1	1	1	1	1	1	2	1	1	1
Function	ENSFM00250000004369	1	1	1	1	1	1	1	1	1	1	1	1	1	2	1	1	1	1	1	1
Function	ENSFM00250000004371	1	1	1	1	1	1	1	1	1	1	1	1	1	2	1	1	1	1	1	1
Function	ENSFM00250000004373	1	1	1	1	1	1	1	1	1	1	1	1	1	1	1	1	1	1	1	1
Function	ENSFM00250000004374	1	1	1	1	1	1	1	1	1	1	1	1	1	2	1	1	1	1	1	1
Function	ENSFM00250000004375	1	1	1	1	1	1	1	1	1	1	1	1	1	1	1	1	1	1	1	1
Function	ENSFM00250000004377	1	1	1	1	1	1	1	1	1	1	1	1	1	2	1	1	2	1	1	1
Function	ENSFM00250000004378	1	1	1	1	1	1	2	1	1	1	1	1	1	1	1	1	1	1	1	1
Function	ENSFM00250000004380	1	1	1	1	1	1	1	1	1	1	1	1	1	2	1	1	1	1	1	1
Function	ENSFM00250000004383	1	1	1	1	1	1	1	1	2	1	1	1	1	1	1	1	1	1	1	1
Function	ENSFM00250000004384	1	1	2	1	1	1	1	1	1	1	0	1	1	2	1	2	1	1	1	1
Function	ENSFM00250000004385	1	1	1	1	1	1	1	1	1	1	1	1	1	2	1	1	1	1	1	2
Function	ENSFM00250000004386	1	1	1	1	1	1	1	1	1	1	1	0	1	2	1	1	0	1	1	0
Function	ENSFM00250000004388	1	1	1	1	1	1	1	1	1	1	1	1	1	1	1	1	1	1	1	1
Function	ENSFM00250000004389	2	2	2	2	2	2	2	2	2	2	2	2	2	2	2	2	2	2	2	1
Function	ENSFM00250000004391	1	1	1	1	1	1	1	1	1	1	1	1	1	1	1	1	1	1	1	1
Function	ENSFM00250000004392	1	1	1	1	1	1	1	0	1	1	1	1	1	2	1	1	1	1	1	0
Function	ENSFM00250000004394	1	1	1	1	1	1	1	1	1	1	1	1	1	3	1	1	2	1	1	1
Function	ENSFM00250000004396	1	1	1	1	1	2	1	1	1	1	1	1	1	3	1	1	1	1	1	0
Function	ENSFM00250000004400	1	1	1	1	1	1	1	1	1	1	1	1	2	2	1	1	1	1	1	1
Function	ENSFM00250000004402	1	1	2	1	1	1	1	1	1	1	1	0	2	1	1	3	1	1	2	1
Function	ENSFM00250000004403	1	1	1	1	1	1	1	1	1	1	1	1	1	0	1	1	1	1	1	1
Function	ENSFM00250000004404	1	1	1	1	1	1	1	1	1	1	1	1	1	1	1	1	1	1	1	1
Function	ENSFM00250000004405	1	1	1	1	1	1	1	1	1	1	0	1	1	1	1	1	1	1	1	1
Function	ENSFM00250000004406	1	1	1	1	1	1	1	1	1	1	1	1	1	1	1	1	1	1	1	1
Function	ENSFM00250000004407	1	1	1	1	1	1	1	0	1	1	1	1	1	1	1	1	1	1	1	1
Function	ENSFM00250000004408	1	1	1	2	1	1	1	1	1	1	1	0	1	0	1	1	1	1	1	1
Function	ENSFM00250000004411	1	1	1	1	1	1	1	1	1	0	0	1	1	1	1	1	1	1	1	1
Function	ENSFM00250000004412	1	1	1	1	1	1	1	1	1	1	1	1	2	2	1	1	1	1	1	1
Function	ENSFM00250000004413	1	0	1	1	1	1	1	1	2	1	1	1	1	1	1	1	1	1	1	1
Function	ENSFM00250000004414	2	2	2	2	2	3	2	2	2	2	2	1	2	2	2	2	2	2	1	2
Function	ENSFM00250000004415	1	1	1	1	1	1	1	1	1	1	1	1	1	1	1	1	1	1	1	2
Function	ENSFM00250000004417	1	1	1	1	1	1	1	1	1	1	1	1	1	1	1	1	1	1	1	1
Function	ENSFM00250000004418	1	1	1	1	1	1	1	1	1	1	0	1	1	1	1	1	1	1	1	1
Function	ENSFM00250000004420	2	2	2	2	2	2	2	2	3	2	2	2	3	2	2	2	2	2	2	2
Function	ENSFM00250000004424	1	1	1	1	1	1	1	1	1	1	1	1	1	1	1	1	1	1	1	1
Function	ENSFM00250000004426	1	1	0	2	1	2	1	1	1	1	1	1	1	1	0	1	1	1	0	1
Function	ENSFM00250000004428	1	0	1	1	1	1	1	1	1	1	1	1	1	1	1	1	0	1	1	1
Function	ENSFM00250000004429	1	1	1	1	1	1	1	1	1	1	1	1	1	3	1	1	1	1	1	1
Function	ENSFM00250000004430	1	1	1	1	1	1	1	1	1	1	1	1	1	1	1	1	1	1	1	1
Function	ENSFM00250000004431	1	1	1	1	1	1	1	1	1	1	1	1	1	3	1	1	3	1	1	1
Function	ENSFM00250000004432	1	1	1	1	1	1	1	1	1	1	1	1	1	1	1	1	1	1	1	1
Function	ENSFM00250000004433	1	1	1	1	1	1	1	1	1	1	0	1	1	1	1	1	1	1	1	1
Function	ENSFM00250000004434	1	1	1	1	1	1	1	2	2	1	1	1	1	1	1	1	1	1	1	1
Function	ENSFM00250000004436	1	1	1	1	1	1	1	1	1	1	1	1	1	1	1	1	1	1	1	1
Function	ENSFM00250000004437	1	1	1	1	1	1	1	1	1	1	1	1	1	1	1	1	1	1	1	1
Function	ENSFM00250000004438	2	2	1	2	2	2	2	2	2	2	2	2	2	1	2	2	2	2	2	2
Function	ENSFM00250000004440	1	1	1	1	1	1	1	1	1	1	1	1	1	2	1	1	1	1	1	1
Function	ENSFM00250000004441	1	1	1	1	1	1	1	1	1	1	1	1	1	1	1	1	1	1	1	1
Function	ENSFM00250000004442	1	1	1	1	1	1	1	1	1	1	1	1	1	1	1	1	1	1	1	2
Function	ENSFM00250000004444	1	1	1	1	2	1	1	1	1	3	1	1	1	1	1	1	1	1	1	1
Function	ENSFM00250000004445	1	1	1	1	2	2	1	1	1	1	1	1	1	1	1	1	1	1	1	1
Function	ENSFM00250000004447	1	1	1	1	1	1	1	1	1	1	1	1	1	1	1	1	1	2	1	1
Function	ENSFM00250000004448	1	2	1	1	1	1	1	1	1	2	1	1	1	2	1	1	1	1	1	1
Function	ENSFM00250000004451	1	1	1	1	1	2	1	1	1	1	1	1	1	1	1	1	1	1	1	1
Function	ENSFM00250000004452	1	1	1	1	1	1	1	1	1	1	1	1	1	1	1	1	1	1	1	0
Function	ENSFM00250000004453	1	1	1	1	1	1	1	1	1	1	1	1	1	2	1	1	1	1	1	1
Function	ENSFM00250000004456	1	1	1	1	1	1	1	1	1	1	1	1	1	1	1	1	1	1	1	1
Function	ENSFM00250000004457	1	1	0	1	1	0	1	1	1	1	1	1	1	1	1	1	1	1	1	2
Function	ENSFM00250000004458	1	1	1	1	1	2	1	1	1	1	1	1	1	1	1	1	1	1	1	1
Function	ENSFM00250000004459	1	1	1	1	2	1	1	1	1	1	1	1	1	1	1	1	2	1	1	1
Function	ENSFM00250000004460	2	2	2	2	2	2	2	2	2	2	2	2	2	2	2	2	2	2	2	2
Function	ENSFM00250000004461	1	1	1	1	1	1	1	1	1	1	0	1	1	0	1	1	1	1	1	1
Function	ENSFM00250000004463	1	1	1	1	1	2	1	1	1	1	1	1	1	2	1	1	2	1	1	5
Function	ENSFM00250000004465	1	1	1	1	1	1	1	1	1	1	1	1	1	1	1	1	1	1	1	1
Function	ENSFM00250000004466	1	1	1	1	1	1	1	1	1	1	2	1	1	1	1	1	1	1	1	1
Function	ENSFM00250000004467	1	1	1	1	1	1	1	1	1	1	0	1	1	0	1	1	2	1	1	1
Function	ENSFM00250000004468	1	1	1	1	1	1	1	1	1	1	1	1	2	2	1	1	1	1	1	1
Function	ENSFM00250000004469	1	1	1	1	1	1	1	1	1	1	1	1	1	1	1	1	1	1	1	2
Function	ENSFM00250000004470	2	2	2	2	2	2	2	2	2	1	2	2	2	3	1	2	2	2	2	2
Function	ENSFM00250000004471	1	1	1	1	1	1	1	1	1	1	0	1	1	1	1	1	1	1	1	1
Function	ENSFM00250000004473	1	1	1	1	1	1	1	1	1	1	0	1	1	3	1	1	1	1	1	1
Function	ENSFM00250000004475	1	1	1	1	1	1	1	1	1	1	1	2	1	2	1	1	1	1	1	1
Function	ENSFM00250000004476	1	1	1	0	1	1	1	1	1	1	1	0	1	1	1	1	0	1	1	1
Function	ENSFM00250000004477	1	1	1	1	1	1	1	1	1	0	0	1	3	1	1	1	2	1	1	1
Function	ENSFM00250000004479	1	1	1	1	1	1	1	12	2	1	2	1	1	0	2	2	2	1	2	1
Function	ENSFM00250000004480	1	1	1	1	1	1	1	1	1	1	1	1	1	2	1	1	1	1	1	1
Function	ENSFM00250000004483	2	2	2	2	2	2	2	2	2	2	2	2	2	2	2	2	2	2	2	1
Function	ENSFM00250000004484	1	1	1	1	1	1	1	1	1	1	1	1	1	2	1	1	1	1	1	1
Function	ENSFM00250000004485	1	0	1	1	1	1	1	1	1	0	1	1	1	1	1	1	1	1	1	1
Function	ENSFM00250000004486	1	1	1	1	1	1	1	1	1	1	1	0	1	1	1	1	1	1	1	1
Function	ENSFM00250000004487	1	1	1	1	1	1	1	1	1	1	1	1	1	2	1	2	1	2	1	1
Function	ENSFM00250000004488	1	1	1	1	1	1	1	1	1	1	1	1	1	1	1	1	1	1	1	1
Function	ENSFM00250000004490	1	1	1	1	1	1	1	1	1	1	0	1	1	1	2	1	1	1	1	1
Function	ENSFM00250000004491	2	2	3	2	2	3	2	5	2	1	2	2	3	2	3	2	2	2	2	1
Function	ENSFM00250000004492	1	1	1	1	1	1	1	1	1	2	1	1	1	2	1	1	1	1	1	1
Function	ENSFM00250000004493	1	1	1	1	1	1	1	1	1	1	1	1	1	2	1	1	1	1	1	1
Function	ENSFM00250000004495	1	1	1	1	1	1	1	1	1	1	1	1	1	1	1	0	1	1	1	0
Function	ENSFM00250000004496	1	1	1	1	1	1	1	1	1	1	0	1	1	2	1	1	1	1	1	2
Function	ENSFM00250000004497	1	1	1	1	1	1	1	1	1	1	1	1	1	1	1	1	1	1	1	1
Function	ENSFM00250000004498	1	1	1	1	1	1	1	1	1	1	1	1	1	2	1	1	1	1	1	0
Function	ENSFM00250000004499	1	1	2	1	1	1	2	1	1	1	1	1	1	1	1	1	1	1	1	2
Function	ENSFM00250000004500	1	1	1	1	1	1	1	1	1	1	1	1	1	1	1	1	1	1	1	1
Function	ENSFM00250000004501	1	1	1	1	1	1	1	1	1	1	1	1	2	2	1	1	1	1	1	1
Function	ENSFM00250000004503	1	1	1	2	2	2	1	1	1	2	0	1	1	3	0	1	1	1	1	2
Function	ENSFM00250000004505	1	1	1	1	1	1	1	1	1	0	1	1	1	1	1	1	1	1	1	1
Function	ENSFM00250000004507	2	2	2	2	2	2	1	1	1	2	2	2	2	3	2	2	2	2	2	3
Function	ENSFM00250000004508	1	1	1	1	1	1	1	1	0	1	1	1	1	1	1	1	1	1	1	0
[truncated: 8,944 more rows]

## Sheet: LAGGeneFams
The number of genes assigned to each longevity associated gene family (original dataset). For each species code; please see the first sheet of this workbook (i.e. the sheet called SpeciesDict)
Function	ID	HSA	PTR	GGO	PPY	NLE	MMU	CJA	MUS	RNO	CPO	NMR	OCU	BTA	BWH	AME	CAF	MLU	PVA	LAF	MOD
Function	ENSFM00670001235592	1	1	1	1	1	3	1	1	1	1	1	1	1	3	1	5	2	1	1	3
Function	ENSFM00250000004231	1	1	1	1	1	2	1	1	1	1	1	1	1	1	1	1	1	1	1	1
Function	ENSFM00500000271199	1	1	1	1	1	1	1	1	1	1	1	1	1	1	2	1	1	1	1	1
Function	ENSFM00250000000963	4	3	4	4	3	4	4	4	4	4	3	3	3	4	4	4	3	4	3	4
Function	ENSFM00740001589100	3	3	3	3	3	3	3	3	3	3	3	4	3	8	4	3	4	3	3	3
Function	ENSFM00730001521872	2	2	2	2	2	3	2	2	3	2	2	3	2	2	2	2	2	2	2	2
Function	ENSFM00740001589485	2	2	2	2	2	1	2	2	2	2	2	1	2	2	1	2	2	1	1	2
Function	ENSFM00760001714672	1	1	2	1	1	1	1	1	1	1	1	1	1	2	1	1	1	1	1	1
Function	ENSFM00500000270825	1	1	1	1	1	1	1	1	1	3	1	1	1	1	1	1	1	1	1	1
Function	ENSFM00730001521385	4	4	4	4	4	4	4	4	5	4	3	5	4	9	4	4	4	4	4	4
Function	ENSFM00250000001569	2	2	2	2	2	2	2	2	2	2	2	2	2	2	2	2	2	2	2	2
Function	ENSFM00250000001689	3	3	3	3	3	3	3	2	3	3	3	2	3	3	3	2	1	3	2	2
Function	ENSFM00250000001451	2	2	3	2	4	2	2	2	2	2	1	2	2	2	2	2	2	2	2	2
Function	ENSFM00250000001878	3	3	5	3	3	5	3	2	3	2	1	2	2	2	2	2	2	2	3	2
Function	ENSFM00500000275142	1	1	1	0	1	0	1	1	1	0	0	1	1	0	1	1	0	0	1	1
Function	ENSFM00420000140601	1	1	1	1	1	1	1	0	1	1	0	1	1	1	2	1	1	1	1	1
Function	ENSFM00250000005354	1	1	1	1	1	1	1	1	1	1	1	1	1	1	2	1	1	1	1	1
Function	ENSFM00250000002298	1	1	1	1	1	1	1	1	1	1	1	1	1	2	1	1	1	1	1	1
Function	ENSFM00600000921523	1	1	1	1	1	1	1	1	1	1	1	1	1	1	1	1	1	1	1	1
Function	ENSFM00730001521356	3	3	5	3	4	4	4	5	8	3	1	5	4	4	4	4	4	3	5	1
Function	ENSFM00250000001262	3	3	3	3	3	3	3	3	3	3	2	3	3	4	3	3	3	3	3	3
Function	ENSFM00250000005223	1	1	0	1	1	1	1	1	1	1	1	2	1	1	1	1	1	1	1	1
Function	ENSFM00250000004639	1	1	1	1	1	1	1	1	1	1	1	1	1	1	1	1	2	1	1	1
Function	ENSFM00730001522091	2	2	2	2	2	2	2	2	3	3	2	2	2	2	3	2	2	2	2	1
Function	ENSFM00250000001519	3	2	3	3	4	3	3	2	3	3	2	3	3	3	3	3	2	3	3	3
Function	ENSFM00250000004097	1	1	1	1	1	1	1	1	1	1	1	1	1	1	1	2	1	1	1	1
Function	ENSFM00250000002255	1	1	1	1	1	2	1	1	1	1	1	1	1	2	1	1	1	1	1	2
Function	ENSFM00250000010495	1	1	1	1	1	1	1	1	1	1	1	1	1	1	1	1	1	1	1	0
Function	ENSFM00500000271496	1	0	1	1	1	1	1	1	1	1	1	0	1	2	1	1	1	1	1	1
Function	ENSFM00500000269888	2	2	2	2	2	2	2	2	2	2	1	2	2	5	1	2	2	2	3	2
Function	ENSFM00500000269705	4	3	3	3	4	4	5	4	4	3	4	3	4	6	3	4	4	4	4	3
Function	ENSFM00480000262875	1	1	1	1	1	1	1	1	1	1	1	1	1	0	1	1	0	0	1	0
Function	ENSFM00250000003849	1	1	1	0	1	1	1	1	1	1	1	1	1	2	1	1	1	1	1	1
Function	ENSFM00500000271545	1	1	1	1	1	1	1	1	1	1	1	1	1	1	1	1	1	1	1	1
Function	ENSFM00730001522150	1	1	1	1	1	1	1	1	1	1	0	1	1	1	1	1	1	1	1	1
Function	ENSFM00500000270064	3	3	3	3	2	3	3	3	3	3	3	3	3	3	3	3	3	3	3	3
Function	ENSFM00250000009079	1	1	1	0	1	1	1	1	1	1	1	1	1	1	1	2	1	1	1	1
Function	ENSFM00740001589189	2	2	2	2	2	5	2	2	2	2	2	2	2	2	2	2	2	2	2	2
Function	ENSFM00550000743168	2	2	2	2	2	2	3	3	3	2	2	2	2	4	2	2	4	2	2	2
Function	ENSFM00250000003989	1	1	1	1	1	1	2	1	1	1	0	1	1	3	1	1	1	1	1	1
Function	ENSFM00250000001413	3	3	4	3	4	3	2	3	4	3	4	3	3	4	3	2	3	2	3	2
Function	ENSFM00250000000477	5	5	5	5	5	4	6	5	5	5	5	5	5	6	5	5	7	5	5	5
Function	ENSFM00250000003158	1	1	1	1	1	1	1	1	1	1	1	0	1	3	1	1	1	1	1	1
Function	ENSFM00440000236870	3	3	3	3	3	3	3	3	3	3	2	4	3	6	3	3	4	3	3	4
Function	ENSFM00400000131957	1	1	1	1	1	1	1	1	1	1	1	1	1	1	1	1	1	1	1	1
Function	ENSFM00300000079125	2	2	2	2	2	2	2	2	2	2	2	2	2	3	2	2	2	2	2	2
Function	ENSFM00640001103119	1	1	1	1	1	1	1	1	1	1	1	1	1	1	1	1	1	1	1	1
Function	ENSFM00400000132068	1	1	1	1	1	1	1	1	1	1	1	1	1	0	1	1	2	1	1	0
Function	ENSFM00250000001958	3	3	3	3	3	3	3	3	3	3	2	3	3	3	3	3	3	3	3	4
Function	ENSFM00500000269866	4	4	3	3	4	3	4	5	5	3	4	3	4	4	4	4	2	3	4	3
Function	ENSFM00690001356632	2	2	2	2	2	2	2	2	2	2	2	2	2	2	2	2	2	2	2	1
Function	ENSFM00250000001234	2	2	2	2	3	2	2	2	2	3	2	2	2	2	2	2	2	2	2	2
Function	ENSFM00250000001539	2	2	1	2	2	3	2	2	2	2	2	2	2	2	2	2	2	2	2	1
Function	ENSFM00250000006958	1	1	1	1	1	1	1	1	1	1	1	1	1	2	1	1	1	1	1	1
Function	ENSFM00400000131981	1	1	1	1	1	1	1	1	1	1	1	1	1	1	1	1	1	1	1	1
Function	ENSFM00670001235995	1	1	1	1	1	1	1	0	1	1	1	1	1	1	1	1	4	1	1	2
Function	ENSFM00730001521516	2	2	2	2	2	2	1	2	1	2	2	1	1	3	1	1	1	1	1	5
Function	ENSFM00250000003860	1	1	1	1	1	1	1	1	1	1	1	1	1	1	1	1	1	1	1	1
Function	ENSFM00250000004576	1	1	1	1	1	2	1	1	1	1	1	1	1	1	1	1	1	1	1	1
Function	ENSFM00780001898374	1	1	1	1	1	1	1	1	2	1	1	1	1	1	1	1	1	1	1	1
Function	ENSFM00250000006144	1	1	1	1	1	1	1	0	1	1	1	1	1	1	1	1	1	1	1	1
Function	ENSFM00250000003979	1	1	1	1	1	1	1	1	1	1	1	1	1	1	1	1	1	1	1	1
Function	ENSFM00250000002526	1	1	1	1	1	2	1	1	1	1	1	1	1	1	1	1	2	1	1	1
Function	ENSFM00670001235556	3	3	3	3	2	3	3	3	3	3	3	2	3	2	3	3	3	3	3	3
Function	ENSFM00500000273445	1	1	1	1	1	1	1	1	1	1	1	1	1	1	1	1	1	1	1	1
Function	ENSFM00500000270409	2	2	2	2	2	2	2	2	2	2	2	2	2	2	2	2	2	2	2	2
Function	ENSFM00250000003630	1	1	1	1	1	1	1	1	1	1	0	1	1	1	1	1	1	1	1	1
Function	ENSFM00250000006238	1	1	1	1	1	1	1	1	1	1	1	1	1	1	1	1	1	1	1	2
Function	ENSFM00570000851135	2	1	2	2	2	1	2	2	2	1	2	1	1	2	1	1	2	2	2	1
Function	ENSFM00410000138458	8	8	8	8	8	7	8	8	8	8	8	7	8	9	8	8	7	8	8	8
Function	ENSFM00250000003947	1	1	2	1	1	1	1	1	1	1	2	1	1	2	1	1	1	1	1	1
Function	ENSFM00250000002695	3	2	4	2	3	2	1	2	2	2	3	3	2	2	2	2	3	2	3	3
Function	ENSFM00670001235367	5	5	5	5	5	4	6	7	5	4	5	5	5	5	5	7	5	4	5	7
Function	ENSFM00250000000692	4	4	4	4	4	4	4	4	4	4	4	4	4	4	4	4	4	4	4	5
Function	ENSFM00250000001171	2	2	2	2	2	2	3	2	2	2	1	2	2	2	2	2	2	2	2	4
Function	ENSFM00250000003046	1	1	1	1	1	1	1	1	1	2	1	1	1	1	1	1	1	1	1	1
Function	ENSFM00730001521993	2	2	2	2	2	2	2	2	2	2	3	2	2	2	2	2	2	2	2	3
Function	ENSFM00260000050534	2	2	2	2	2	2	3	2	2	2	1	2	2	4	2	2	2	2	2	2
Function	ENSFM00270000056472	2	2	3	2	1	4	2	2	2	2	2	2	2	4	2	2	3	2	3	4
Function	ENSFM00750001632341	1	1	3	2	1	4	4	3	16	3	1	16	7	13	3	3	9	1	6	1
Function	ENSFM00740001589113	2	2	2	2	3	3	2	2	3	2	2	2	4	2	2	2	2	2	2	2
Function	ENSFM00500000271233	1	1	1	1	1	1	1	1	1	1	0	2	1	2	1	1	1	1	1	1
Function	ENSFM00250000006513	1	1	1	1	1	0	1	1	1	1	1	1	1	1	1	1	1	1	1	1
Function	ENSFM00730001521252	29	26	20	18	24	22	11	6	8	0	12	10	15	20	14	17	62	20	1	0
Function	ENSFM00250000002149	2	2	2	2	2	2	2	2	2	2	2	2	2	2	2	2	3	1	2	2
Function	ENSFM00760001714607	1	1	1	1	1	1	1	1	1	1	1	0	1	1	2	1	2	1	1	2
Function	ENSFM00500000270956	1	1	1	1	1	1	1	1	1	1	1	1	1	1	1	1	1	1	1	1
Function	ENSFM00740001589072	8	8	8	9	8	9	8	8	8	8	8	8	8	10	8	8	7	8	8	9
Function	ENSFM00250000001160	2	2	2	2	2	2	2	2	2	2	2	2	2	3	2	2	2	2	3	2
Function	ENSFM00250000003539	1	0	1	1	1	1	1	1	1	1	1	1	1	2	1	1	1	1	1	1
Function	ENSFM00500000271202	1	1	1	1	1	1	1	1	1	1	1	0	1	1	1	1	1	1	1	1
Function	ENSFM00250000001929	1	1	1	1	2	1	1	1	1	1	1	1	1	0	1	2	1	1	1	1
Function	ENSFM00730001521312	3	3	3	3	3	3	3	3	3	3	1	3	3	3	3	3	5	3	3	4
Function	ENSFM00440000237056	1	1	1	1	1	1	1	1	1	1	1	1	1	1	1	1	1	1	3	1
Function	ENSFM00250000004190	1	2	3	1	1	3	6	1	1	1	1	1	1	2	1	1	1	1	2	1
Function	ENSFM00730001521798	1	1	1	1	1	2	1	1	1	1	1	1	1	1	1	1	1	1	1	1
Function	ENSFM00250000000847	2	2	2	2	1	2	2	2	2	2	2	2	2	2	2	2	2	2	2	2
Function	ENSFM00730001521800	2	2	2	2	2	2	2	2	2	2	1	2	2	2	2	2	2	2	2	2
Function	ENSFM00600000921327	2	2	2	2	2	2	2	2	2	2	2	2	2	2	2	2	2	2	2	2
Function	ENSFM00250000000292	2	2	6	6	2	6	8	2	9	3	2	6	3	3	5	2	3	3	3	4
Function	ENSFM00260000050621	1	1	2	1	2	1	1	1	1	1	1	2	1	1	1	1	1	2	1	1
Function	ENSFM00780001898344	1	1	1	1	1	1	1	1	1	1	1	1	1	1	1	2	1	1	1	1
Function	ENSFM00730001521421	1	1	1	1	1	1	1	1	1	1	1	1	1	1	1	1	1	1	1	1
Function	ENSFM00730001522001	2	2	2	2	2	2	2	2	2	2	2	2	2	2	2	2	2	2	2	1
Function	ENSFM00250000004376	1	1	2	1	1	1	1	1	1	1	1	0	1	1	1	1	1	1	1	1
Function	ENSFM00250000002506	1	1	1	1	1	1	1	1	1	1	1	1	1	1	1	1	1	1	1	1
Function	ENSFM00250000002645	1	1	1	1	1	1	1	1	1	1	0	1	1	1	2	1	1	1	2	3
Function	ENSFM00250000002233	2	1	2	2	2	4	3	2	1	1	4	1	3	7	1	1	1	1	1	1
Function	ENSFM00250000003189	1	2	3	2	2	1	7	2	4	1	1	1	1	7	0	1	1	1	1	1
Function	ENSFM00670001235396	1	1	2	2	1	1	3	1	1	2	1	1	2	8	2	1	6	1	3	3
Function	ENSFM00250000000492	4	4	2	5	5	5	4	4	4	3	3	4	4	4	4	4	5	4	4	4
Function	ENSFM00730001521225	1	1	1	1	1	1	1	1	1	1	1	1	1	1	1	1	1	1	1	0
Function	ENSFM00740001589299	2	2	2	2	2	2	2	2	2	1	2	2	2	2	2	2	2	2	2	1
Function	ENSFM00500000271053	1	1	1	1	1	1	1	1	1	1	0	1	1	0	1	1	1	1	1	1
Function	ENSFM00740001589149	2	2	2	2	2	2	2	2	1	2	0	2	2	2	2	2	2	2	2	2
Function	ENSFM00740001589274	2	2	2	2	2	2	2	2	2	2	2	2	2	3	2	2	2	2	3	2
Function	ENSFM00540000718056	1	1	1	1	1	1	1	1	1	1	1	1	1	1	1	1	1	1	1	1
Function	ENSFM00500000270285	2	2	2	3	2	2	2	2	2	2	1	2	2	3	2	2	2	2	2	2
Function	ENSFM00500000270233	2	2	2	2	2	2	2	2	2	2	2	3	2	2	2	2	2	2	2	2
Function	ENSFM00250000001600	1	1	2	2	2	4	8	1	6	5	1	9	4	8	8	9	2	0	4	1
Function	ENSFM00730001521810	1	1	1	1	1	1	1	1	1	1	1	1	1	2	2	8	1	1	1	1
Function	ENSFM00500000270850	1	1	1	1	1	1	1	6	3	1	1	1	1	2	4	6	1	1	1	1
Function	ENSFM00500000271612	1	1	1	1	1	1	1	1	1	1	1	1	1	1	1	1	1	1	1	1
Function	ENSFM00250000002236	1	2	3	2	2	5	7	3	8	1	1	2	1	2	1	1	2	1	1	1
Function	ENSFM00540000717941	1	1	1	1	1	1	1	1	1	1	1	1	1	1	1	1	1	1	1	1
Function	ENSFM00250000004645	1	1	1	0	1	0	1	1	1	1	1	1	1	1	1	1	1	1	1	1
Function	ENSFM00290000065519	9	8	8	8	6	7	6	8	9	6	8	5	8	8	6	8	6	4	6	8
Function	ENSFM00500000271551	1	1	1	1	1	1	1	1	1	1	1	1	1	1	1	1	1	1	1	1
Function	ENSFM00500000274165	1	1	1	1	1	1	1	1	1	1	1	1	1	1	1	1	1	1	0	0
Function	ENSFM00500000269882	2	1	0	0	1	0	1	2	2	0	1	1	1	0	0	0	0	1	1	1
Function	ENSFM00670001236579	1	1	1	1	1	2	1	1	1	1	1	1	1	1	1	1	2	1	1	1
Function	ENSFM00500000277619	1	1	1	1	0	1	2	1	2	0	0	0	1	0	1	0	0	0	1	0
Function	ENSFM00400000131705	3	3	3	3	3	5	4	10	6	3	2	4	6	4	3	3	3	3	5	13
Function	ENSFM00250000002853	1	1	1	1	1	1	1	1	1	1	1	1	1	1	1	1	2	1	1	1
Function	ENSFM00730001521787	3	3	3	3	3	3	3	3	3	3	2	3	4	4	3	4	3	3	3	3
Function	ENSFM00250000005951	1	1	1	1	1	1	1	1	1	0	0	1	1	0	2	1	1	1	1	1
Function	ENSFM00250000004229	1	1	1	1	1	1	1	1	1	2	0	2	1	1	1	1	1	1	1	1
Function	ENSFM00250000001358	3	2	2	1	1	3	2	4	3	3	3	3	4	3	4	3	2	2	4	3
Function	ENSFM00250000005115	1	1	1	1	1	1	1	1	2	1	2	1	1	3	1	3	3	1	1	1
Function	ENSFM00770001847552	1	1	1	2	1	2	2	8	5	6	5	5	2	1	1	0	3	1	2	1
Function	ENSFM00730001521569	3	3	3	3	2	3	3	3	3	3	3	3	3	4	3	3	2	2	2	7
Function	ENSFM00250000002575	1	1	1	1	1	1	1	1	1	1	1	1	1	1	1	1	1	1	1	1
Function	ENSFM00730001521275	5	4	2	5	3	4	4	5	5	6	4	3	4	4	4	4	4	2	5	3
Function	ENSFM00730001521517	3	3	3	3	2	3	3	3	4	3	3	2	3	0	3	3	2	3	3	3
Function	ENSFM00760001714669	1	1	1	1	1	1	2	1	1	1	1	1	2	4	2	2	1	1	2	2
Function	ENSFM00250000001732	2	2	2	2	2	2	2	2	2	2	3	2	2	2	2	2	2	2	2	2
Function	ENSFM00700001390183	2	2	1	2	2	2	4	2	3	1	2	0	1	3	2	2	2	2	1	4
Function	ENSFM00250000001870	2	2	2	2	3	1	3	2	2	2	2	2	3	5	2	3	2	2	2	2
Function	ENSFM00500000271185	1	1	1	1	1	1	1	1	1	1	1	1	1	1	1	1	1	1	1	1
Function	ENSFM00390000126319	2	1	1	1	1	2	1	2	2	2	1	1	2	2	2	2	2	1	3	2
Function	ENSFM00250000004354	1	1	1	1	1	1	1	1	1	1	1	1	1	1	1	1	1	1	1	1
Function	ENSFM00730001521206	2	2	2	2	2	2	2	2	2	2	2	2	2	2	2	2	2	2	2	2
Function	ENSFM00250000003858	1	1	2	1	1	1	2	1	1	1	1	1	1	1	1	1	2	1	1	1
Function	ENSFM00500000270162	2	2	3	2	2	2	2	1	2	2	1	2	2	3	2	2	2	2	2	2
Function	ENSFM00730001521242	6	8	8	5	4	9	5	13	15	7	7	7	5	4	6	7	6	3	8	7
Function	ENSFM00500000272109	1	1	1	1	1	1	1	1	1	1	1	1	1	1	1	1	1	1	1	1
Function	ENSFM00730001521563	1	1	1	1	1	1	1	1	1	1	0	1	1	2	1	1	1	1	1	1
Function	ENSFM00760001714870	1	1	1	1	1	1	1	1	1	1	1	1	1	1	1	1	1	1	1	1
Function	ENSFM00250000000093	4	4	4	4	4	4	4	4	4	4	4	3	4	4	4	4	2	4	4	4
Function	ENSFM00250000002549	2	2	2	2	1	3	3	2	2	2	2	2	2	1	2	2	2	2	2	2
Function	ENSFM00730001521697	1	1	1	1	1	1	1	1	1	1	1	1	1	2	1	1	1	1	1	1
Function	ENSFM00730001521895	2	2	2	2	2	2	1	2	3	1	1	2	2	2	2	2	2	2	2	2
Function	ENSFM00500000284009	1	1	1	1	1	0	1	1	2	0	1	1	0	0	0	0	1	0	0	0
Function	ENSFM00250000004331	1	1	1	1	1	1	1	1	1	1	1	1	1	2	1	1	1	1	1	1
Function	ENSFM00250000001976	2	1	1	2	2	4	4	2	3	4	1	3	2	4	3	2	2	2	2	2
Function	ENSFM00780001898367	2	1	2	3	2	2	2	2	2	2	1	2	2	4	3	2	2	2	2	3
Function	ENSFM00440000236925	1	0	1	1	1	1	1	1	1	1	1	1	1	1	1	1	0	1	1	1
Function	ENSFM00250000000988	3	3	3	3	3	3	3	3	3	3	3	2	3	3	3	3	5	3	3	3
Function	ENSFM00250000005639	1	1	1	1	1	1	3	1	1	1	1	0	1	1	1	1	1	1	1	1
Function	ENSFM00750001632354	2	2	2	2	2	2	2	4	4	4	2	5	3	2	2	2	2	2	2	2
Function	ENSFM00260000050405	3	3	3	3	3	3	3	3	3	3	3	3	3	3	3	3	3	3	3	2
Function	ENSFM00670001235881	1	1	1	1	1	1	1	1	1	1	0	1	1	1	1	1	1	1	1	1
Function	ENSFM00730001521865	1	1	1	1	1	1	1	1	1	1	1	1	1	1	1	1	1	1	1	1
Function	ENSFM00250000003378	1	1	1	1	1	1	1	1	1	1	1	1	1	1	1	1	1	1	1	1
Function	ENSFM00500000274082	1	1	0	0	0	1	1	1	1	1	1	0	0	1	1	1	0	0	1	1
Function	ENSFM00730001521246	5	4	6	5	4	5	5	15	13	3	3	27	9	4	4	3	5	2	6	12
Function	ENSFM00370000118610	3	3	3	3	3	3	3	4	3	1	3	3	3	2	2	2	3	3	3	4
Function	ENSFM00270000056436	4	4	4	4	4	5	4	4	4	4	4	3	4	5	4	4	5	4	4	4
Function	ENSFM00600000921808	1	1	1	1	1	0	1	1	1	1	0	1	1	0	1	1	1	1	1	0
Function	ENSFM00500000271520	1	1	1	1	1	1	1	1	1	1	1	1	1	1	1	1	1	1	1	1
Function	ENSFM00750001632551	1	1	1	1	1	1	1	1	1	0	1	1	1	1	1	1	2	1	1	0
Function	ENSFM00250000001774	2	2	2	2	2	2	2	2	2	2	2	2	3	3	2	2	2	2	2	3
Function	ENSFM00250000004293	1	1	1	1	1	1	1	1	1	1	1	1	1	1	1	1	1	1	1	1
Function	ENSFM00730001521396	1	1	2	1	1	3	1	1	1	1	1	1	1	1	1	1	1	1	1	1
Function	ENSFM00730001521698	3	3	3	3	3	3	3	3	3	3	2	4	3	4	3	3	3	3	3	3
Function	ENSFM00500000269759	4	4	4	5	4	5	6	4	5	4	3	3	4	6	4	4	4	4	4	3
Function	ENSFM00730001521566	1	1	1	1	1	1	1	1	1	1	1	1	1	2	1	1	2	1	1	1
Function	ENSFM00730001521558	2	2	2	2	2	2	2	2	2	2	2	1	2	3	2	2	1	2	2	2
Function	ENSFM00320000100166	1	1	1	1	1	1	0	1	1	1	0	0	1	1	1	1	1	1	2	1
Function	ENSFM00250000002821	1	1	1	1	1	2	1	1	1	1	1	1	2	3	1	1	1	1	2	2
Function	ENSFM00670001235603	1	1	1	1	1	1	1	1	1	1	1	1	1	2	1	1	1	1	1	1
Function	ENSFM00250000002560	1	1	2	1	1	1	1	1	1	1	1	1	1	1	1	1	0	1	1	1
Function	ENSFM00500000272520	1	2	2	1	2	1	0	1	2	2	1	2	2	1	2	2	2	1	1	2
Function	ENSFM00510000502743	2	2	2	2	3	2	2	2	2	2	2	2	3	3	2	2	9	2	2	2
Function	ENSFM00250000000390	3	3	3	3	3	3	3	3	3	3	4	3	3	4	3	3	4	3	3	3
Function	ENSFM00730001521360	3	3	3	3	3	3	3	3	3	3	3	3	3	3	3	3	3	3	3	2
Function	ENSFM00250000000547	3	3	3	3	4	2	2	3	3	3	3	3	3	5	3	3	5	3	3	3
Function	ENSFM00570000851024	8	5	6	7	5	7	7	8	8	5	6	6	6	14	6	4	6	5	5	8
Function	ENSFM00560000770969	1	1	1	0	1	1	1	1	1	1	1	1	1	1	1	1	1	1	1	1
Function	ENSFM00670001235586	1	2	8	5	3	4	2	2	4	2	1	3	3	13	1	2	6	1	2	0
Function	ENSFM00250000006353	1	1	1	1	1	1	1	1	2	1	1	0	1	1	1	1	3	1	1	1
Function	ENSFM00250000001183	2	2	2	2	2	2	3	2	2	2	2	2	3	2	1	2	2	2	2	1
Function	ENSFM00760001714704	2	1	2	2	1	2	2	2	2	2	1	1	1	2	1	1	1	2	2	3
Function	ENSFM00250000002602	1	1	1	1	1	1	1	1	1	1	1	1	1	2	1	3	1	1	2	1
Function	ENSFM00500000270049	1	0	1	1	1	1	1	1	1	1	0	1	2	0	1	1	1	1	1	1
Function	ENSFM00740001589096	3	2	1	3	4	4	5	3	6	6	2	6	5	2	5	7	5	3	6	6
Function	ENSFM00740001589091	15	14	16	14	15	14	12	7	8	10	11	12	10	16	14	13	7	10	10	9
Function	ENSFM00250000006191	1	1	1	1	1	1	1	1	1	1	1	1	1	0	1	1	1	1	1	1
Function	ENSFM00730001521884	2	2	2	2	2	2	2	2	2	2	1	2	2	3	2	2	2	2	2	5
Function	ENSFM00260000050592	2	2	2	2	2	3	2	2	2	2	2	2	2	2	2	2	1	2	2	2
Function	ENSFM00400000131755	2	2	1	3	3	2	2	2	2	2	2	2	2	1	2	2	2	2	2	3
Function	ENSFM00420000140522	4	4	4	4	4	4	4	4	4	4	3	4	4	6	4	4	4	4	4	4
Function	ENSFM00250000002357	1	1	1	1	1	1	1	1	1	1	0	1	1	1	1	1	1	1	1	2
Function	ENSFM00500000271299	1	1	1	1	1	1	1	1	1	1	1	0	1	1	1	1	1	1	1	1
Function	ENSFM00250000004672	1	1	1	1	1	1	1	1	1	0	2	1	1	1	1	1	1	1	1	0
Function	ENSFM00500000269923	3	3	2	3	5	2	3	4	3	3	3	3	4	3	3	3	3	3	3	2
Function	ENSFM00730001521827	2	2	2	2	2	2	2	2	2	2	2	1	2	2	2	2	3	2	2	2
Function	ENSFM00500000272804	1	1	1	1	1	1	1	1	1	1	1	1	1	1	1	1	1	1	1	1
Function	ENSFM00250000006533	1	1	1	1	1	1	1	0	0	1	0	1	0	0	0	0	0	0	1	1
Function	ENSFM00250000001453	3	3	3	3	3	3	3	3	3	3	3	2	3	3	3	3	4	3	3	3
Function	ENSFM00250000003114	1	1	2	1	1	2	1	1	1	1	1	1	1	1	1	1	1	1	2	1
Function	ENSFM00250000000832	3	3	3	3	3	6	3	4	6	3	3	3	3	4	3	3	5	3	3	3
Function	ENSFM00250000000002	224	206	196	208	203	222	208	187	123	44	91	110	144	87	115	142	65	93	48	513
Function	ENSFM00250000000549	5	4	4	5	5	5	5	5	5	5	3	5	5	5	5	5	5	5	5	5
Function	ENSFM00250000001819	2	2	3	2	2	3	2	2	3	9	2	2	2	3	2	2	3	2	2	2
Function	ENSFM00500000270160	2	2	2	2	2	3	2	2	2	2	2	0	1	1	2	2	2	1	2	5
Function	ENSFM00750001632370	2	2	2	2	2	2	2	2	2	2	2	2	2	2	2	2	2	2	2	2
Function	ENSFM00500000269930	2	2	2	2	2	2	2	2	2	2	2	2	2	3	2	2	2	2	2	2
Function	ENSFM00250000002325	3	3	3	3	3	3	4	3	3	3	1	1	2	2	3	3	3	3	2	3
Function	ENSFM00250000001677	1	1	2	1	1	2	1	1	2	1	1	2	1	5	1	2	1	1	1	1
Function	ENSFM00730001521871	2	2	2	2	2	2	2	1	2	2	1	2	2	3	2	2	3	2	2	2
Function	ENSFM00670001236183	2	1	1	1	2	4	8	3	1	0	1	1	3	5	2	1	1	0	1	0
Function	ENSFM00750001632324	1	1	1	1	1	1	1	1	1	1	1	1	1	1	1	1	1	1	1	1
Function	ENSFM00500000270018	3	3	3	3	3	3	3	3	4	3	1	3	4	3	3	2	3	3	3	4
Function	ENSFM00250000004128	1	1	1	1	1	1	1	1	1	1	1	1	1	1	1	1	1	1	1	1
Function	ENSFM00780001898359	1	1	1	1	1	1	1	1	1	1	0	1	1	1	1	1	1	1	1	2
Function	ENSFM00250000007334	1	1	1	1	1	1	1	1	1	1	1	2	1	1	1	1	1	1	1	1
Function	ENSFM00310000088994	4	5	4	5	3	3	2	10	7	6	3	2	4	2	4	5	3	4	5	6
Function	ENSFM00500000270579	1	1	1	1	1	1	1	1	1	1	1	1	1	1	1	1	1	1	1	1
Function	ENSFM00250000003005	1	1	0	1	1	2	2	1	1	1	1	1	1	1	1	1	1	1	1	1
Function	ENSFM00500000271823	1	1	1	1	1	1	1	1	1	1	1	1	1	1	1	1	0	1	1	1
Function	ENSFM00500000271805	1	1	1	1	1	1	1	1	1	1	1	1	1	1	1	1	1	1	1	1
Function	ENSFM00250000003790	1	1	1	1	1	1	2	1	1	1	1	1	1	2	1	1	1	1	1	1
Function	ENSFM00750001632468	1	1	1	1	1	1	1	1	1	1	1	1	1	1	1	1	1	1	1	1
Function	ENSFM00500000271006	1	1	1	1	1	1	1	1	1	1	1	1	1	1	1	1	1	1	1	1
Function	ENSFM00250000000777	4	4	4	4	4	4	4	4	4	4	4	3	4	5	4	4	4	4	4	6
Function	ENSFM00250000007891	1	1	1	1	1	1	1	1	1	1	1	1	1	2	1	1	1	1	1	1
Function	ENSFM00250000003874	1	1	1	1	1	3	1	1	1	1	1	1	1	1	1	1	1	1	1	1
Function	ENSFM00500000273403	1	1	1	1	1	1	1	1	1	1	1	1	1	0	1	1	0	1	1	0
Function	ENSFM00740001589597	1	1	1	1	1	1	1	1	1	1	0	1	1	1	1	1	1	1	1	1
Function	ENSFM00250000001075	3	3	3	3	3	3	3	3	3	3	2	3	3	4	3	3	3	3	3	3
Function	ENSFM00730001521103	6	4	4	7	5	4	10	5	11	3	6	6	4	15	6	6	7	4	4	13
Function	ENSFM00670001235835	1	1	1	1	1	1	1	1	1	1	1	0	1	1	1	1	0	1	1	1
Function	ENSFM00250000000840	3	3	3	3	3	3	3	3	3	3	3	4	3	3	3	3	3	3	3	3
Function	ENSFM00250000003377	1	1	1	1	1	1	1	1	1	1	1	1	1	7	1	1	1	1	1	2
Function	ENSFM00500000270168	1	1	1	1	1	1	2	1	1	1	1	3	1	2	1	1	1	1	1	1
Function	ENSFM00250000002426	3	3	3	3	3	3	2	3	3	3	3	1	3	3	4	3	3	3	3	3
Function	ENSFM00730001521655	3	3	4	3	3	3	3	3	3	3	3	3	3	3	3	3	3	3	3	3
Function	ENSFM00250000003056	1	1	4	1	1	2	1	1	1	1	1	1	1	2	1	1	1	1	1	0
Function	ENSFM00250000004695	1	1	1	1	1	1	1	1	1	1	0	1	1	2	1	1	1	1	1	1
Function	ENSFM00730001521913	4	4	3	4	5	4	4	3	4	3	4	4	4	5	4	4	4	4	4	4
Function	ENSFM00740001589334	2	2	2	2	2	2	2	2	2	2	2	1	2	2	1	2	2	2	2	2
Function	ENSFM00500000270642	2	3	3	2	2	3	3	2	2	3	1	1	2	2	2	2	2	2	1	2
Function	ENSFM00500000271139	1	1	1	1	1	1	1	1	1	1	1	1	1	1	1	1	1	1	1	1
Function	ENSFM00260000050378	2	2	2	2	2	2	2	2	2	2	2	2	2	3	2	2	2	2	2	2
Function	ENSFM00250000006409	1	1	1	1	1	1	2	1	1	1	1	1	1	1	1	2	1	1	2	1
Function	ENSFM00570000851461	1	1	1	1	1	1	1	1	1	1	1	1	0	1	2	1	1	1	2	1
Function	ENSFM00730001521191	5	4	5	5	5	5	5	5	5	5	4	5	5	4	5	5	5	5	5	5
Function	ENSFM00400000131721	4	4	4	4	4	4	4	4	4	3	4	3	5	6	4	5	5	4	4	4
Function	ENSFM00500000271485	1	1	1	1	1	1	1	1	1	1	1	1	1	1	1	1	1	1	1	1
Function	ENSFM00730001521899	1	1	1	1	1	1	1	2	2	1	0	1	1	0	1	1	1	0	1	1
Function	ENSFM00670001235955	1	1	1	1	2	3	1	2	2	1	0	1	1	3	2	1	2	1	1	1
Function	ENSFM00500000273330	1	1	1	2	3	2	1	1	1	1	0	1	1	1	2	2	1	1	1	1
Function	ENSFM00730001521289	4	3	3	3	3	3	3	2	2	2	3	3	3	3	3	3	4	3	3	3
Function	ENSFM00500000270307	2	2	2	2	1	2	3	2	1	0	2	2	1	2	2	2	2	2	2	2
Function	ENSFM00740001589421	1	1	1	1	1	1	1	1	1	1	1	1	1	1	1	1	1	1	1	1
Function	ENSFM00500000269645	3	4	12	5	3	15	23	3	46	5	3	14	8	8	4	5	4	3	4	7
Function	ENSFM00250000006817	1	1	1	1	1	1	1	1	1	1	1	1	1	1	1	1	0	1	1	1
Function	ENSFM00500000270151	2	2	1	2	2	2	2	2	2	2	1	2	2	2	2	2	2	2	2	2
Function	ENSFM00260000050713	1	1	1	1	1	1	2	2	1	1	0	1	1	1	1	1	1	1	1	1
Function	ENSFM00320000100211	1	1	1	1	1	1	1	1	1	1	1	1	1	1	1	1	1	1	1	1
Function	ENSFM00760001714725	1	1	1	1	1	1	1	1	1	1	1	1	1	1	1	1	1	1	1	1
Function	ENSFM00360000109942	1	1	1	1	1	1	1	1	1	1	1	1	1	1	1	1	1	1	1	1
Function	ENSFM00500000273270	1	1	1	1	1	1	1	1	1	1	0	1	1	1	1	1	1	1	1	1
Function	ENSFM00250000001393	2	2	2	2	2	2	1	1	1	2	2	2	1	2	2	2	1	2	1	2
Function	ENSFM00410000138465	4	3	3	4	4	4	4	4	5	4	3	4	5	5	3	4	4	4	5	4
Function	ENSFM00260000050441	2	2	2	2	2	2	2	2	2	2	2	2	2	2	2	2	2	2	2	2
Function	ENSFM00250000005766	1	1	1	1	1	1	1	1	1	1	1	1	1	1	1	1	1	1	1	1
Function	ENSFM00760001714593	30	30	28	30	29	29	30	15	14	4	13	37	24	16	20	30	10	23	6	1
Function	ENSFM00250000003531	1	1	1	1	1	1	1	1	1	1	1	1	1	1	1	1	1	1	1	1
Function	ENSFM00250000004308	1	1	1	1	1	1	1	1	1	1	1	1	1	1	1	1	1	1	1	1
Function	ENSFM00670001235447	1	1	1	1	1	1	1	1	1	1	1	1	1	1	1	1	1	1	1	2
Function	ENSFM00260000050820	1	1	1	1	1	1	1	1	1	1	1	1	1	1	1	1	1	1	1	1
Function	ENSFM00250000004580	2	1	2	3	1	2	1	2	3	1	1	1	1	0	2	1	1	1	1	1
Function	ENSFM00740001589310	4	4	1	4	4	3	3	2	3	2	2	2	1	3	3	4	2	4	3	8
Function	ENSFM00440000236991	1	1	1	1	1	1	1	2	1	0	0	1	1	1	1	0	1	1	1	0
Function	ENSFM00250000003620	1	1	1	1	1	1	1	1	2	1	1	1	1	1	1	1	1	1	1	1
Function	ENSFM00500000272004	1	0	1	0	1	2	1	1	1	1	1	1	1	1	1	1	1	1	1	1
Function	ENSFM00500000270471	2	2	2	2	1	2	2	1	4	0	2	2	2	0	2	2	2	2	2	2
Function	ENSFM00660001157192	3	2	3	3	3	3	3	3	3	3	3	3	3	5	3	3	3	3	4	3
Function	ENSFM00500000269969	2	2	2	2	2	2	2	2	2	2	2	1	2	3	2	2	1	2	2	2
Function	ENSFM00760001714706	2	2	2	2	2	2	2	2	2	2	2	2	2	2	2	2	2	2	2	1
Function	ENSFM00730001521823	2	2	2	2	2	2	2	2	3	2	2	2	2	2	2	2	2	2	1	1
Function	ENSFM00260000050567	3	3	3	3	3	2	3	3	3	3	2	3	3	2	3	4	4	3	3	3
Function	ENSFM00570000852355	1	1	1	1	1	1	1	1	1	1	1	1	1	1	1	1	1	1	1	2
Function	ENSFM00730001521718	2	2	2	2	2	2	2	2	3	2	2	2	2	3	2	2	2	2	2	2
Function	ENSFM00750001632397	2	2	2	2	2	3	2	2	2	2	2	2	2	4	2	2	2	2	2	2
Function	ENSFM00500000271083	1	1	1	1	1	1	1	1	1	1	1	1	1	1	3	1	1	1	2	2
Function	ENSFM00250000001908	2	1	2	2	2	3	2	1	2	2	1	2	2	2	2	2	2	2	2	2
Function	ENSFM00250000004792	1	1	1	1	1	2	1	1	1	1	1	1	1	1	1	1	1	1	1	1
Function	ENSFM00500000269788	3	3	4	4	3	3	8	4	6	3	4	4	3	8	4	4	5	3	4	4
Function	ENSFM00250000000629	4	3	4	4	4	4	6	4	5	4	4	4	4	5	6	4	4	4	6	4
Function	ENSFM00760001714666	1	1	1	1	1	1	1	2	1	1	1	1	1	3	1	1	1	1	1	1
Function	ENSFM00500000273456	1	0	1	1	1	1	1	1	1	1	1	1	0	1	1	0	1	1	1	1
Function	ENSFM00730001521609	1	1	1	1	1	1	1	1	1	1	0	1	1	1	1	1	1	0	1	1
Function	ENSFM00770001847524	2	2	2	2	2	2	3	2	2	2	2	2	2	2	2	2	3	2	2	2
Function	ENSFM00250000000588	4	4	4	4	4	4	5	4	5	5	4	3	4	4	4	5	5	4	4	5
Function	ENSFM00710001441690	1	1	1	1	1	1	1	0	0	1	1	1	1	1	1	1	1	1	1	1
Function	ENSFM00500000270406	2	2	2	3	3	4	4	2	2	1	2	2	2	3	2	2	2	1	3	3
Function	ENSFM00250000001030	4	4	4	3	3	4	4	4	4	4	4	3	4	4	4	4	2	4	3	4
Function	ENSFM00250000002239	2	2	2	2	2	2	2	2	2	2	2	2	2	2	2	2	3	2	2	2
Function	ENSFM00730001521608	3	2	3	3	3	3	2	2	2	2	2	3	4	5	5	3	2	3	3	3
Function	ENSFM00670001235376	1	1	6	3	2	9	4	4	7	0	1	11	4	4	1	1	4	1	2	2
Function	ENSFM00250000001116	3	3	3	3	2	3	4	3	3	2	2	3	3	3	3	3	5	3	3	2
Function	ENSFM00500000271086	1	1	1	1	1	1	1	0	0	0	0	1	1	1	1	1	1	1	1	0
Function	ENSFM00250000002234	1	1	2	1	2	1	1	1	1	1	1	1	1	1	1	1	1	1	1	1
Function	ENSFM00250000003700	1	1	2	2	1	1	2	1	1	1	1	1	1	1	1	1	2	1	1	1
Function	ENSFM00670001236500	1	1	1	1	1	1	1	1	1	1	2	1	1	0	1	1	0	1	0	1
Function	ENSFM00560000771118	2	2	2	2	2	1	3	2	2	2	2	2	2	2	2	2	3	2	2	2
Function	ENSFM00500000270114	1	1	1	1	1	1	1	1	1	1	1	1	1	1	1	1	1	1	1	1
Function	ENSFM00250000005067	1	1	1	1	1	1	1	1	1	1	1	1	1	1	1	1	1	1	1	1
Function	ENSFM00730001521154	6	5	8	8	6	9	8	6	9	7	7	7	8	17	6	11	7	5	5	8
Function	ENSFM00670001235589	1	0	1	1	1	1	1	1	1	1	1	1	1	2	1	1	1	1	1	1
Function	ENSFM00730001521878	3	3	3	3	3	3	4	3	3	2	3	3	3	5	3	4	3	3	3	3
Function	ENSFM00670001235795	1	1	1	1	1	1	1	2	1	1	1	1	1	1	1	1	1	1	1	1
Function	ENSFM00730001521973	2	2	2	2	2	2	2	2	2	2	2	2	2	3	2	2	2	2	2	2
Function	ENSFM00730001521585	3	3	3	3	3	3	3	3	3	3	3	3	3	2	3	3	3	2	3	8
Function	ENSFM00500000271371	1	1	1	1	1	1	1	1	1	1	1	2	1	1	2	2	1	1	1	1
Function	ENSFM00760001714789	1	1	1	2	1	1	2	1	2	2	1	1	1	1	1	1	1	1	1	1
Function	ENSFM00500000273500	1	1	1	1	1	1	1	1	1	1	1	1	1	1	1	1	1	1	1	1
Function	ENSFM00730001521296	4	3	4	4	4	4	4	4	3	4	3	4	4	8	4	4	4	4	4	4
Function	ENSFM00740001589259	1	1	1	2	1	1	1	1	1	1	0	1	1	0	1	1	1	1	1	1
Function	ENSFM00750001632367	6	5	6	6	6	6	7	5	5	3	4	5	4	6	5	3	2	6	5	5
Function	ENSFM00730001521630	1	1	1	1	1	3	2	1	1	1	1	2	2	2	1	1	1	1	1	1
Function	ENSFM00750001632332	2	2	2	2	2	2	2	2	2	2	2	2	2	2	3	2	3	2	2	2
Function	ENSFM00500000270691	1	1	1	1	1	1	1	1	1	1	0	1	1	1	1	1	1	1	1	0
Function	ENSFM00250000004942	1	1	1	1	1	1	1	1	1	1	1	1	1	1	1	1	1	1	1	1
Function	ENSFM00670001236141	1	2	2	1	1	2	3	1	1	1	1	1	2	3	1	3	1	1	1	0
Function	ENSFM00250000000259	17	14	11	16	15	30	26	14	18	11	6	21	21	16	16	9	15	9	15	8
Function	ENSFM00250000000634	2	2	2	3	2	2	3	2	4	2	2	2	2	2	2	2	2	2	2	3
Function	ENSFM00730001521142	9	9	9	10	9	10	9	9	10	10	9	11	9	9	9	10	10	9	9	11
Function	ENSFM00350000105437	2	2	4	3	2	3	2	2	5	2	2	2	2	9	3	3	2	2	2	2
Function	ENSFM00250000003367	1	1	1	1	1	1	1	1	1	1	0	1	1	2	1	1	1	1	1	1
Function	ENSFM00740001589172	6	6	4	6	6	6	6	6	6	3	4	5	6	7	6	5	6	6	6	7
Function	ENSFM00250000002611	1	1	2	1	1	1	1	2	1	1	1	1	1	2	1	1	1	1	1	1
Function	ENSFM00250000004751	1	1	1	1	1	1	1	1	1	1	1	1	1	1	1	1	1	1	1	1
Function	ENSFM00250000001658	2	0	2	2	2	1	1	1	0	0	1	1	1	2	1	1	2	1	1	2
Function	ENSFM00500000270025	3	3	4	3	3	5	6	3	5	3	3	5	3	7	4	5	4	3	3	3
Function	ENSFM00730001521746	1	1	1	1	1	0	1	1	1	2	1	1	1	1	1	2	1	1	0	1
Function	ENSFM00670001237022	1	1	1	0	1	1	1	0	0	1	1	0	1	0	1	1	0	1	1	0
Function	ENSFM00730001522072	2	2	2	2	2	2	2	2	2	2	2	2	2	2	2	2	2	2	2	2
Function	ENSFM00250000003345	1	1	1	1	1	1	1	1	1	1	1	0	1	1	1	1	1	1	1	1
Function	ENSFM00730001521998	2	2	2	2	2	2	2	2	2	2	0	2	2	2	1	2	3	2	2	2
Function	ENSFM00500000270059	1	1	1	1	1	1	1	1	1	1	1	1	1	1	1	1	1	1	1	1
Function	ENSFM00250000004946	1	1	1	1	1	2	1	1	2	1	1	1	1	0	1	1	1	1	1	1
Function	ENSFM00730001521428	2	2	3	2	2	2	2	2	3	2	2	3	2	7	2	2	2	2	2	2
Function	ENSFM00360000109902	1	1	1	1	1	1	1	1	1	1	0	1	1	5	1	1	2	1	1	1
Function	ENSFM00760001714648	1	0	1	1	1	5	4	1	4	1	1	1	1	8	2	4	3	1	2	1
Function	ENSFM00250000001461	2	2	2	2	2	2	3	2	2	2	1	2	2	4	2	2	1	2	2	2
Function	ENSFM00500000269972	2	1	2	2	2	2	2	2	2	2	2	2	2	2	2	2	1	2	2	2
Function	ENSFM00360000109889	2	2	2	2	2	2	2	2	2	2	2	2	2	2	2	2	2	1	2	2
Function	ENSFM00250000001423	2	2	2	2	2	2	2	2	2	2	1	2	2	2	2	2	2	2	2	2
Function	ENSFM00500000275422	1	1	1	1	0	1	1	1	1	1	1	1	0	1	1	1	1	1	1	1
Function	ENSFM00250000003946	1	1	1	1	1	1	1	1	1	1	1	0	1	1	1	1	2	1	1	1
Function	ENSFM00740001589414	4	5	4	3	4	3	3	6	4	0	3	3	2	2	1	4	1	2	1	1
Function	ENSFM00500000269817	3	3	3	3	4	3	3	3	3	3	3	3	3	3	3	3	3	3	3	3
Function	ENSFM00500000269646	2	2	2	2	2	2	2	2	2	2	2	1	2	3	2	2	2	2	2	2
Function	ENSFM00500000274275	1	1	1	1	1	1	1	1	1	1	1	1	1	1	1	1	1	1	1	1
Function	ENSFM00250000002942	2	2	1	2	2	2	4	2	2	2	3	2	3	2	2	2	1	2	2	2
Function	ENSFM00730001521756	1	1	1	1	1	1	1	1	1	0	1	1	1	1	1	1	1	1	1	1
Function	ENSFM00760001714646	2	2	2	2	2	3	2	2	2	2	2	2	2	2	2	2	2	2	2	2
Function	ENSFM00500000273783	1	1	1	1	1	1	1	1	1	1	1	1	1	1	1	1	1	1	1	0
Function	ENSFM00250000003734	1	1	1	1	1	1	1	1	1	1	1	1	1	2	1	1	1	1	1	1
Function	ENSFM00730001522099	1	1	1	1	1	1	1	1	1	1	1	1	0	1	1	1	1	1	1	1
Function	ENSFM00250000004074	1	1	2	3	1	1	1	1	1	1	1	2	1	0	1	1	1	1	1	2
Function	ENSFM00250000006350	1	1	1	1	1	1	2	1	1	1	1	1	1	1	1	1	1	1	1	1
Function	ENSFM00250000003275	1	1	1	1	1	1	1	1	1	1	0	1	1	1	1	1	1	1	1	1
Function	ENSFM00250000001102	4	4	5	4	4	5	4	4	4	4	4	3	5	4	4	3	4	4	4	3
Function	ENSFM00520000517843	1	1	1	1	1	1	1	1	1	1	2	1	1	1	1	1	1	1	1	1
Function	ENSFM00250000006032	1	1	1	1	1	1	1	1	1	0	0	1	1	1	1	1	1	1	1	1
Function	ENSFM00250000002458	1	1	1	1	1	1	1	1	1	1	1	1	1	2	1	1	1	1	1	1
Function	ENSFM00250000003199	1	1	1	1	1	1	1	1	1	1	1	1	1	2	1	1	1	1	1	1
Function	ENSFM00500000271817	1	1	1	1	1	0	1	1	1	1	1	0	1	1	1	1	0	1	1	0
Function	ENSFM00250000000788	2	2	2	2	2	2	2	2	2	2	1	2	2	3	2	2	3	2	2	1
Function	ENSFM00760001714732	2	2	3	2	2	2	2	2	2	1	2	2	2	3	2	2	2	2	2	2
Function	ENSFM00250000004884	1	1	1	1	1	1	1	1	1	1	1	1	1	1	1	1	1	1	1	1
Function	ENSFM00250000003851	1	1	1	1	1	1	1	1	1	2	1	1	1	2	1	1	1	1	1	1
Function	ENSFM00260000050608	1	1	1	0	1	1	1	1	1	1	1	1	1	2	1	1	2	1	1	1
Function	ENSFM00740001589284	2	1	1	1	1	1	1	1	2	1	0	1	1	2	1	1	1	1	1	1
Function	ENSFM00500000277869	1	1	1	1	1	0	1	1	1	1	1	1	1	0	1	0	0	1	1	0
Function	ENSFM00500000271045	1	1	1	1	1	1	1	1	1	1	0	1	1	1	1	1	1	1	1	1
Function	ENSFM00730001522007	2	2	2	2	2	2	2	2	2	2	2	2	2	2	2	2	2	2	2	2
Function	ENSFM00520000517918	1	1	1	1	1	1	1	1	1	1	1	1	2	1	2	1	1	1	1	1
Function	ENSFM00730001521612	1	1	1	1	1	1	1	1	1	1	1	1	1	3	1	1	1	1	1	1
Function	ENSFM00730001521867	2	1	2	2	2	2	2	2	2	2	2	2	2	2	2	2	2	2	2	2
Function	ENSFM00250000001742	1	1	2	1	2	1	3	1	4	2	1	2	1	4	2	1	3	1	1	1
Function	ENSFM00730001522461	1	1	1	1	1	1	1	1	1	1	1	1	1	2	2	1	1	1	1	1
Function	ENSFM00760001714938	1	1	1	1	1	1	1	1	1	1	1	1	1	1	1	1	1	1	1	1
Function	ENSFM00250000002440	1	1	1	1	1	1	1	1	1	1	1	1	1	1	1	1	1	1	1	2
Function	ENSFM00250000000999	2	2	2	2	2	2	3	3	2	2	1	2	2	1	2	2	3	2	2	2
Function	ENSFM00500000270061	1	0	1	1	1	1	1	1	1	1	1	1	1	1	1	1	1	1	1	2
Function	ENSFM00670001235559	2	1	1	2	1	2	1	1	2	1	1	1	1	4	3	2	2	1	2	4
Function	ENSFM00500000273565	1	0	1	1	0	1	1	1	1	1	1	1	1	2	1	1	1	1	1	1
Function	ENSFM00730001521338	5	5	5	4	5	5	5	4	5	5	6	5	5	4	5	5	6	5	7	5
Function	ENSFM00250000000663	2	2	2	2	2	2	2	2	2	2	2	2	2	1	2	3	2	2	2	1
Function	ENSFM00670001236061	1	2	1	2	0	2	1	1	1	1	1	2	2	4	2	1	2	1	1	1
Function	ENSFM00250000003534	1	1	1	1	1	1	1	1	1	1	1	1	1	1	1	1	1	1	1	1
Function	ENSFM00500000270490	3	2	5	2	4	2	3	2	3	2	2	2	2	3	3	3	2	2	3	4
Function	ENSFM00250000005015	2	1	1	1	1	1	1	1	1	1	0	1	1	1	1	1	1	1	1	1
Function	ENSFM00730001521210	3	3	3	3	3	3	3	4	4	3	2	3	3	3	3	3	3	3	3	3
Function	ENSFM00500000271590	1	1	1	1	1	1	1	1	1	1	1	1	1	1	1	1	1	1	1	1
Function	ENSFM00250000005725	1	1	1	0	1	1	1	1	1	1	1	1	1	3	1	1	1	1	1	1
Function	ENSFM00500000271413	1	1	1	1	1	1	1	1	1	1	0	1	1	0	1	1	1	1	0	1
Function	ENSFM00250000004515	1	1	1	1	1	0	1	1	1	1	1	1	2	2	1	2	1	1	1	2
Function	ENSFM00500000270182	1	1	1	1	1	1	0	1	1	1	1	0	1	0	1	1	1	1	1	0
Function	ENSFM00500000273166	1	1	1	1	1	0	1	1	1	1	1	1	1	1	1	1	1	1	1	1
Function	ENSFM00250000000587	4	4	4	4	4	4	4	4	4	4	3	3	4	8	4	4	5	4	5	4
Function	ENSFM00250000003319	2	1	2	2	1	2	2	1	1	1	2	3	1	2	1	1	1	1	1	1
Function	ENSFM00700001390342	1	1	2	1	1	1	1	1	1	1	1	1	1	0	1	1	0	1	1	0
Function	ENSFM00460000244952	1	1	1	2	1	1	2	1	2	3	2	1	1	1	1	1	1	1	1	1
Function	ENSFM00730001521808	2	2	2	2	2	2	2	2	2	2	2	2	2	3	2	2	2	2	2	2
Function	ENSFM00250000004828	1	1	1	1	2	2	1	1	1	1	1	1	1	1	1	1	1	1	1	1
Function	ENSFM00250000002971	1	1	1	1	2	1	1	1	1	1	0	1	1	1	1	1	1	1	1	1
Function	ENSFM00500000270002	2	2	2	2	2	2	2	2	2	2	2	2	2	2	2	2	2	2	2	2
Function	ENSFM00250000000805	2	2	2	2	2	2	2	2	2	2	2	2	2	2	2	2	6	2	2	2
Function	ENSFM00250000002696	1	1	1	1	1	2	1	1	1	1	1	0	1	1	1	1	2	1	1	2
Function	ENSFM00730001521424	2	2	2	2	2	2	2	2	2	2	2	2	2	2	2	2	3	2	2	2
Function	ENSFM00440000237007	1	1	1	1	1	1	1	1	1	2	1	1	1	1	2	1	3	1	4	0
Function	ENSFM00250000001433	2	2	2	2	2	2	2	2	2	2	2	2	2	3	2	2	2	2	2	4
Function	ENSFM00730001521833	2	2	2	3	2	2	2	2	3	2	2	2	2	2	2	3	3	2	2	3
Function	ENSFM00250000003299	1	1	2	1	1	1	1	1	1	1	1	1	1	1	1	1	1	1	0	1
Function	ENSFM00250000000599	3	4	2	4	3	3	3	3	3	3	3	3	3	3	3	4	3	3	3	3
Function	ENSFM00350000105431	1	1	0	1	1	1	1	1	1	1	1	1	1	1	2	1	1	1	1	1
Function	ENSFM00730001521528	1	1	1	2	1	3	1	1	2	1	1	1	1	1	1	1	1	1	1	1
Function	ENSFM00730001521417	3	3	2	3	3	3	3	3	3	3	3	3	3	4	3	2	3	3	3	2
Function	ENSFM00260000050648	1	1	1	1	1	1	1	1	1	1	1	1	1	1	1	1	1	1	1	2
Function	ENSFM00500000271852	1	1	1	1	1	1	1	1	1	1	1	1	1	1	1	1	1	1	1	0
Function	ENSFM00250000000461	4	4	4	4	4	4	4	4	5	4	4	4	4	4	4	3	4	4	4	4
Function	ENSFM00250000000203	2	2	2	2	1	3	3	5	4	3	2	4	4	3	4	3	4	2	4	6
Function	ENSFM00250000003674	1	1	1	1	1	1	1	1	2	1	0	1	1	1	1	1	1	1	1	1
Function	ENSFM00250000002870	1	1	1	1	1	1	1	1	1	1	1	1	1	1	1	1	1	1	0	1
Function	ENSFM00250000000724	3	3	3	3	3	3	2	3	4	3	3	2	3	6	3	3	3	3	3	3
Function	ENSFM00270000056431	5	9	15	17	5	26	49	9	19	9	5	20	14	39	14	27	15	3	8	9
Function	ENSFM00670001236244	1	0	1	1	2	1	0	1	2	1	1	1	1	4	1	1	1	1	1	1
Function	ENSFM00500000270597	1	1	8	2	2	8	16	2	7	6	1	10	2	9	1	5	1	1	1	1
Function	ENSFM00500000272092	1	1	1	1	1	1	1	1	1	1	0	1	1	1	1	1	1	1	1	1
Function	ENSFM00500000269767	2	3	2	2	3	2	2	2	2	0	1	1	2	0	1	2	3	1	2	2
Function	ENSFM00250000006668	1	1	1	1	2	1	1	1	1	1	1	1	1	1	1	1	1	1	1	1
Function	ENSFM00770001847613	1	1	1	1	1	1	2	1	1	1	1	1	1	1	1	1	1	1	1	1
Function	ENSFM00730001521773	2	2	2	2	2	2	2	2	2	2	2	2	2	2	2	2	2	2	2	2
Function	ENSFM00250000001729	2	2	3	2	2	2	2	2	2	2	2	2	2	2	2	2	2	2	2	2
Function	ENSFM00250000001228	2	2	2	2	2	2	2	2	2	2	2	2	2	4	2	2	2	2	2	2
Function	ENSFM00500000269652	3	3	3	3	2	3	3	3	3	3	2	3	3	3	3	3	4	3	3	4
Function	ENSFM00750001632369	2	3	3	3	2	3	3	4	3	3	3	3	3	3	3	3	3	2	2	2
Function	ENSFM00600000921379	2	2	2	2	1	2	1	2	3	2	2	2	2	2	1	2	2	2	1	2
Function	ENSFM00250000002284	2	1	2	2	2	2	2	2	2	1	2	2	2	2	2	2	1	2	2	2
Function	ENSFM00250000001361	4	4	4	4	3	3	4	4	4	4	4	4	4	6	4	4	3	4	4	4
Function	ENSFM00250000002386	1	1	1	1	1	1	1	1	1	1	0	1	1	2	1	1	1	1	1	1
Function	ENSFM00250000002663	2	2	2	2	2	2	2	2	2	2	2	2	2	2	2	2	3	2	2	2
Function	ENSFM00250000006351	1	1	1	1	1	0	1	1	2	1	1	1	1	1	1	1	1	1	1	1
Function	ENSFM00760001714613	1	1	1	1	1	1	1	1	1	1	1	1	1	1	1	2	1	1	1	1
Function	ENSFM00520000517802	3	3	3	3	3	3	3	4	3	3	3	3	3	2	3	4	3	3	3	2
Function	ENSFM00300000079126	1	2	2	2	2	2	1	2	2	5	1	3	2	2	2	2	2	2	2	2
Function	ENSFM00410000138507	2	2	2	2	2	3	2	2	2	2	2	2	2	2	2	1	1	2	2	2
Function	ENSFM00760001714947	1	1	1	1	1	1	1	1	1	1	0	1	1	1	1	1	0	1	1	1
Function	ENSFM00250000003294	5	3	12	2	3	2	2	1	1	1	1	4	1	2	1	1	5	1	1	3
Function	ENSFM00500000270015	3	3	3	3	3	4	3	3	3	3	3	4	3	3	3	3	5	3	3	3
Function	ENSFM00250000003178	1	1	1	1	1	1	2	1	1	1	1	1	1	1	1	1	1	1	1	1
Function	ENSFM00250000007884	1	1	1	1	1	1	1	1	1	1	1	1	1	1	1	1	1	1	1	0
Function	ENSFM00420000140518	3	3	3	3	3	2	5	4	6	3	3	3	4	6	3	2	4	3	3	3
Function	ENSFM00250000006129	1	0	1	1	2	1	1	1	1	1	2	1	1	1	1	1	1	1	1	1
Function	ENSFM00250000001252	1	1	1	1	1	1	1	1	1	1	0	1	1	3	1	1	1	1	1	2
Function	ENSFM00250000008520	1	1	1	1	1	1	1	1	1	1	1	1	1	0	1	1	1	1	1	1
Function	ENSFM00270000056490	1	1	1	1	1	1	1	1	1	1	1	1	1	1	1	1	1	1	1	1
Function	ENSFM00500000270585	1	1	2	2	1	2	2	1	2	2	2	2	2	2	2	2	4	2	2	1
Function	ENSFM00730001521743	3	2	3	3	3	3	2	3	4	3	3	3	3	3	3	3	10	2	3	3
Function	ENSFM00660001157320	1	1	1	1	1	1	1	1	1	1	1	1	1	1	1	1	1	1	1	1
Function	ENSFM00730001521530	3	3	3	3	3	3	3	3	3	3	3	1	3	4	3	3	3	3	3	3
Function	ENSFM00690001356634	2	2	3	3	2	2	2	2	3	3	0	2	2	1	2	2	2	2	2	1
Function	ENSFM00750001632363	2	2	2	2	3	2	2	2	2	2	2	2	2	2	2	3	2	2	2	2
Function	ENSFM00260000050346	5	5	5	5	5	5	5	7	5	3	3	5	5	5	5	5	4	5	5	5
Function	ENSFM00500000269896	3	3	3	3	3	4	3	3	3	3	3	2	3	3	3	3	2	3	4	3
Function	ENSFM00730001522139	1	1	1	1	1	1	1	1	3	1	1	2	1	1	1	1	2	1	12	1
Function	ENSFM00250000001645	3	2	2	1	1	2	0	3	3	3	2	1	2	1	2	3	2	1	2	2
Function	ENSFM00250000003183	1	1	1	1	1	1	1	1	1	1	1	1	1	1	1	1	1	1	1	2
Function	ENSFM00260000050412	3	3	3	3	3	3	3	3	3	3	2	3	3	6	3	3	3	3	3	3
Function	ENSFM00250000005807	1	1	2	2	1	2	1	1	1	1	1	2	1	0	0	0	1	1	1	1
Function	ENSFM00500000272199	1	1	1	2	2	1	2	1	1	1	1	1	1	3	1	2	2	1	1	1
Function	ENSFM00670001236994	1	1	1	1	1	1	1	1	1	1	1	1	1	1	1	0	2	0	1	0
Function	ENSFM00500000270143	1	2	1	2	1	3	2	1	2	2	2	4	1	3	1	11	1	1	2	2
Function	ENSFM00250000001076	5	5	5	5	5	5	5	5	5	5	3	5	5	4	5	4	10	5	5	5
Function	ENSFM00770001847618	1	1	1	1	1	1	1	1	1	1	1	1	1	1	1	1	1	1	1	1
Function	ENSFM00250000000572	4	4	4	4	4	4	3	4	5	2	3	4	4	4	4	4	3	4	3	5
Function	ENSFM00250000007127	1	1	2	1	1	2	1	1	1	1	1	1	1	1	1	1	1	1	1	1
Function	ENSFM00500000270171	2	2	2	2	2	2	2	2	2	1	2	2	2	3	2	2	2	2	2	2
Function	ENSFM00250000004334	2	1	1	2	2	2	2	2	2	2	2	1	2	1	2	2	1	2	2	3
Function	ENSFM00260000050462	2	2	3	2	2	5	3	2	2	2	1	2	3	3	3	3	2	3	2	3
Function	ENSFM00600000921265	2	2	2	2	2	2	2	2	2	2	2	2	2	2	2	2	2	2	2	2
Function	ENSFM00250000002956	1	1	1	1	1	1	1	1	1	1	1	2	1	1	1	1	1	1	1	1
Function	ENSFM00250000004772	2	1	0	1	1	1	1	1	1	4	1	1	1	1	1	1	1	1	1	2
Function	ENSFM00500000270122	1	1	1	1	1	1	1	1	1	1	1	1	2	1	1	1	1	1	1	1
Function	ENSFM00250000002275	2	2	2	2	2	2	2	2	1	2	1	2	1	3	2	3	2	2	2	2
Function	ENSFM00730001521247	5	5	5	5	5	5	5	5	5	4	5	5	5	3	5	5	4	5	6	5
Function	ENSFM00250000001953	2	2	2	2	2	2	2	2	2	3	2	1	2	3	2	2	1	2	2	1
Function	ENSFM00250000000682	6	6	6	6	6	6	6	6	6	6	6	5	6	6	6	6	6	6	6	6
Function	ENSFM00760001714949	1	1	0	1	1	1	1	0	1	1	1	1	1	1	1	1	1	1	1	1
Function	ENSFM00670001235859	1	1	1	1	1	1	1	2	1	1	1	0	1	1	1	1	1	1	1	1
Function	ENSFM00670001235883	1	1	1	2	2	1	2	1	1	1	2	3	1	1	1	4	1	1	1	1
Function	ENSFM00310000089007	3	3	3	3	3	3	3	3	3	3	3	3	4	2	3	3	3	3	3	3
Function	ENSFM00250000006334	1	1	1	1	1	1	1	1	1	1	1	1	1	2	1	1	1	1	1	1
Function	ENSFM00500000270241	2	2	2	2	2	2	2	2	2	2	3	1	2	4	2	2	2	2	2	2
Function	ENSFM00250000005383	1	1	1	1	1	1	1	1	1	1	1	1	1	1	1	1	1	1	1	1
Function	ENSFM00770001847545	1	2	1	1	1	2	3	1	1	1	1	2	1	2	1	1	0	0	1	1
Function	ENSFM00500000271506	1	1	1	1	1	1	1	1	1	1	1	1	1	1	1	1	1	1	1	2
Function	ENSFM00260000050472	2	2	2	2	2	2	2	2	2	2	3	2	2	3	2	2	2	2	2	2
Function	ENSFM00670001235534	1	1	4	3	1	9	11	2	10	1	1	4	1	3	1	3	2	1	1	1
Function	ENSFM00250000000455	3	2	3	3	4	3	4	3	6	4	2	4	4	8	7	3	6	3	5	4
Function	ENSFM00670001235802	1	1	1	1	1	1	1	1	1	0	1	1	1	1	1	1	1	1	1	0
Function	ENSFM00250000004978	1	1	1	1	1	1	1	1	1	1	1	1	1	1	1	1	1	1	1	1
Function	ENSFM00760001714720	2	2	2	2	2	2	2	2	2	2	1	2	2	2	2	2	2	2	2	2
Function	ENSFM00250000003532	2	2	1	2	2	2	2	2	2	2	2	2	2	5	2	2	3	2	2	2
Function	ENSFM00510000502806	1	1	1	1	1	1	1	1	2	1	2	1	0	1	1	1	1	1	1	1
Function	ENSFM00500000272073	1	1	1	1	1	1	1	1	1	1	1	0	1	1	1	1	1	1	1	1
Function	ENSFM00260000050396	2	2	2	1	2	2	1	2	2	2	2	2	2	1	2	2	2	2	2	2
Function	ENSFM00500000270023	3	2	3	2	3	3	3	3	3	3	3	1	3	3	3	3	2	3	3	1
Function	ENSFM00250000002885	1	1	1	1	1	1	1	1	1	1	1	1	1	4	1	1	1	1	1	1
Function	ENSFM00250000004216	1	1	1	1	1	1	1	1	1	1	0	1	1	1	1	1	1	1	1	1
Function	ENSFM00730001521671	1	1	1	1	1	1	1	1	2	1	0	0	1	0	2	2	0	1	1	2
Function	ENSFM00710001442021	1	1	1	1	1	1	1	1	1	1	1	1	1	1	1	1	1	1	1	1
Function	ENSFM00600000921602	1	1	1	1	1	1	1	1	1	1	1	1	1	1	1	1	1	1	1	1
Function	ENSFM00250000002329	1	1	1	1	1	1	1	1	1	1	1	1	1	1	1	1	1	1	1	1
Function	ENSFM00500000271698	1	1	1	1	1	1	1	2	1	1	1	1	1	1	1	1	1	1	1	1
Function	ENSFM00500000270097	3	1	2	2	2	2	2	2	2	2	2	2	2	2	2	2	2	2	2	2
Function	ENSFM00570000851665	1	1	1	1	1	1	1	1	1	2	1	1	1	1	1	1	1	1	1	1
Function	ENSFM00560000771068	1	1	1	1	1	1	1	1	1	1	1	1	1	2	1	1	1	1	1	1
Function	ENSFM00250000000973	2	2	2	2	2	2	2	2	2	2	2	1	2	2	2	2	2	2	2	2
Function	ENSFM00500000272534	1	1	1	1	1	1	1	1	1	1	1	1	1	1	1	1	1	1	1	1
Function	ENSFM00250000003159	1	1	1	1	1	1	1	1	1	1	1	1	1	1	1	1	1	1	1	1
Function	ENSFM00730001522031	2	2	2	2	2	1	2	2	2	2	2	2	2	2	2	2	2	2	2	3
Function	ENSFM00250000001977	2	2	2	2	2	2	2	2	2	2	2	5	2	3	2	1	2	1	2	5
Function	ENSFM00600000921667	1	1	1	1	1	1	1	1	1	1	1	1	1	1	1	1	2	1	1	1
Function	ENSFM00250000000532	5	5	5	5	4	5	6	5	5	4	4	5	5	5	5	5	5	5	4	5
Function	ENSFM00250000005314	1	1	1	1	1	1	1	1	1	1	1	1	1	1	1	1	1	1	1	1
Function	ENSFM00250000001721	3	3	3	3	3	3	3	3	3	3	3	3	2	2	3	3	3	3	3	3
Function	ENSFM00730001521668	4	3	2	2	0	1	2	4	3	4	4	2	3	3	4	4	4	2	4	4
Function	ENSFM00250000001678	2	2	2	2	3	2	2	2	2	2	2	2	2	2	3	2	2	2	2	2
Function	ENSFM00600000921229	2	2	2	2	2	2	2	2	2	2	1	2	2	2	2	2	1	2	2	2
Function	ENSFM00440000236915	1	1	1	1	1	1	1	1	1	1	1	1	1	1	1	1	1	1	1	1
Function	ENSFM00250000009219	1	1	1	1	1	1	1	1	1	1	1	1	1	1	1	1	1	1	1	1
Function	ENSFM00580000902211	1	1	1	1	1	1	0	1	1	0	1	0	1	1	1	1	1	0	1	1
Function	ENSFM00730001522365	1	1	1	1	1	1	1	1	1	1	1	1	1	1	1	1	1	1	1	1
Function	ENSFM00500000271312	1	1	1	1	1	1	1	1	1	1	1	1	1	1	1	1	1	1	1	1
Function	ENSFM00250000002784	1	1	1	2	1	4	3	1	4	2	1	4	4	4	2	2	2	1	1	1
Function	ENSFM00740001589090	4	4	4	4	4	4	4	4	4	4	4	3	4	4	4	5	3	4	3	4
Function	ENSFM00250000002669	1	1	1	1	1	1	1	1	1	1	1	1	1	1	1	1	1	1	1	1
Function	ENSFM00260000051552	1	1	1	1	1	1	1	1	1	1	1	1	1	1	1	1	2	1	1	1
Function	ENSFM00500000277611	1	1	0	1	0	1	1	1	0	0	1	1	1	0	1	0	1	1	1	0
Function	ENSFM00730001521276	1	2	2	3	2	4	1	3	3	2	2	2	3	5	2	2	3	2	3	3
Function	ENSFM00600000922367	1	1	1	1	0	1	1	1	1	0	1	0	1	1	1	0	0	1	0	1
Function	ENSFM00250000001425	2	3	5	2	2	3	1	1	1	1	0	1	1	1	1	1	1	3	1	1
Function	ENSFM00250000000441	4	3	4	4	4	4	4	4	5	14	3	3	6	7	4	4	4	4	4	5
Function	ENSFM00440000237017	1	1	1	1	1	0	1	1	1	1	0	1	1	1	1	1	1	1	1	0
Function	ENSFM00430000230144	3	1	2	2	2	3	2	2	2	2	2	1	2	1	2	2	1	2	2	2
Function	ENSFM00730001521384	3	3	3	5	3	3	3	3	3	4	2	3	3	4	3	3	2	3	3	2
Function	ENSFM00730001521802	1	1	1	1	2	2	1	1	1	1	1	1	1	1	1	1	1	1	1	1
Function	ENSFM00250000004100	1	1	1	1	1	2	2	1	2	1	1	3	1	3	1	1	2	1	1	1
Function	ENSFM00670001237302	1	1	1	1	0	0	1	1	1	0	1	1	1	0	0	1	0	0	1	0
Function	ENSFM00770001847543	3	3	3	3	3	3	3	3	3	3	2	2	3	5	3	3	3	3	3	3
Function	ENSFM00740001589182	3	2	3	3	3	3	3	3	3	2	3	3	3	3	3	3	3	3	4	3
Function	ENSFM00250000006800	1	1	1	1	1	2	1	1	1	1	1	0	1	1	1	1	1	1	1	1
Function	ENSFM00730001521078	2	3	8	6	4	10	8	2	9	9	5	11	9	43	18	47	9	2	11	4
Function	ENSFM00250000007868	1	1	2	1	1	2	2	1	1	1	1	1	1	2	1	1	1	1	1	1
Function	ENSFM00460000244930	3	3	3	3	3	3	4	3	3	3	3	3	3	5	3	3	3	3	3	3
Function	ENSFM00250000004771	1	1	1	1	1	1	1	1	1	1	0	1	2	1	1	1	2	1	1	1
Function	ENSFM00670001235422	1	2	10	7	2	15	18	1	21	1	1	6	2	14	10	30	5	1	3	1
Function	ENSFM00500000269770	3	3	3	3	3	3	3	3	4	3	3	2	3	4	3	2	3	3	3	3
Function	ENSFM00740001589156	1	1	1	1	1	1	1	1	1	1	1	1	1	1	1	1	1	1	1	1
Function	ENSFM00250000000600	3	3	4	3	3	3	3	3	4	3	3	3	3	6	3	3	4	3	4	3
Function	ENSFM00730001522320	1	1	1	1	1	1	1	1	1	1	0	0	1	1	1	1	1	2	1	1
Function	ENSFM00250000003977	1	1	1	1	1	1	1	1	1	1	1	1	1	2	1	1	1	1	1	1
Function	ENSFM00500000270503	1	1	1	1	1	1	1	1	2	1	1	1	1	1	1	1	1	1	1	1
Function	ENSFM00370000118643	1	1	1	3	1	1	2	1	1	1	1	1	1	1	1	1	1	1	1	2
Function	ENSFM00250000003470	1	1	1	1	1	1	1	1	1	1	1	1	1	1	1	1	1	1	1	2
Function	ENSFM00270000056439	5	5	5	4	3	2	3	5	9	3	3	9	6	3	3	5	6	2	5	4
Function	ENSFM00250000000757	4	4	5	4	3	5	4	4	4	4	4	4	4	13	6	7	4	4	4	4
Function	ENSFM00500000271122	1	0	1	1	1	1	4	1	1	1	1	1	4	1	1	1	13	0	1	3
Function	ENSFM00670001236790	1	1	0	0	1	1	1	1	2	1	1	1	2	1	1	2	2	1	1	1
Function	ENSFM00500000270667	1	1	1	1	1	1	1	1	1	1	1	1	1	1	1	1	1	1	1	1
Function	ENSFM00250000006723	1	1	1	1	1	1	1	1	1	1	1	1	0	2	1	1	1	0	0	1
Function	ENSFM00450000242172	1	0	1	1	1	1	1	1	1	1	1	1	1	1	1	1	1	1	1	1
Function	ENSFM00250000002966	1	1	1	1	1	1	1	1	1	1	1	1	1	1	1	1	2	1	1	1
Function	ENSFM00250000002510	1	1	1	1	1	1	2	1	1	1	1	1	1	1	1	1	1	1	1	1
Function	ENSFM00670001235821	2	2	2	2	2	2	2	2	2	2	1	2	2	2	2	2	2	2	1	2
Function	ENSFM00500000271857	1	1	1	1	1	1	1	1	1	1	1	2	1	1	1	1	1	1	1	1
Function	ENSFM00250000000658	4	4	3	3	3	3	4	4	3	3	3	3	3	3	3	3	5	3	3	3
Function	ENSFM00250000001012	2	2	2	2	2	2	2	2	2	2	1	2	2	2	2	2	2	2	2	2
Function	ENSFM00500000272505	1	1	1	1	1	1	1	1	1	1	1	1	1	1	1	1	1	1	1	1
Function	ENSFM00250000002792	1	1	1	1	1	1	1	1	1	1	1	1	1	1	1	1	1	1	1	1
Function	ENSFM00250000000819	2	2	2	2	2	2	2	2	2	2	2	2	3	2	2	2	2	2	2	4
Function	ENSFM00730001522009	2	2	1	2	2	2	2	2	2	2	2	2	2	2	3	1	3	2	2	2
Function	ENSFM00740001589289	1	1	1	1	1	1	1	1	1	1	1	1	1	1	1	1	1	1	1	1
Function	ENSFM00650001139994	6	5	6	6	5	7	6	6	6	5	5	6	7	7	6	6	6	6	8	6
Function	ENSFM00250000001120	2	2	3	2	2	2	2	2	2	2	1	2	2	5	2	2	1	2	2	2
Function	ENSFM00250000000760	1	1	1	1	2	1	1	2	1	1	0	1	1	1	1	1	2	1	1	2
Function	ENSFM00250000000617	3	3	3	3	3	3	3	3	3	3	2	3	3	4	3	3	3	3	3	3
Function	ENSFM00740001589269	4	5	4	4	4	4	3	3	3	3	3	3	3	4	4	5	3	4	3	6
Function	ENSFM00770001847518	2	2	2	2	2	2	2	2	3	2	2	2	3	2	2	2	2	2	2	2
Function	ENSFM00500000269589	7	4	4	4	3	4	4	4	4	4	3	3	4	5	4	4	3	4	4	5
Function	ENSFM00670001235781	1	1	1	1	1	1	2	1	1	1	1	0	1	1	1	0	2	1	1	1
Function	ENSFM00500000272142	1	1	1	1	1	1	1	1	1	1	1	4	1	2	1	1	1	1	1	1
Function	ENSFM00730001521462	2	2	2	2	2	3	2	2	2	2	2	2	1	0	4	1	1	2	2	2
Function	ENSFM00690001356719	1	1	1	0	1	1	1	1	1	1	2	0	1	1	1	1	1	1	1	0
Function	ENSFM00500000269939	3	2	6	4	3	8	12	3	4	3	3	2	4	5	4	5	3	3	3	3
Function	ENSFM00480000262766	2	2	2	2	2	2	2	2	2	2	1	2	3	1	2	2	2	2	2	2
Function	ENSFM00250000001786	2	2	2	2	2	3	6	3	3	2	3	4	4	29	3	2	3	1	5	3
Function	ENSFM00250000001036	3	3	4	4	3	4	3	3	3	4	2	3	3	6	3	3	3	3	3	3
Function	ENSFM00400000131850	1	1	1	1	1	1	0	2	3	2	1	0	2	3	1	1	0	0	0	2
Function	ENSFM00580000902180	1	1	1	1	1	1	1	1	1	1	1	1	1	1	1	1	1	1	1	1
Function	ENSFM00470000251434	4	4	4	4	4	4	4	4	6	5	4	4	4	4	4	4	4	4	4	4
Function	ENSFM00730001521471	4	4	3	4	4	3	4	4	4	4	4	2	4	4	4	3	4	4	3	4
Function	ENSFM00250000004390	1	1	1	1	1	1	1	1	1	2	1	1	1	1	1	1	1	1	1	1
Function	ENSFM00250000000517	3	2	3	3	3	3	4	3	3	3	3	3	3	3	3	3	5	3	3	4
Function	ENSFM00420000140614	2	3	3	3	2	3	2	2	2	2	2	2	2	2	2	2	1	2	2	2
Function	ENSFM00250000005068	1	1	1	1	1	1	2	1	1	1	1	0	1	1	1	2	1	1	1	1
Function	ENSFM00420000140728	1	1	1	1	1	1	1	1	1	1	1	1	1	1	1	1	1	1	1	1
Function	ENSFM00250000004138	1	1	1	1	1	1	1	1	1	1	1	1	1	1	1	1	1	1	1	1
Function	ENSFM00250000001840	3	2	4	3	3	3	2	2	3	1	3	2	3	4	3	3	3	3	3	3
Function	ENSFM00250000003169	1	1	1	1	1	1	2	1	1	1	1	2	1	1	1	1	2	1	1	1
Function	ENSFM00730001521388	1	1	2	3	1	2	1	1	1	1	2	2	1	5	1	1	1	1	1	1
Function	ENSFM00390000126406	1	1	1	1	1	1	1	1	1	1	1	0	1	0	1	1	1	1	1	1
Function	ENSFM00730001521153	32	28	28	24	29	43	20	96	31	2	14	4	8	0	6	7	1	11	0	0
Function	ENSFM00670001236738	1	1	1	1	0	1	1	1	1	0	1	1	1	1	1	1	0	0	1	1
Function	ENSFM00250000004809	1	1	1	1	1	1	1	1	1	1	1	1	1	2	1	2	1	1	1	1
Function	ENSFM00500000269691	5	4	2	1	3	4	4	1	1	1	1	1	1	1	1	1	1	1	1	1
Function	ENSFM00730001521593	4	4	5	4	4	4	4	4	4	5	4	3	4	7	4	4	4	4	4	3
Function	ENSFM00670001235829	1	1	1	1	1	2	2	1	2	1	1	1	1	3	2	2	1	1	1	1
Function	ENSFM00730001521221	4	4	4	4	4	4	7	4	4	4	2	4	4	4	4	4	4	4	4	4
Function	ENSFM00670001235402	1	2	1	1	1	1	2	1	6	1	1	2	2	4	3	3	1	0	1	1
Function	ENSFM00500000270416	1	0	1	1	1	1	1	1	1	1	1	1	1	1	1	1	1	1	1	1
Function	ENSFM00730001521081	2	2	16	2	2	13	28	7	90	5	2	3	4	8	21	40	8	2	3	10
Function	ENSFM00250000000490	4	4	4	4	4	5	4	4	4	4	4	2	4	5	4	4	5	4	4	4
Function	ENSFM00250000000425	3	3	3	3	3	3	3	3	3	4	2	2	3	3	3	3	3	3	3	4
Function	ENSFM00500000270351	6	6	6	6	7	6	6	2	2	2	2	1	3	1	3	6	3	3	3	0
Function	ENSFM00730001521215	3	3	3	3	3	4	3	3	3	3	3	3	3	3	4	3	3	3	3	3
Function	ENSFM00670001235241	19	18	18	14	15	18	10	21	17	16	6	16	22	17	20	20	18	12	23	9
Function	ENSFM00730001521587	4	3	3	3	3	3	3	3	3	4	2	2	3	3	3	2	3	3	3	3
Function	ENSFM00500000270358	2	2	2	1	2	1	1	2	2	2	2	2	2	2	3	2	1	2	1	2
Function	ENSFM00670001236049	1	1	1	0	1	0	0	2	1	0	1	0	1	1	1	1	2	0	0	1
Function	ENSFM00250000002500	1	1	1	1	1	1	1	1	1	1	1	1	1	1	1	1	1	1	1	1
Function	ENSFM00250000003976	1	1	1	0	1	1	1	1	1	1	1	1	1	1	1	1	1	1	1	1
Function	ENSFM00730001521235	3	2	4	3	3	5	5	3	3	4	4	4	3	6	4	6	3	3	3	5
Function	ENSFM00250000001846	2	2	2	2	2	2	2	2	2	2	2	2	2	1	2	2	3	2	2	2
Function	ENSFM00250000001883	2	2	2	2	2	2	1	2	2	2	1	2	2	3	2	2	2	2	2	2
Function	ENSFM00730001522151	1	1	1	1	1	1	1	1	1	1	1	1	1	1	1	1	0	1	1	1
Function	ENSFM00500000269913	3	3	3	3	3	3	7	3	3	3	3	2	3	3	3	3	3	3	3	2
Function	ENSFM00500000274303	1	1	1	1	1	1	1	1	1	1	1	1	1	1	1	1	1	1	1	1
Function	ENSFM00250000002883	1	1	1	1	1	1	1	1	1	1	1	1	1	0	1	1	1	1	1	1
Function	ENSFM00390000126318	1	1	2	1	1	1	1	1	1	1	1	1	1	1	1	3	1	1	1	1
Function	ENSFM00500000273341	1	1	1	1	1	1	1	1	2	1	1	1	1	1	1	1	2	1	1	1
Function	ENSFM00250000002167	2	1	2	2	2	2	2	2	2	2	2	2	2	1	2	2	2	2	2	2
Function	ENSFM00250000004570	1	1	1	1	1	1	1	1	1	1	1	1	1	1	1	1	1	1	1	0
Function	ENSFM00250000001404	2	2	2	2	2	2	2	2	3	2	2	2	2	3	2	2	1	2	2	2
Function	ENSFM00740001589123	3	2	4	3	5	4	4	3	4	3	2	4	3	3	3	3	3	3	3	3
Function	ENSFM00460000244923	4	3	3	4	4	4	4	4	4	3	4	3	4	4	4	3	3	3	3	3
Function	ENSFM00250000001175	2	2	2	2	2	2	2	2	2	2	2	2	2	2	2	2	2	2	2	4
Function	ENSFM00250000008167	1	1	1	1	1	1	1	1	1	1	2	1	1	1	1	1	1	1	1	1
Function	ENSFM00250000001272	2	2	2	2	2	2	2	2	2	2	2	2	2	3	1	2	1	2	2	3
Function	ENSFM00600000921191	2	2	2	2	2	2	2	2	2	2	2	2	2	2	2	2	3	2	2	2
Function	ENSFM00730001522088	2	2	2	2	2	2	2	4	4	2	2	2	2	2	2	2	2	2	2	2
Function	ENSFM00740001589098	3	3	3	3	4	3	3	3	5	3	3	3	3	2	3	4	6	3	3	3
Function	ENSFM00730001521378	2	2	3	2	3	4	6	2	2	2	2	3	2	5	2	3	3	2	3	2
Function	ENSFM00250000002624	2	2	2	2	2	2	3	2	2	2	1	2	2	2	2	2	2	2	2	2
Function	ENSFM00570000851033	2	2	3	3	2	2	2	3	2	2	1	1	2	4	2	2	4	1	2	2
Function	ENSFM00500000269998	2	2	2	2	2	2	3	2	2	2	2	5	2	2	2	2	4	2	2	4
Function	ENSFM00400000131899	1	1	1	1	1	1	1	1	1	1	1	1	1	1	1	1	1	1	1	1
Function	ENSFM00480000262790	1	1	1	1	1	1	1	1	1	1	1	1	1	1	1	1	1	1	1	1
Function	ENSFM00250000000444	5	5	4	5	5	6	6	7	6	6	5	6	19	7	14	14	6	5	6	5
Function	ENSFM00730001521408	3	3	3	3	3	3	3	3	4	3	3	3	3	4	3	3	3	3	3	2
Function	ENSFM00730001522121	1	1	1	1	1	1	1	2	2	1	2	2	1	2	2	2	1	1	2	2
Function	ENSFM00500000270742	1	1	1	1	1	1	1	1	1	1	1	1	1	0	1	1	1	1	1	1
Function	ENSFM00250000003194	1	1	1	1	1	1	1	1	1	1	0	1	2	1	1	1	1	1	1	1
Function	ENSFM00250000003379	1	1	1	0	1	2	1	1	1	1	1	1	1	1	1	1	1	1	1	1
Function	ENSFM00670001235695	1	1	1	1	1	1	1	1	1	1	1	1	1	1	1	1	2	1	1	1
Function	ENSFM00250000001618	1	1	1	1	1	1	1	1	1	1	1	0	1	1	1	1	1	1	2	1
Function	ENSFM00250000004104	1	1	1	1	1	2	2	1	1	1	1	1	1	1	1	1	1	1	1	1
Function	ENSFM00440000236903	2	2	2	2	2	2	2	2	2	2	2	2	2	2	2	2	2	2	2	2
Function	ENSFM00670001235997	1	0	1	1	1	1	2	1	6	1	0	1	1	2	1	0	0	1	1	1
Function	ENSFM00570000851057	3	3	3	3	3	3	3	3	3	3	2	3	3	3	3	3	2	3	3	3
Function	ENSFM00730001521744	1	0	1	1	2	2	1	1	1	1	1	1	1	1	1	1	1	1	1	1
Function	ENSFM00380000124714	1	1	1	1	1	2	1	1	1	2	1	1	1	1	1	1	1	1	1	1
Function	ENSFM00670001235512	1	1	1	1	1	1	1	1	1	1	1	1	1	1	1	2	1	1	3	0
Function	ENSFM00500000274002	1	1	1	1	1	1	1	1	2	1	1	1	1	0	1	1	1	1	1	1
Function	ENSFM00250000002222	1	1	1	1	1	1	1	1	1	1	3	1	1	1	1	1	1	1	1	1
Function	ENSFM00500000273904	1	1	1	1	1	1	1	0	0	2	1	1	1	0	1	1	1	1	1	1
Function	ENSFM00670001235466	1	1	1	1	1	1	1	1	1	1	1	1	1	2	2	1	1	1	0	1
Function	ENSFM00760001714641	4	4	3	4	4	4	2	3	3	3	4	3	4	5	4	3	4	3	4	3
Function	ENSFM00250000004435	1	1	1	1	2	1	1	1	1	1	1	1	1	1	1	1	1	1	1	2
Function	ENSFM00250000000816	4	3	6	3	4	6	9	3	6	3	4	4	4	4	5	4	5	4	4	9
Function	ENSFM00670001235331	1	1	1	1	1	1	1	1	1	1	1	1	2	1	1	1	0	1	2	1
Function	ENSFM00250000000527	4	4	5	5	5	5	5	4	5	5	4	7	5	5	6	5	5	5	5	5
Function	ENSFM00670001236147	1	1	2	2	0	5	3	1	1	3	1	1	1	4	1	1	1	1	1	0
Function	ENSFM00500000272843	1	1	3	2	1	1	2	2	1	1	1	1	1	3	1	1	1	1	1	1
Function	ENSFM00670001236404	1	1	0	1	1	1	3	1	1	1	1	0	1	2	1	1	1	1	1	1
Function	ENSFM00250000001949	1	1	3	2	2	8	8	1	17	1	1	5	1	6	2	1	1	1	2	2
Function	ENSFM00600000921281	2	2	2	2	2	2	2	2	2	3	2	2	2	3	2	2	2	2	2	2
Function	ENSFM00250000000930	3	3	3	3	3	3	4	3	3	3	2	3	3	4	3	3	2	3	3	3
Function	ENSFM00250000005730	1	1	1	2	1	1	1	1	1	2	1	1	1	0	1	1	1	1	1	1
Function	ENSFM00250000001866	2	2	2	2	2	2	2	2	2	2	2	2	2	2	2	2	2	2	2	2
Function	ENSFM00570000851544	1	1	1	1	1	1	1	1	1	1	1	1	1	1	1	1	1	1	1	1
Function	ENSFM00250000001224	3	3	3	3	3	3	4	3	3	3	3	3	3	4	3	3	3	3	3	4
Function	ENSFM00750001632319	19	19	16	16	16	18	7	10	6	5	6	5	6	6	7	11	3	11	5	0
Function	ENSFM00570000851098	2	2	2	2	2	2	3	2	2	2	1	2	2	2	2	2	2	2	2	2
Function	ENSFM00250000002321	1	1	2	2	2	3	3	1	2	1	1	1	2	11	0	3	4	1	1	1
Function	ENSFM00250000001687	2	1	2	2	3	2	2	2	2	2	2	1	2	2	2	3	2	2	2	2
Function	ENSFM00600000921299	2	2	2	2	2	2	2	3	3	1	2	2	2	2	2	2	2	2	2	2
Function	ENSFM00500000274844	1	1	1	1	0	1	1	1	1	1	1	1	1	0	1	1	1	1	1	1
Function	ENSFM00310000089030	1	1	1	1	1	1	1	1	2	1	1	1	1	2	1	1	1	1	1	1
Function	ENSFM00250000005116	2	2	3	3	2	4	2	2	2	2	2	2	2	3	2	0	2	2	1	1
Function	ENSFM00500000270528	4	2	2	4	2	3	2	3	3	3	3	3	3	6	2	3	3	3	4	4
Function	ENSFM00500000270194	3	2	4	3	3	3	3	3	3	3	3	3	3	5	3	3	5	3	3	3
Function	ENSFM00500000270410	2	2	2	2	2	2	2	2	2	2	2	1	2	3	2	2	2	2	2	2
Function	ENSFM00560000771020	1	1	1	1	1	1	1	1	1	1	1	1	1	1	1	1	1	1	1	1
Function	ENSFM00770001847625	1	1	1	1	1	1	1	1	1	1	1	1	1	1	1	1	1	1	1	1
Function	ENSFM00250000002320	1	1	1	1	1	1	1	1	1	1	1	2	1	1	1	1	1	1	1	1
Function	ENSFM00500000271595	1	1	1	1	1	1	1	1	1	1	1	0	1	1	1	1	1	1	1	1
Function	ENSFM00500000270905	1	1	1	1	1	1	1	1	1	1	1	1	1	1	1	1	1	1	1	1
Function	ENSFM00730001521184	4	4	5	4	4	4	4	4	4	4	3	3	4	4	4	4	4	4	5	4
Function	ENSFM00470000251502	2	2	3	4	3	2	2	0	0	1	1	2	7	3	3	3	2	1	1	1

## Sheet: LAGGeneFams-NoOpossum
The number of genes assigned to each longevity associated gene family (dataset with opossum removed). For each species code; please see the first sheet of this workbook (i.e. the sheet called SpeciesDict)
Function	ID	HSA	PTR	GGO	PPY	NLE	MMU	CJA	MUS	RNO	CPO	NMR	OCU	BTA	BWH	AME	CAF	MLU	PVA	LAF
Function	ENSFM00730001521360	3	3	3	3	3	3	3	3	3	3	3	3	3	3	3	3	3	3	3
Function	ENSFM00250000000203	2	2	2	2	1	3	3	5	4	3	2	4	4	3	4	3	4	2	4
Function	ENSFM00250000000757	4	4	5	4	3	5	4	4	4	4	4	4	4	13	6	7	4	4	4
Function	ENSFM00500000274303	1	1	1	1	1	1	1	1	1	1	1	1	1	1	1	1	1	1	1
Function	ENSFM00730001521206	2	2	2	2	2	2	2	2	2	2	2	2	2	2	2	2	2	2	2
Function	ENSFM00260000051552	1	1	1	1	1	1	1	1	1	1	1	1	1	1	1	1	2	1	1
Function	ENSFM00600000921808	1	1	1	1	1	0	1	1	1	1	0	1	1	0	1	1	1	1	1
Function	ENSFM00250000000617	3	3	3	3	3	3	3	3	3	3	2	3	3	4	3	3	3	3	3
Function	ENSFM00730001521566	1	1	1	1	1	1	1	1	1	1	1	1	1	2	1	1	2	1	1
Function	ENSFM00500000269767	2	3	2	2	3	2	2	2	2	0	1	1	2	0	1	2	3	1	2
Function	ENSFM00730001521563	1	1	1	1	1	1	1	1	1	1	0	1	1	2	1	1	1	1	1
Function	ENSFM00250000002883	1	1	1	1	1	1	1	1	1	1	1	1	1	0	1	1	1	1	1
Function	ENSFM00250000002222	1	1	1	1	1	1	1	1	1	1	3	1	1	1	1	1	1	1	1
Function	ENSFM00570000852355	1	1	1	1	1	1	1	1	1	1	1	1	1	1	1	1	1	1	1
Function	ENSFM00730001521569	3	3	3	3	2	3	3	3	3	3	3	3	3	4	3	3	2	2	2
Function	ENSFM00570000851544	1	1	1	1	1	1	1	1	1	1	1	1	1	1	1	1	1	1	1
Function	ENSFM00670001236141	1	2	2	1	1	2	3	1	1	1	1	1	2	3	1	3	1	1	1
Function	ENSFM00670001236147	1	1	2	2	0	5	3	1	1	3	1	1	1	4	1	1	1	1	1
Function	ENSFM00250000007868	1	1	2	1	1	2	2	1	1	1	1	1	1	2	1	1	1	1	1
Function	ENSFM00670001235466	1	1	1	1	1	1	1	1	1	1	1	1	1	2	2	1	1	1	0
Function	ENSFM00600000922367	1	1	1	1	0	1	1	1	1	0	1	0	1	1	1	0	0	1	0
Function	ENSFM00250000005067	1	1	1	1	1	1	1	1	1	1	1	1	1	1	1	1	1	1	1
Function	ENSFM00250000001234	2	2	2	2	3	2	2	2	2	3	2	2	2	2	2	2	2	2	2
Function	ENSFM00250000005068	1	1	1	1	1	1	2	1	1	1	1	0	1	1	1	2	1	1	1
Function	ENSFM00250000003377	1	1	1	1	1	1	1	1	1	1	1	1	1	7	1	1	1	1	1
Function	ENSFM00250000006032	1	1	1	1	1	1	1	1	1	0	0	1	1	1	1	1	1	1	1
Function	ENSFM00760001714607	1	1	1	1	1	1	1	1	1	1	1	0	1	1	2	1	2	1	1
Function	ENSFM00730001521517	3	3	3	3	2	3	3	3	4	3	3	2	3	0	3	3	2	3	3
Function	ENSFM00730001521516	2	2	2	2	2	2	1	2	1	2	2	1	1	3	1	1	1	1	1
Function	ENSFM00670001235995	1	1	1	1	1	1	1	0	1	1	1	1	1	1	1	1	4	1	1
Function	ENSFM00670001235997	1	0	1	1	1	1	2	1	6	1	0	1	1	2	1	0	0	1	1
Function	ENSFM00250000003849	1	1	1	0	1	1	1	1	1	1	1	1	1	2	1	1	1	1	1
Function	ENSFM00500000284009	1	1	1	1	1	0	1	1	2	0	1	1	0	0	0	0	1	0	0
Function	ENSFM00250000004331	1	1	1	1	1	1	1	1	1	1	1	1	1	2	1	1	1	1	1
Function	ENSFM00410000138507	2	2	2	2	2	3	2	2	2	2	2	2	2	2	2	1	1	2	2
Function	ENSFM00500000270642	2	3	3	2	2	3	3	2	2	3	1	1	2	2	2	2	2	2	1
Function	ENSFM00440000237056	1	1	1	1	1	1	1	1	1	1	1	1	1	1	1	1	1	1	3
Function	ENSFM00250000001908	2	1	2	2	2	3	2	1	2	2	1	2	2	2	2	2	2	2	2
Function	ENSFM00360000109942	1	1	1	1	1	1	1	1	1	1	1	1	1	1	1	1	1	1	1
Function	ENSFM00460000244952	1	1	1	2	1	1	2	1	2	3	2	1	1	1	1	1	1	1	1
Function	ENSFM00670001235512	1	1	1	1	1	1	1	1	1	1	1	1	1	1	1	2	1	1	3
Function	ENSFM00740001589284	2	1	1	1	1	1	1	1	2	1	0	1	1	2	1	1	1	1	1
Function	ENSFM00390000126318	1	1	2	1	1	1	1	1	1	1	1	1	1	1	1	3	1	1	1
Function	ENSFM00560000770969	1	1	1	0	1	1	1	1	1	1	1	1	1	1	1	1	1	1	1
Function	ENSFM00420000140518	3	3	3	3	3	2	5	4	6	3	3	3	4	6	3	2	4	3	3
Function	ENSFM00500000272109	1	1	1	1	1	1	1	1	1	1	1	1	1	1	1	1	1	1	1
Function	ENSFM00250000004308	1	1	1	1	1	1	1	1	1	1	1	1	1	1	1	1	1	1	1
Function	ENSFM00750001632354	2	2	2	2	2	2	2	4	4	4	2	5	3	2	2	2	2	2	2
Function	ENSFM00740001589289	1	1	1	1	1	1	1	1	1	1	1	1	1	1	1	1	1	1	1
Function	ENSFM00250000001361	4	4	4	4	3	3	4	4	4	4	4	4	4	6	4	4	3	4	4
Function	ENSFM00730001522031	2	2	2	2	2	1	2	2	2	2	2	2	2	2	2	2	2	2	2
Function	ENSFM00250000001687	2	1	2	2	3	2	2	2	2	2	2	1	2	2	2	3	2	2	2
Function	ENSFM00250000005807	1	1	2	2	1	2	1	1	1	1	1	2	1	0	0	0	1	1	1
Function	ENSFM00250000004942	1	1	1	1	1	1	1	1	1	1	1	1	1	1	1	1	1	1	1
Function	ENSFM00500000270168	1	1	1	1	1	1	2	1	1	1	1	3	1	2	1	1	1	1	1
Function	ENSFM00250000004128	1	1	1	1	1	1	1	1	1	1	1	1	1	1	1	1	1	1	1
Function	ENSFM00400000131705	3	3	3	3	3	5	4	10	6	3	2	4	6	4	3	3	3	3	5
Function	ENSFM00500000270162	2	2	3	2	2	2	2	1	2	2	1	2	2	3	2	2	2	2	2
Function	ENSFM00250000004231	1	1	1	1	1	2	1	1	1	1	1	1	1	1	1	1	1	1	1
Function	ENSFM00780001898359	1	1	1	1	1	1	1	1	1	1	0	1	1	1	1	1	1	1	1
Function	ENSFM00320000100166	1	1	1	1	1	1	0	1	1	1	0	0	1	1	1	1	1	1	2
Function	ENSFM00600000921327	2	2	2	2	2	2	2	2	2	2	2	2	2	2	2	2	2	2	2
Function	ENSFM00250000000259	17	14	11	16	15	30	26	14	18	11	6	21	21	16	16	9	15	9	15
Function	ENSFM00250000005116	2	2	3	3	2	4	2	2	2	2	2	2	2	3	2	0	2	2	1
Function	ENSFM00500000269969	2	2	2	2	2	2	2	2	2	2	2	1	2	3	2	2	1	2	2
Function	ENSFM00250000003620	1	1	1	1	1	1	1	1	2	1	1	1	1	1	1	1	1	1	1
Function	ENSFM00250000006238	1	1	1	1	1	1	1	1	1	1	1	1	1	1	1	1	1	1	1
Function	ENSFM00500000274082	1	1	0	0	0	1	1	1	1	1	1	0	0	1	1	1	0	0	1
Function	ENSFM00500000271551	1	1	1	1	1	1	1	1	1	1	1	1	1	1	1	1	1	1	1
Function	ENSFM00250000006334	1	1	1	1	1	1	1	1	1	1	1	1	1	2	1	1	1	1	1
Function	ENSFM00500000274165	1	1	1	1	1	1	1	1	1	1	1	1	1	1	1	1	1	1	0
Function	ENSFM00250000000572	4	4	4	4	4	4	3	4	5	2	3	4	4	4	4	4	3	4	3
Function	ENSFM00500000270503	1	1	1	1	1	1	1	1	2	1	1	1	1	1	1	1	1	1	1
Function	ENSFM00250000003345	1	1	1	1	1	1	1	1	1	1	1	0	1	1	1	1	1	1	1
Function	ENSFM00730001522461	1	1	1	1	1	1	1	1	1	1	1	1	1	2	2	1	1	1	1
Function	ENSFM00250000000477	5	5	5	5	5	4	6	5	5	5	5	5	5	6	5	5	7	5	5
Function	ENSFM00730001521421	1	1	1	1	1	1	1	1	1	1	1	1	1	1	1	1	1	1	1
Function	ENSFM00730001521746	1	1	1	1	1	0	1	1	1	2	1	1	1	1	1	2	1	1	0
Function	ENSFM00730001521744	1	0	1	1	2	2	1	1	1	1	1	1	1	1	1	1	1	1	1
Function	ENSFM00250000002792	1	1	1	1	1	1	1	1	1	1	1	1	1	1	1	1	1	1	1
Function	ENSFM00730001521743	3	2	3	3	3	3	2	3	4	3	3	3	3	3	3	3	10	2	3
Function	ENSFM00250000004751	1	1	1	1	1	1	1	1	1	1	1	1	1	1	1	1	1	1	1
Function	ENSFM00730001521428	2	2	3	2	2	2	2	2	3	2	2	3	2	7	2	2	2	2	2
Function	ENSFM00500000273270	1	1	1	1	1	1	1	1	1	1	0	1	1	1	1	1	1	1	1
Function	ENSFM00250000001870	2	2	2	2	3	1	3	2	2	2	2	2	3	5	2	3	2	2	2
Function	ENSFM00250000000973	2	2	2	2	2	2	2	2	2	2	2	1	2	2	2	2	2	2	2
Function	ENSFM00730001521103	6	4	4	7	5	4	10	5	11	3	6	6	4	15	6	6	7	4	4
Function	ENSFM00250000001878	3	3	5	3	3	5	3	2	3	2	1	2	2	2	2	2	2	2	3
Function	ENSFM00760001714789	1	1	1	2	1	1	2	1	2	2	1	1	1	1	1	1	1	1	1
Function	ENSFM00540000717941	1	1	1	1	1	1	1	1	1	1	1	1	1	1	1	1	1	1	1
Function	ENSFM00500000274844	1	1	1	1	0	1	1	1	1	1	1	1	1	0	1	1	1	1	1
Function	ENSFM00730001521081	2	2	16	2	2	13	28	7	90	5	2	3	4	8	21	40	8	2	3
Function	ENSFM00250000003977	1	1	1	1	1	1	1	1	1	1	1	1	1	2	1	1	1	1	1
Function	ENSFM00260000050472	2	2	2	2	2	2	2	2	2	2	3	2	2	3	2	2	2	2	2
Function	ENSFM00500000269652	3	3	3	3	2	3	3	3	3	3	2	3	3	3	3	3	4	3	3
Function	ENSFM00730001521630	1	1	1	1	1	3	2	1	1	1	1	2	2	2	1	1	1	1	1
Function	ENSFM00250000003470	1	1	1	1	1	1	1	1	1	1	1	1	1	1	1	1	1	1	1
Function	ENSFM00440000236915	1	1	1	1	1	1	1	1	1	1	1	1	1	1	1	1	1	1	1
Function	ENSFM00500000269866	4	4	3	3	4	3	4	5	5	3	4	3	4	4	4	4	2	3	4
Function	ENSFM00500000269646	2	2	2	2	2	2	2	2	2	2	2	1	2	3	2	2	2	2	2
Function	ENSFM00500000271199	1	1	1	1	1	1	1	1	1	1	1	1	1	1	2	1	1	1	1
Function	ENSFM00500000269645	3	4	12	5	3	15	23	3	46	5	3	14	8	8	4	5	4	3	4
Function	ENSFM00500000274002	1	1	1	1	1	1	1	1	2	1	1	1	1	0	1	1	1	1	1
Function	ENSFM00500000270956	1	1	1	1	1	1	1	1	1	1	1	1	1	1	1	1	1	1	1
Function	ENSFM00250000003158	1	1	1	1	1	1	1	1	1	1	1	0	1	3	1	1	1	1	1
Function	ENSFM00290000065519	9	8	8	8	6	7	6	8	9	6	8	5	8	8	6	8	6	4	6
Function	ENSFM00250000007127	1	1	2	1	1	2	1	1	1	1	1	1	1	1	1	1	1	1	1
Function	ENSFM00250000001171	2	2	2	2	2	2	3	2	2	2	1	2	2	2	2	2	2	2	2
Function	ENSFM00250000002870	1	1	1	1	1	1	1	1	1	1	1	1	1	1	1	1	1	1	0
Function	ENSFM00740001589100	3	3	3	3	3	3	3	3	3	3	3	4	3	8	4	3	4	3	3
Function	ENSFM00740001589310	4	4	1	4	4	3	3	2	3	2	2	2	1	3	3	4	2	4	3
Function	ENSFM00250000006800	1	1	1	1	1	2	1	1	1	1	1	0	1	1	1	1	1	1	1
Function	ENSFM00250000001272	2	2	2	2	2	2	2	2	2	2	2	2	2	3	1	2	1	2	2
Function	ENSFM00730001521252	29	26	20	18	24	22	11	6	8	0	12	10	15	20	14	17	62	20	1
Function	ENSFM00260000050608	1	1	1	0	1	1	1	1	1	1	1	1	1	2	1	1	2	1	1
Function	ENSFM00730001521558	2	2	2	2	2	2	2	2	2	2	2	1	2	3	2	2	1	2	2
Function	ENSFM00730001521884	2	2	2	2	2	2	2	2	2	2	1	2	2	3	2	2	2	2	2
Function	ENSFM00250000000629	4	3	4	4	4	4	6	4	5	4	4	4	4	5	6	4	4	4	6
Function	ENSFM00250000000093	4	4	4	4	4	4	4	4	4	4	4	3	4	4	4	4	2	4	4
Function	ENSFM00500000269817	3	3	3	3	4	3	3	3	3	3	3	3	3	3	3	3	3	3	3
Function	ENSFM00370000118643	1	1	1	3	1	1	2	1	1	1	1	1	1	1	1	1	1	1	1
Function	ENSFM00730001521221	4	4	4	4	4	4	7	4	4	4	2	4	4	4	4	4	4	4	4
Function	ENSFM00520000517843	1	1	1	1	1	1	1	1	1	1	2	1	1	1	1	1	1	1	1
Function	ENSFM00250000002275	2	2	2	2	2	2	2	2	1	2	1	2	1	3	2	3	2	2	2
Function	ENSFM00260000050592	2	2	2	2	2	3	2	2	2	2	2	2	2	2	2	2	1	2	2
Function	ENSFM00250000002575	1	1	1	1	1	1	1	1	1	1	1	1	1	1	1	1	1	1	1
Function	ENSFM00670001235955	1	1	1	1	2	3	1	2	2	1	0	1	1	3	2	1	2	1	1
Function	ENSFM00670001235795	1	1	1	1	1	1	1	2	1	1	1	1	1	1	1	1	1	1	1
Function	ENSFM00250000003275	1	1	1	1	1	1	1	1	1	1	0	1	1	1	1	1	1	1	1
Function	ENSFM00670001235821	2	2	2	2	2	2	2	2	2	2	1	2	2	2	2	2	2	2	1
Function	ENSFM00250000006723	1	1	1	1	1	1	1	1	1	1	1	1	0	2	1	1	1	0	0
Function	ENSFM00670001235829	1	1	1	1	1	2	2	1	2	1	1	1	1	3	2	2	1	1	1
Function	ENSFM00670001235556	3	3	3	3	2	3	3	3	3	3	3	2	3	2	3	3	3	3	3
Function	ENSFM00250000000390	3	3	3	3	3	3	3	3	3	3	4	3	3	4	3	3	4	3	3
Function	ENSFM00360000109902	1	1	1	1	1	1	1	1	1	1	0	1	1	5	1	1	2	1	1
Function	ENSFM00250000005115	1	1	1	1	1	1	1	1	2	1	2	1	1	3	1	3	3	1	1
Function	ENSFM00670001235559	2	1	1	2	1	2	1	1	2	1	1	1	1	4	3	2	2	1	2
Function	ENSFM00250000003976	1	1	1	0	1	1	1	1	1	1	1	1	1	1	1	1	1	1	1
Function	ENSFM00740001589156	1	1	1	1	1	1	1	1	1	1	1	1	1	1	1	1	1	1	1
Function	ENSFM00670001236790	1	1	0	0	1	1	1	1	2	1	1	1	2	1	1	2	2	1	1
Function	ENSFM00250000001658	2	0	2	2	2	1	1	1	0	0	1	1	1	2	1	1	2	1	1
Function	ENSFM00250000000988	3	3	3	3	3	3	3	3	3	3	3	2	3	3	3	3	5	3	3
Function	ENSFM00250000003979	1	1	1	1	1	1	1	1	1	1	1	1	1	1	1	1	1	1	1
Function	ENSFM00310000088994	4	5	4	5	3	3	2	10	7	6	3	2	4	2	4	5	3	4	5
Function	ENSFM00730001522072	2	2	2	2	2	2	2	2	2	2	2	2	2	2	2	2	2	2	2
Function	ENSFM00690001356719	1	1	1	0	1	1	1	1	1	1	2	0	1	1	1	1	1	1	1
Function	ENSFM00500000270049	1	0	1	1	1	1	1	1	1	1	0	1	2	0	1	1	1	1	1
Function	ENSFM00250000004672	1	1	1	1	1	1	1	1	1	0	2	1	1	1	1	1	1	1	1
Function	ENSFM00400000131981	1	1	1	1	1	1	1	1	1	1	1	1	1	1	1	1	1	1	1
Function	ENSFM00500000269913	3	3	3	3	3	3	7	3	3	3	3	2	3	3	3	3	3	3	3
Function	ENSFM00440000237017	1	1	1	1	1	0	1	1	1	1	0	1	1	1	1	1	1	1	1
Function	ENSFM00500000272092	1	1	1	1	1	1	1	1	1	1	0	1	1	1	1	1	1	1	1
Function	ENSFM00250000001958	3	3	3	3	3	3	3	3	3	3	2	3	3	3	3	3	3	3	3
Function	ENSFM00250000004376	1	1	2	1	1	1	1	1	1	1	1	0	1	1	1	1	1	1	1
Function	ENSFM00750001632363	2	2	2	2	3	2	2	2	2	2	2	2	2	2	2	3	2	2	2
Function	ENSFM00500000269882	2	1	0	0	1	0	1	2	2	0	1	1	1	0	0	0	0	1	1
Function	ENSFM00750001632367	6	5	6	6	6	6	7	5	5	3	4	5	4	6	5	3	2	6	5
Function	ENSFM00730001521247	5	5	5	5	5	5	5	5	5	4	5	5	5	3	5	5	4	5	6
Function	ENSFM00500000269888	2	2	2	2	2	2	2	2	2	2	1	2	2	5	1	2	2	2	3
Function	ENSFM00730001521810	1	1	1	1	1	1	1	1	1	1	1	1	1	2	2	8	1	1	1
Function	ENSFM00250000003874	1	1	1	1	1	3	1	1	1	1	1	1	1	1	1	1	1	1	1
Function	ENSFM00500000269923	3	3	2	3	5	2	3	4	3	3	3	3	4	3	3	3	3	3	3
Function	ENSFM00760001714672	1	1	2	1	1	1	1	1	1	1	1	1	1	2	1	1	1	1	1
Function	ENSFM00250000004978	1	1	1	1	1	1	1	1	1	1	1	1	1	1	1	1	1	1	1
Function	ENSFM00250000001953	2	2	2	2	2	2	2	2	2	3	2	1	2	3	2	2	1	2	2
Function	ENSFM00420000140728	1	1	1	1	1	1	1	1	1	1	1	1	1	1	1	1	1	1	1
Function	ENSFM00250000002695	3	2	4	2	3	2	1	2	2	2	3	3	2	2	2	2	3	2	3
Function	ENSFM00250000002696	1	1	1	1	1	2	1	1	1	1	1	0	1	1	1	1	2	1	1
Function	ENSFM00500000270241	2	2	2	2	2	2	2	2	2	2	3	1	2	4	2	2	2	2	2
Function	ENSFM00250000001433	2	2	2	2	2	2	2	2	2	2	2	2	2	3	2	2	2	2	2
Function	ENSFM00570000851033	2	2	3	3	2	2	2	3	2	2	1	1	2	4	2	2	4	1	2
Function	ENSFM00250000000532	5	5	5	5	4	5	6	5	5	4	4	5	5	5	5	5	5	5	4
Function	ENSFM00250000003946	1	1	1	1	1	1	1	1	1	1	1	0	1	1	1	1	2	1	1
Function	ENSFM00570000851135	2	1	2	2	2	1	2	2	2	1	2	1	1	2	1	1	2	2	2
Function	ENSFM00250000004576	1	1	1	1	1	2	1	1	1	1	1	1	1	1	1	1	1	1	1
Function	ENSFM00250000004570	1	1	1	1	1	1	1	1	1	1	1	1	1	1	1	1	1	1	1
Function	ENSFM00600000921379	2	2	2	2	1	2	1	2	3	2	2	2	2	2	1	2	2	2	1
Function	ENSFM00480000262766	2	2	2	2	2	2	2	2	2	2	1	2	3	1	2	2	2	2	2
Function	ENSFM00250000002458	1	1	1	1	1	1	1	1	1	1	1	1	1	2	1	1	1	1	1
Function	ENSFM00260000050820	1	1	1	1	1	1	1	1	1	1	1	1	1	1	1	1	1	1	1
Function	ENSFM00770001847524	2	2	2	2	2	2	3	2	2	2	2	2	2	2	2	2	3	2	2
Function	ENSFM00750001632468	1	1	1	1	1	1	1	1	1	1	1	1	1	1	1	1	1	1	1
Function	ENSFM00370000118610	3	3	3	3	3	3	3	4	3	1	3	3	3	2	2	2	3	3	3
Function	ENSFM00540000718056	1	1	1	1	1	1	1	1	1	1	1	1	1	1	1	1	1	1	1
Function	ENSFM00740001589149	2	2	2	2	2	2	2	2	1	2	0	2	2	2	2	2	2	2	2
Function	ENSFM00730001521471	4	4	3	4	4	3	4	4	4	4	4	2	4	4	4	3	4	4	3
Function	ENSFM00250000000441	4	3	4	4	4	4	4	4	5	14	3	3	6	7	4	4	4	4	4
Function	ENSFM00250000000999	2	2	2	2	2	2	3	3	2	2	1	2	2	1	2	2	3	2	2
Function	ENSFM00710001441690	1	1	1	1	1	1	1	0	0	1	1	1	1	1	1	1	1	1	1
Function	ENSFM00730001521773	2	2	2	2	2	2	2	2	2	2	2	2	2	2	2	2	2	2	2
Function	ENSFM00500000273403	1	1	1	1	1	1	1	1	1	1	1	1	1	0	1	1	0	1	1
Function	ENSFM00730001521246	5	4	6	5	4	5	5	15	13	3	3	27	9	4	4	3	5	2	6
Function	ENSFM00250000000847	2	2	2	2	1	2	2	2	2	2	2	2	2	2	2	2	2	2	2
Function	ENSFM00500000271817	1	1	1	1	1	0	1	1	1	1	1	0	1	1	1	1	0	1	1
Function	ENSFM00250000000840	3	3	3	3	3	3	3	3	3	3	3	4	3	3	3	3	3	3	3
Function	ENSFM00250000000292	2	2	6	6	2	6	8	2	9	3	2	6	3	3	5	2	3	3	3
Function	ENSFM00730001521078	2	3	8	6	4	10	8	2	9	9	5	11	9	43	18	47	9	2	11
Function	ENSFM00250000003056	1	1	4	1	1	2	1	1	1	1	1	1	1	2	1	1	1	1	1
Function	ENSFM00500000270850	1	1	1	1	1	1	1	6	3	1	1	1	1	2	4	6	1	1	1
Function	ENSFM00500000269691	5	4	2	1	3	4	4	1	1	1	1	1	1	1	1	1	1	1	1
Function	ENSFM00400000131850	1	1	1	1	1	1	0	2	3	2	1	0	2	3	1	1	0	0	0
Function	ENSFM00250000004884	1	1	1	1	1	1	1	1	1	1	1	1	1	1	1	1	1	1	1
Function	ENSFM00500000271506	1	1	1	1	1	1	1	1	1	1	1	1	1	1	1	1	1	1	1
Function	ENSFM00730001521609	1	1	1	1	1	1	1	1	1	1	0	1	1	1	1	1	1	0	1
Function	ENSFM00730001521356	3	3	5	3	4	4	4	5	8	3	1	5	4	4	4	4	4	3	5
Function	ENSFM00730001521215	3	3	3	3	3	4	3	3	3	3	3	3	3	3	4	3	3	3	3
Function	ENSFM00770001847625	1	1	1	1	1	1	1	1	1	1	1	1	1	1	1	1	1	1	1
Function	ENSFM00250000000663	2	2	2	2	2	2	2	2	2	2	2	2	2	1	2	3	2	2	2
Function	ENSFM00350000105431	1	1	0	1	1	1	1	1	1	1	1	1	1	1	2	1	1	1	1
Function	ENSFM00730001522150	1	1	1	1	1	1	1	1	1	1	0	1	1	1	1	1	1	1	1
Function	ENSFM00730001522151	1	1	1	1	1	1	1	1	1	1	1	1	1	1	1	1	0	1	1
Function	ENSFM00670001235859	1	1	1	1	1	1	1	2	1	1	1	0	1	1	1	1	1	1	1
Function	ENSFM00350000105437	2	2	4	3	2	3	2	2	5	2	2	2	2	9	3	3	2	2	2
Function	ENSFM00250000002239	2	2	2	2	2	2	2	2	2	2	2	2	2	2	2	2	3	2	2
Function	ENSFM00250000002236	1	2	3	2	2	5	7	3	8	1	1	2	1	2	1	1	2	1	1
Function	ENSFM00250000002234	1	1	2	1	2	1	1	1	1	1	1	1	1	1	1	1	1	1	1
Function	ENSFM00520000517802	3	3	3	3	3	3	3	4	3	3	3	3	3	2	3	4	3	3	3
Function	ENSFM00250000002233	2	1	2	2	2	4	3	2	1	1	4	1	3	7	1	1	1	1	1
Function	ENSFM00260000050648	1	1	1	1	1	1	1	1	1	1	1	1	1	1	1	1	1	1	1
Function	ENSFM00250000000692	4	4	4	4	4	4	4	4	4	4	4	4	4	4	4	4	4	4	4
Function	ENSFM00250000003534	1	1	1	1	1	1	1	1	1	1	1	1	1	1	1	1	1	1	1
Function	ENSFM00250000002284	2	1	2	2	2	2	2	2	2	1	2	2	2	2	2	2	1	2	2
Function	ENSFM00250000003532	2	2	1	2	2	2	2	2	2	2	2	2	2	5	2	2	3	2	2
Function	ENSFM00250000002885	1	1	1	1	1	1	1	1	1	1	1	1	1	4	1	1	1	1	1
Function	ENSFM00250000003531	1	1	1	1	1	1	1	1	1	1	1	1	1	1	1	1	1	1	1
Function	ENSFM00700001390183	2	2	1	2	2	2	4	2	3	1	2	0	1	3	2	2	2	2	1
Function	ENSFM00730001521289	4	3	3	3	3	3	3	2	2	2	3	3	3	3	3	3	4	3	3
Function	ENSFM00250000003539	1	0	1	1	1	1	1	1	1	1	1	1	1	2	1	1	1	1	1
Function	ENSFM00250000005015	2	1	1	1	1	1	1	1	1	1	0	1	1	1	1	1	1	1	1
Function	ENSFM00250000001224	3	3	3	3	3	3	4	3	3	3	3	3	3	4	3	3	3	3	3
Function	ENSFM00250000001228	2	2	2	2	2	2	2	2	2	2	2	2	2	4	2	2	2	2	2
Function	ENSFM00670001236738	1	1	1	1	0	1	1	1	1	0	1	1	1	1	1	1	0	0	1
Function	ENSFM00500000273341	1	1	1	1	1	1	1	1	2	1	1	1	1	1	1	1	2	1	1
Function	ENSFM00250000001846	2	2	2	2	2	2	2	2	2	2	2	2	2	1	2	2	3	2	2
Function	ENSFM00730001522320	1	1	1	1	1	1	1	1	1	1	0	0	1	1	1	1	1	2	1
Function	ENSFM00250000001618	1	1	1	1	1	1	1	1	1	1	1	0	1	1	1	1	1	1	2
Function	ENSFM00250000002526	1	1	1	1	1	2	1	1	1	1	1	1	1	1	1	1	2	1	1
Function	ENSFM00250000005725	1	1	1	0	1	1	1	1	1	1	1	1	1	3	1	1	1	1	1
Function	ENSFM00250000003194	1	1	1	1	1	1	1	1	1	1	0	1	2	1	1	1	1	1	1
Function	ENSFM00560000771020	1	1	1	1	1	1	1	1	1	1	1	1	1	1	1	1	1	1	1
Function	ENSFM00710001442021	1	1	1	1	1	1	1	1	1	1	1	1	1	1	1	1	1	1	1
Function	ENSFM00730001521697	1	1	1	1	1	1	1	1	1	1	1	1	1	2	1	1	1	1	1
Function	ENSFM00730001521698	3	3	3	3	3	3	3	3	3	3	2	4	3	4	3	3	3	3	3
Function	ENSFM00750001632324	1	1	1	1	1	1	1	1	1	1	1	1	1	1	1	1	1	1	1
Function	ENSFM00730001521913	4	4	3	4	5	4	4	3	4	3	4	4	4	5	4	4	4	4	4
Function	ENSFM00250000004334	2	1	1	2	2	2	2	2	2	2	2	1	2	1	2	2	1	2	2
Function	ENSFM00400000131957	1	1	1	1	1	1	1	1	1	1	1	1	1	1	1	1	1	1	1
Function	ENSFM00740001589274	2	2	2	2	2	2	2	2	2	2	2	2	2	3	2	2	2	2	3
Function	ENSFM00440000236925	1	0	1	1	1	1	1	1	1	1	1	1	1	1	1	1	0	1	1
Function	ENSFM00730001521378	2	2	3	2	3	4	6	2	2	2	2	3	2	5	2	3	3	2	3
Function	ENSFM00500000272804	1	1	1	1	1	1	1	1	1	1	1	1	1	1	1	1	1	1	1
Function	ENSFM00250000008167	1	1	1	1	1	1	1	1	1	1	2	1	1	1	1	1	1	1	1
Function	ENSFM00250000002149	2	2	2	2	2	2	2	2	2	2	2	2	2	2	2	2	3	1	2
Function	ENSFM00670001236500	1	1	1	1	1	1	1	1	1	1	2	1	1	0	1	1	0	1	0
Function	ENSFM00500000271312	1	1	1	1	1	1	1	1	1	1	1	1	1	1	1	1	1	1	1
Function	ENSFM00480000262875	1	1	1	1	1	1	1	1	1	1	1	1	1	0	1	1	0	0	1
Function	ENSFM00250000001689	3	3	3	3	3	3	3	2	3	3	3	2	3	3	3	2	1	3	2
Function	ENSFM00360000109889	2	2	2	2	2	2	2	2	2	2	2	2	2	2	2	2	2	1	2
Function	ENSFM00500000273783	1	1	1	1	1	1	1	1	1	1	1	1	1	1	1	1	1	1	1
Function	ENSFM00250000004293	1	1	1	1	1	1	1	1	1	1	1	1	1	1	1	1	1	1	1
Function	ENSFM00730001521275	5	4	2	5	3	4	4	5	5	6	4	3	4	4	4	4	4	2	5
Function	ENSFM00250000006409	1	1	1	1	1	1	2	1	1	1	1	1	1	1	1	2	1	1	2
Function	ENSFM00500000270171	2	2	2	2	2	2	2	2	2	1	2	2	2	3	2	2	2	2	2
Function	ENSFM00250000006533	1	1	1	1	1	1	1	0	0	1	0	1	0	0	0	0	0	0	1
Function	ENSFM00250000000930	3	3	3	3	3	3	4	3	3	3	2	3	3	4	3	3	2	3	3
Function	ENSFM00460000244923	4	3	3	4	4	4	4	4	4	3	4	3	4	4	4	3	3	3	3
Function	ENSFM00250000003319	2	1	2	2	1	2	2	1	1	1	2	3	1	2	1	1	1	1	1
Function	ENSFM00250000004639	1	1	1	1	1	1	1	1	1	1	1	1	1	1	1	1	2	1	1
Function	ENSFM00780001898344	1	1	1	1	1	1	1	1	1	1	1	1	1	1	1	2	1	1	1
Function	ENSFM00730001521823	2	2	2	2	2	2	2	2	3	2	2	2	2	2	2	2	2	2	1
Function	ENSFM00500000269972	2	1	2	2	2	2	2	2	2	2	2	2	2	2	2	2	1	2	2
Function	ENSFM00730001521827	2	2	2	2	2	2	2	2	2	2	2	1	2	2	2	2	3	2	2
Function	ENSFM00500000273456	1	0	1	1	1	1	1	1	1	1	1	1	0	1	1	0	1	1	1
Function	ENSFM00250000003947	1	1	2	1	1	1	1	1	1	1	2	1	1	2	1	1	1	1	1
Function	ENSFM00760001714704	2	1	2	2	1	2	2	2	2	2	1	1	1	2	1	1	1	2	2
Function	ENSFM00760001714706	2	2	2	2	2	2	2	2	2	2	2	2	2	2	2	2	2	2	2
Function	ENSFM00420000140614	2	3	3	3	2	3	2	2	2	2	2	2	2	2	2	2	1	2	2
Function	ENSFM00500000271545	1	1	1	1	1	1	1	1	1	1	1	1	1	1	1	1	1	1	1
Function	ENSFM00250000002663	2	2	2	2	2	2	2	2	2	2	2	2	2	2	2	2	3	2	2
Function	ENSFM00740001589189	2	2	2	2	2	5	2	2	2	2	2	2	2	2	2	2	2	2	2
Function	ENSFM00250000002669	1	1	1	1	1	1	1	1	1	1	1	1	1	1	1	1	1	1	1
Function	ENSFM00250000001461	2	2	2	2	2	2	3	2	2	2	1	2	2	4	2	2	1	2	2
Function	ENSFM00740001589182	3	2	3	3	3	3	3	3	3	2	3	3	3	3	3	3	3	3	4
Function	ENSFM00250000000819	2	2	2	2	2	2	2	2	2	2	2	2	3	2	2	2	2	2	2
Function	ENSFM00500000271823	1	1	1	1	1	1	1	1	1	1	1	1	1	1	1	1	0	1	1
Function	ENSFM00250000001819	2	2	3	2	2	3	2	2	3	9	2	2	2	3	2	2	3	2	2
Function	ENSFM00570000851665	1	1	1	1	1	1	1	1	1	2	1	1	1	1	1	1	1	1	1
Function	ENSFM00250000003367	1	1	1	1	1	1	1	1	1	1	0	1	1	2	1	1	1	1	1
Function	ENSFM00250000000816	4	3	6	3	4	6	9	3	6	3	4	4	4	4	5	4	5	4	4
Function	ENSFM00250000001866	2	2	2	2	2	2	2	2	2	2	2	2	2	2	2	2	2	2	2
Function	ENSFM00500000270585	1	1	2	2	1	2	2	1	2	2	2	2	2	2	2	2	4	2	2
Function	ENSFM00250000000963	4	3	4	4	3	4	4	4	4	4	3	3	3	4	4	4	3	4	3
Function	ENSFM00500000271857	1	1	1	1	1	1	1	1	1	1	1	2	1	1	1	1	1	1	1
Function	ENSFM00500000273166	1	1	1	1	1	0	1	1	1	1	1	1	1	1	1	1	1	1	1
Function	ENSFM00500000271852	1	1	1	1	1	1	1	1	1	1	1	1	1	1	1	1	1	1	1
Function	ENSFM00440000236991	1	1	1	1	1	1	1	2	1	0	0	1	1	1	1	0	1	1	1
Function	ENSFM00500000272520	1	2	2	1	2	1	0	1	2	2	1	2	2	1	2	2	2	1	1
Function	ENSFM00500000272073	1	1	1	1	1	1	1	1	1	1	1	0	1	1	1	1	1	1	1
Function	ENSFM00670001235367	5	5	5	5	5	4	6	7	5	4	5	5	5	5	5	7	5	4	5
Function	ENSFM00600000921602	1	1	1	1	1	1	1	1	1	1	1	1	1	1	1	1	1	1	1
Function	ENSFM00750001632551	1	1	1	1	1	1	1	1	1	0	1	1	1	1	1	1	2	1	1
Function	ENSFM00260000050441	2	2	2	2	2	2	2	2	2	2	2	2	2	2	2	2	2	2	2
Function	ENSFM00500000271185	1	1	1	1	1	1	1	1	1	1	1	1	1	1	1	1	1	1	1
Function	ENSFM00730001521312	3	3	3	3	3	3	3	3	3	3	1	3	3	3	3	3	5	3	3
Function	ENSFM00500000273500	1	1	1	1	1	1	1	1	1	1	1	1	1	1	1	1	1	1	1
Function	ENSFM00750001632397	2	2	2	2	2	3	2	2	2	2	2	2	2	4	2	2	2	2	2
Function	ENSFM00730001521895	2	2	2	2	2	2	1	2	3	1	1	2	2	2	2	2	2	2	2
Function	ENSFM00730001521276	1	2	2	3	2	4	1	3	3	2	2	2	3	5	2	2	3	2	3
Function	ENSFM00250000003169	1	1	1	1	1	1	2	1	1	1	1	2	1	1	1	1	2	1	1
Function	ENSFM00500000270002	2	2	2	2	2	2	2	2	2	2	2	2	2	2	2	2	2	2	2
Function	ENSFM00500000270905	1	1	1	1	1	1	1	1	1	1	1	1	1	1	1	1	1	1	1
Function	ENSFM00250000003005	1	1	0	1	1	2	2	1	1	1	1	1	1	1	1	1	1	1	1
Function	ENSFM00580000902180	1	1	1	1	1	1	1	1	1	1	1	1	1	1	1	1	1	1	1
Function	ENSFM00500000273565	1	0	1	1	0	1	1	1	1	1	1	1	1	2	1	1	1	1	1
Function	ENSFM00250000002966	1	1	1	1	1	1	1	1	1	1	1	1	1	1	1	1	2	1	1
Function	ENSFM00730001521225	1	1	1	1	1	1	1	1	1	1	1	1	1	1	1	1	1	1	1
Function	ENSFM00670001235695	1	1	1	1	1	1	1	1	1	1	1	1	1	1	1	1	2	1	1
Function	ENSFM00250000000490	4	4	4	4	4	5	4	4	4	4	4	2	4	5	4	4	5	4	4
Function	ENSFM00250000000492	4	4	2	5	5	5	4	4	4	3	3	4	4	4	4	4	5	4	4
Function	ENSFM00250000003183	1	1	1	1	1	1	1	1	1	1	1	1	1	1	1	1	1	1	1
Function	ENSFM00250000000634	2	2	2	3	2	2	3	2	4	2	2	2	2	2	2	2	2	2	2
Function	ENSFM00730001522121	1	1	1	1	1	1	1	2	2	1	2	2	1	2	2	2	1	1	2
Function	ENSFM00500000271139	1	1	1	1	1	1	1	1	1	1	1	1	1	1	1	1	1	1	1
Function	ENSFM00740001589334	2	2	2	2	2	2	2	2	2	2	2	1	2	2	1	2	2	2	2
Function	ENSFM00260000050346	5	5	5	5	5	5	5	7	5	3	3	5	5	5	5	5	4	5	5
Function	ENSFM00770001847618	1	1	1	1	1	1	1	1	1	1	1	1	1	1	1	1	1	1	1
Function	ENSFM00250000006668	1	1	1	1	2	1	1	1	1	1	1	1	1	1	1	1	1	1	1
Function	ENSFM00500000270160	2	2	2	2	2	3	2	2	2	2	2	0	1	1	2	2	2	1	2
Function	ENSFM00730001521899	1	1	1	1	1	1	1	2	2	1	0	1	1	0	1	1	1	0	1
Function	ENSFM00730001522365	1	1	1	1	1	1	1	1	1	1	1	1	1	1	1	1	1	1	1
Function	ENSFM00250000002560	1	1	2	1	1	1	1	1	1	1	1	1	1	1	1	1	0	1	1
Function	ENSFM00250000002329	1	1	1	1	1	1	1	1	1	1	1	1	1	1	1	1	1	1	1
Function	ENSFM00670001235402	1	2	1	1	1	1	2	1	6	1	1	2	2	4	3	3	1	0	1
Function	ENSFM00500000277869	1	1	1	1	1	0	1	1	1	1	1	1	1	0	1	0	0	1	1
Function	ENSFM00270000056490	1	1	1	1	1	1	1	1	1	1	1	1	1	1	1	1	1	1	1
Function	ENSFM00500000277611	1	1	0	1	0	1	1	1	0	0	1	1	1	0	1	0	1	1	1
Function	ENSFM00730001521798	1	1	1	1	1	2	1	1	1	1	1	1	1	1	1	1	1	1	1
Function	ENSFM00260000050534	2	2	2	2	2	2	3	2	2	2	1	2	2	4	2	2	2	2	2
Function	ENSFM00250000003989	1	1	1	1	1	1	2	1	1	1	0	1	1	3	1	1	1	1	1
Function	ENSFM00740001589421	1	1	1	1	1	1	1	1	1	1	1	1	1	1	1	1	1	1	1
Function	ENSFM00760001714666	1	1	1	1	1	1	1	2	1	1	1	1	1	3	1	1	1	1	1
Function	ENSFM00470000251502	2	2	3	4	3	2	2	0	0	1	1	2	7	3	3	3	2	1	1
Function	ENSFM00760001714669	1	1	1	1	1	1	2	1	1	1	1	1	2	4	2	2	1	1	2
Function	ENSFM00250000002167	2	1	2	2	2	2	2	2	2	2	2	2	2	1	2	2	2	2	2
Function	ENSFM00250000001729	2	2	3	2	2	2	2	2	2	2	2	2	2	2	2	2	2	2	2
Function	ENSFM00270000056472	2	2	3	2	1	4	2	2	2	2	2	2	2	4	2	2	3	2	3
Function	ENSFM00670001235881	1	1	1	1	1	1	1	1	1	1	0	1	1	1	1	1	1	1	1
Function	ENSFM00670001235586	1	2	8	5	3	4	2	2	4	2	1	3	3	13	1	2	6	1	2
Function	ENSFM00500000273904	1	1	1	1	1	1	1	0	0	2	1	1	1	0	1	1	1	1	1
Function	ENSFM00250000001645	3	2	2	1	1	2	0	3	3	3	2	1	2	1	2	3	2	1	2
Function	ENSFM00250000004645	1	1	1	0	1	0	1	1	1	1	1	1	1	1	1	1	1	1	1
Function	ENSFM00670001235589	1	0	1	1	1	1	1	1	1	1	1	1	1	2	1	1	1	1	1
Function	ENSFM00600000921265	2	2	2	2	2	2	2	2	2	2	2	2	2	2	2	2	2	2	2
Function	ENSFM00250000004390	1	1	1	1	1	1	1	1	1	2	1	1	1	1	1	1	1	1	1
Function	ENSFM00250000006144	1	1	1	1	1	1	1	0	1	1	1	1	1	1	1	1	1	1	1
Function	ENSFM00500000271612	1	1	1	1	1	1	1	1	1	1	1	1	1	1	1	1	1	1	1
Function	ENSFM00440000237007	1	1	1	1	1	1	1	1	1	2	1	1	1	1	2	1	3	1	4
Function	ENSFM00560000771118	2	2	2	2	2	1	3	2	2	2	2	2	2	2	2	2	3	2	2
Function	ENSFM00250000001929	1	1	1	1	2	1	1	1	1	1	1	1	1	0	1	2	1	1	1
Function	ENSFM00250000005766	1	1	1	1	1	1	1	1	1	1	1	1	1	1	1	1	1	1	1
Function	ENSFM00750001632370	2	2	2	2	2	2	2	2	2	2	2	2	2	2	2	2	2	2	2
Function	ENSFM00500000271006	1	1	1	1	1	1	1	1	1	1	1	1	1	1	1	1	1	1	1
Function	ENSFM00250000002298	1	1	1	1	1	1	1	1	1	1	1	1	1	2	1	1	1	1	1
Function	ENSFM00500000269939	3	2	6	4	3	8	12	3	4	3	3	2	4	5	4	5	3	3	3
Function	ENSFM00730001521867	2	1	2	2	2	2	2	2	2	2	2	2	2	2	2	2	2	2	2
Function	ENSFM00730001521865	1	1	1	1	1	1	1	1	1	1	1	1	1	1	1	1	1	1	1
Function	ENSFM00500000269930	2	2	2	2	2	2	2	2	2	2	2	2	2	3	2	2	2	2	2
Function	ENSFM00500000273330	1	1	1	2	3	2	1	1	1	1	0	1	1	1	2	2	1	1	1
Function	ENSFM00760001714593	30	30	28	30	29	29	30	15	14	4	13	37	24	16	20	30	10	23	6
Function	ENSFM00500000270023	3	2	3	2	3	3	3	3	3	3	3	1	3	3	3	3	2	3	3
Function	ENSFM00250000001030	4	4	4	3	3	4	4	4	4	4	4	3	4	4	4	4	2	4	3
Function	ENSFM00570000851024	8	5	6	7	5	7	7	8	8	5	6	6	6	14	6	4	6	5	5
Function	ENSFM00500000270410	2	2	2	2	2	2	2	2	2	2	2	1	2	3	2	2	2	2	2
Function	ENSFM00390000126319	2	1	1	1	1	2	1	2	2	2	1	1	2	2	2	2	2	1	3
Function	ENSFM00250000001425	2	3	5	2	2	3	1	1	1	1	0	1	1	1	1	1	1	3	1
Function	ENSFM00500000270143	1	2	1	2	1	3	2	1	2	2	2	4	1	3	1	11	1	1	2
Function	ENSFM00250000001423	2	2	2	2	2	2	2	2	2	2	1	2	2	2	2	2	2	2	2
Function	ENSFM00500000270416	1	0	1	1	1	1	1	1	1	1	1	1	1	1	1	1	1	1	1
Function	ENSFM00250000002320	1	1	1	1	1	1	1	1	1	1	1	2	1	1	1	1	1	1	1
Function	ENSFM00250000004809	1	1	1	1	1	1	1	1	1	1	1	1	1	2	1	2	1	1	1
Function	ENSFM00250000000527	4	4	5	5	5	5	5	4	5	5	4	7	5	5	6	5	5	5	5
Function	ENSFM00390000126406	1	1	1	1	1	1	1	1	1	1	1	0	1	0	1	1	1	1	1
Function	ENSFM00780001898374	1	1	1	1	1	1	1	1	2	1	1	1	1	1	1	1	1	1	1
Function	ENSFM00600000921281	2	2	2	2	2	2	2	2	2	3	2	2	2	3	2	2	2	2	2
Function	ENSFM00250000004097	1	1	1	1	1	1	1	1	1	1	1	1	1	1	1	2	1	1	1
Function	ENSFM00740001589597	1	1	1	1	1	1	1	1	1	1	0	1	1	1	1	1	1	1	1
Function	ENSFM00250000002426	3	3	3	3	3	3	2	3	3	3	3	1	3	3	4	3	3	3	3
Function	ENSFM00250000001453	3	3	3	3	3	3	3	3	3	3	3	2	3	3	3	3	4	3	3
Function	ENSFM00250000001451	2	2	3	2	4	2	2	2	2	2	1	2	2	2	2	2	2	2	2
Function	ENSFM00250000001519	3	2	3	3	4	3	3	2	3	3	2	3	3	3	3	3	2	3	3
Function	ENSFM00250000000599	3	4	2	4	3	3	3	3	3	3	3	3	3	3	3	4	3	3	3
Function	ENSFM00570000851098	2	2	2	2	2	2	3	2	2	2	1	2	2	2	2	2	2	2	2
Function	ENSFM00600000921523	1	1	1	1	1	1	1	1	1	1	1	1	1	1	1	1	1	1	1
Function	ENSFM00670001236994	1	1	1	1	1	1	1	1	1	1	1	1	1	1	1	0	2	0	1
Function	ENSFM00730001521191	5	4	5	5	5	5	5	5	5	5	4	5	5	4	5	5	5	5	5
Function	ENSFM00670001235331	1	1	1	1	1	1	1	1	1	1	1	1	2	1	1	1	0	1	2
Function	ENSFM00250000000444	5	5	4	5	5	6	6	7	6	6	5	6	19	7	14	14	6	5	6
Function	ENSFM00260000050405	3	3	3	3	3	3	3	3	3	3	3	3	3	3	3	3	3	3	3
Function	ENSFM00760001714732	2	2	3	2	2	2	2	2	2	1	2	2	2	3	2	2	2	2	2
Function	ENSFM00770001847543	3	3	3	3	3	3	3	3	3	3	2	2	3	5	3	3	3	3	3
Function	ENSFM00770001847545	1	2	1	1	1	2	3	1	1	1	1	2	1	2	1	1	0	0	1
Function	ENSFM00250000003046	1	1	1	1	1	1	1	1	1	2	1	1	1	1	1	1	1	1	1
Function	ENSFM00660001157192	3	2	3	3	3	3	3	3	3	3	3	3	3	5	3	3	3	3	4
Function	ENSFM00250000003734	1	1	1	1	1	1	1	1	1	1	1	1	1	2	1	1	1	1	1
Function	ENSFM00730001522099	1	1	1	1	1	1	1	1	1	1	1	1	0	1	1	1	1	1	1
Function	ENSFM00560000771068	1	1	1	1	1	1	1	1	1	1	1	1	1	2	1	1	1	1	1
Function	ENSFM00500000270097	3	1	2	2	2	2	2	2	2	2	2	2	2	2	2	2	2	2	2
Function	ENSFM00730001521587	4	3	3	3	3	3	3	3	3	4	2	2	3	3	3	2	3	3	3
Function	ENSFM00510000502806	1	1	1	1	1	1	1	1	2	1	2	1	0	1	1	1	1	1	1
Function	ENSFM00250000000777	4	4	4	4	4	4	4	4	4	4	4	3	4	5	4	4	4	4	4
Function	ENSFM00500000272199	1	1	1	2	2	1	2	1	1	1	1	1	1	3	1	2	2	1	1
Function	ENSFM00730001521612	1	1	1	1	1	1	1	1	1	1	1	1	1	3	1	1	1	1	1
Function	ENSFM00760001714938	1	1	1	1	1	1	1	1	1	1	1	1	1	1	1	1	1	1	1
Function	ENSFM00260000050713	1	1	1	1	1	1	2	2	1	1	0	1	1	1	1	1	1	1	1
Function	ENSFM00250000000805	2	2	2	2	2	2	2	2	2	2	2	2	2	2	2	2	6	2	2
Function	ENSFM00250000002325	3	3	3	3	3	3	4	3	3	3	1	1	2	2	3	3	3	3	2
Function	ENSFM00650001139994	6	5	6	6	5	7	6	6	6	5	5	6	7	7	6	6	6	6	8
Function	ENSFM00730001521993	2	2	2	2	2	2	2	2	2	2	3	2	2	2	2	2	2	2	2
Function	ENSFM00250000002321	1	1	2	2	2	3	3	1	2	1	1	1	2	11	0	3	4	1	1
Function	ENSFM00500000275142	1	1	1	0	1	0	1	1	1	0	0	1	1	0	1	1	0	0	1
Function	ENSFM00500000277619	1	1	1	1	0	1	2	1	2	0	0	0	1	0	1	0	0	0	1
Function	ENSFM00500000269705	4	3	3	3	4	4	5	4	4	3	4	3	4	6	3	4	4	4	4
Function	ENSFM00730001521585	3	3	3	3	3	3	3	3	3	3	3	3	3	2	3	3	3	2	3
Function	ENSFM00730001521998	2	2	2	2	2	2	2	2	2	2	0	2	2	2	1	2	3	2	2
Function	ENSFM00730001521296	4	3	4	4	4	4	4	4	3	4	3	4	4	8	4	4	4	4	4
Function	ENSFM00670001237022	1	1	1	0	1	1	1	0	0	1	1	0	1	0	1	1	0	1	1
Function	ENSFM00420000140601	1	1	1	1	1	1	1	0	1	1	0	1	1	1	2	1	1	1	1
Function	ENSFM00250000001732	2	2	2	2	2	2	2	2	2	2	3	2	2	2	2	2	2	2	2
Function	ENSFM00410000138458	8	8	8	8	8	7	8	8	8	8	8	7	8	9	8	8	7	8	8
Function	ENSFM00250000002956	1	1	1	1	1	1	1	1	1	1	1	2	1	1	1	1	1	1	1
Function	ENSFM00260000050396	2	2	2	1	2	2	1	2	2	2	2	2	2	1	2	2	2	2	2
Function	ENSFM00740001589123	3	2	4	3	5	4	4	3	4	3	2	4	3	3	3	3	3	3	3
Function	ENSFM00500000271496	1	0	1	1	1	1	1	1	1	1	1	0	1	2	1	1	1	1	1
Function	ENSFM00250000001358	3	2	2	1	1	3	2	4	3	3	3	3	4	3	4	3	2	2	4
Function	ENSFM00670001235447	1	1	1	1	1	1	1	1	1	1	1	1	1	1	1	1	1	1	1
Function	ENSFM00730001521671	1	1	1	1	1	1	1	1	2	1	0	0	1	0	2	2	0	1	1
Function	ENSFM00250000000455	3	2	3	3	4	3	4	3	6	4	2	4	4	8	7	3	6	3	5
Function	ENSFM00500000269896	3	3	3	3	3	4	3	3	3	3	3	2	3	3	3	3	2	3	4
Function	ENSFM00250000001102	4	4	5	4	4	5	4	4	4	4	4	3	5	4	4	3	4	4	4
Function	ENSFM00500000271045	1	1	1	1	1	1	1	1	1	1	0	1	1	1	1	1	1	1	1
Function	ENSFM00730001521530	3	3	3	3	3	3	3	3	3	3	3	1	3	4	3	3	3	3	3
Function	ENSFM00250000004828	1	1	1	1	2	2	1	1	1	1	1	1	1	1	1	1	1	1	1
Function	ENSFM00260000050378	2	2	2	2	2	2	2	2	2	2	2	2	2	3	2	2	2	2	2
Function	ENSFM00500000270194	3	2	4	3	3	3	3	3	3	3	3	3	3	5	3	3	5	3	3
Function	ENSFM00250000002255	1	1	1	1	1	2	1	1	1	1	1	1	1	2	1	1	1	1	1
Function	ENSFM00250000005383	1	1	1	1	1	1	1	1	1	1	1	1	1	1	1	1	1	1	1
Function	ENSFM00250000005639	1	1	1	1	1	1	3	1	1	1	1	0	1	1	1	1	1	1	1
Function	ENSFM00250000007334	1	1	1	1	1	1	1	1	1	1	1	2	1	1	1	1	1	1	1
Function	ENSFM00270000056439	5	5	5	4	3	2	3	5	9	3	3	9	6	3	3	5	6	2	5
Function	ENSFM00740001589113	2	2	2	2	3	3	2	2	3	2	2	2	4	2	2	2	2	2	2
Function	ENSFM00380000124714	1	1	1	1	1	2	1	1	1	2	1	1	1	1	1	1	1	1	1
Function	ENSFM00270000056436	4	4	4	4	4	5	4	4	4	4	4	3	4	5	4	4	5	4	4
Function	ENSFM00250000001600	1	1	2	2	2	4	8	1	6	5	1	9	4	8	8	9	2	0	4
Function	ENSFM00250000005223	1	1	0	1	1	1	1	1	1	1	1	2	1	1	1	1	1	1	1
Function	ENSFM00430000230144	3	1	2	2	2	3	2	2	2	2	2	1	2	1	2	2	1	2	2
Function	ENSFM00740001589269	4	5	4	4	4	4	3	3	3	3	3	3	3	4	4	5	3	4	3
Function	ENSFM00730001521424	2	2	2	2	2	2	2	2	2	2	2	2	2	2	2	2	3	2	2
Function	ENSFM00250000001262	3	3	3	3	3	3	3	3	3	3	2	3	3	4	3	3	3	3	3
Function	ENSFM00670001235534	1	1	4	3	1	9	11	2	10	1	1	4	1	3	1	3	2	1	1
Function	ENSFM00250000004792	1	1	1	1	1	2	1	1	1	1	1	1	1	1	1	1	1	1	1
Function	ENSFM00750001632332	2	2	2	2	2	2	2	2	2	2	2	2	2	2	3	2	3	2	2
Function	ENSFM00250000001678	2	2	2	2	3	2	2	2	2	2	2	2	2	2	3	2	2	2	2
Function	ENSFM00670001236579	1	1	1	1	1	2	1	1	1	1	1	1	1	1	1	1	2	1	1
Function	ENSFM00250000001677	1	1	2	1	1	2	1	1	2	1	1	2	1	5	1	2	1	1	1
Function	ENSFM00500000270691	1	1	1	1	1	1	1	1	1	1	0	1	1	1	1	1	1	1	1
Function	ENSFM00510000502743	2	2	2	2	3	2	2	2	2	2	2	2	3	3	2	2	9	2	2
Function	ENSFM00500000270064	3	3	3	3	2	3	3	3	3	3	3	3	3	3	3	3	3	3	3
Function	ENSFM00730001521462	2	2	2	2	2	3	2	2	2	2	2	2	1	0	4	1	1	2	2
Function	ENSFM00250000004695	1	1	1	1	1	1	1	1	1	1	0	1	1	2	1	1	1	1	1
Function	ENSFM00250000005354	1	1	1	1	1	1	1	1	1	1	1	1	1	1	2	1	1	1	1
Function	ENSFM00500000270061	1	0	1	1	1	1	1	1	1	1	1	1	1	1	1	1	1	1	1
Function	ENSFM00250000001774	2	2	2	2	2	2	2	2	2	2	2	2	3	3	2	2	2	2	2
Function	ENSFM00250000004515	1	1	1	1	1	0	1	1	1	1	1	1	2	2	1	2	1	1	1
Function	ENSFM00770001847613	1	1	1	1	1	1	2	1	1	1	1	1	1	1	1	1	1	1	1
Function	ENSFM00250000001075	3	3	3	3	3	3	3	3	3	3	2	3	3	4	3	3	3	3	3
Function	ENSFM00250000001076	5	5	5	5	5	5	5	5	5	5	3	5	5	4	5	4	10	5	5
Function	ENSFM00250000005730	1	1	1	2	1	1	1	1	1	2	1	1	1	0	1	1	1	1	1
Function	ENSFM00500000270667	1	1	1	1	1	1	1	1	1	1	1	1	1	1	1	1	1	1	1
Function	ENSFM00250000006958	1	1	1	1	1	1	1	1	1	1	1	1	1	2	1	1	1	1	1
Function	ENSFM00460000244930	3	3	3	3	3	3	4	3	3	3	3	3	3	5	3	3	3	3	3
Function	ENSFM00500000270742	1	1	1	1	1	1	1	1	1	1	1	1	1	0	1	1	1	1	1
Function	ENSFM00600000921229	2	2	2	2	2	2	2	2	2	2	1	2	2	2	2	2	1	2	2
Function	ENSFM00250000004354	1	1	1	1	1	1	1	1	1	1	1	1	1	1	1	1	1	1	1
Function	ENSFM00250000001036	3	3	4	4	3	4	3	3	3	4	2	3	3	6	3	3	3	3	3
Function	ENSFM00730001521833	2	2	2	3	2	2	2	2	3	2	2	2	2	2	2	3	3	2	2
Function	ENSFM00250000004216	1	1	1	1	1	1	1	1	1	1	0	1	1	1	1	1	1	1	1
Function	ENSFM00250000001976	2	1	1	2	2	4	4	2	3	4	1	3	2	4	3	2	2	2	2
Function	ENSFM00730001521878	3	3	3	3	3	3	4	3	3	2	3	3	3	5	3	4	3	3	3
Function	ENSFM00310000089030	1	1	1	1	1	1	1	1	2	1	1	1	1	2	1	1	1	1	1
Function	ENSFM00250000001977	2	2	2	2	2	2	2	2	2	2	2	5	2	3	2	1	2	1	2
Function	ENSFM00400000132068	1	1	1	1	1	1	1	1	1	1	1	1	1	0	1	1	2	1	1
Function	ENSFM00250000003189	1	2	3	2	2	1	7	2	4	1	1	1	1	7	0	1	1	1	1
Function	ENSFM00740001589414	4	5	4	3	4	3	3	6	4	0	3	3	2	2	1	4	1	2	1
Function	ENSFM00670001236404	1	1	0	1	1	1	3	1	1	1	1	0	1	2	1	1	1	1	1
Function	ENSFM00250000007891	1	1	1	1	1	1	1	1	1	1	1	1	1	2	1	1	1	1	1
Function	ENSFM00250000004580	2	1	2	3	1	2	1	2	3	1	1	1	1	0	2	1	1	1	1
Function	ENSFM00250000001413	3	3	4	3	4	3	2	3	4	3	4	3	3	4	3	2	3	2	3
Function	ENSFM00670001235241	19	18	18	14	15	18	10	21	17	16	6	16	22	17	20	20	18	12	23
Function	ENSFM00250000003378	1	1	1	1	1	1	1	1	1	1	1	1	1	1	1	1	1	1	1
Function	ENSFM00730001521408	3	3	3	3	3	3	3	3	4	3	3	3	3	4	3	3	3	3	3
Function	ENSFM00400000131755	2	2	1	3	3	2	2	2	2	2	2	2	2	1	2	2	2	2	2
Function	ENSFM00730001521153	32	28	28	24	29	43	20	96	31	2	14	4	8	0	6	7	1	11	0
Function	ENSFM00500000270528	4	2	2	4	2	3	2	3	3	3	3	3	3	6	2	3	3	3	4
Function	ENSFM00500000270285	2	2	2	3	2	2	2	2	2	2	1	2	2	3	2	2	2	2	2
Function	ENSFM00250000004074	1	1	2	3	1	1	1	1	1	1	1	2	1	0	1	1	1	1	1
Function	ENSFM00730001521154	6	5	8	8	6	9	8	6	9	7	7	7	8	17	6	11	7	5	5
Function	ENSFM00250000004104	1	1	1	1	1	2	2	1	1	1	1	1	1	1	1	1	1	1	1
Function	ENSFM00500000270597	1	1	8	2	2	8	16	2	7	6	1	10	2	9	1	5	1	1	1
Function	ENSFM00740001589485	2	2	2	2	2	1	2	2	2	2	2	1	2	2	1	2	2	1	1
Function	ENSFM00250000004100	1	1	1	1	1	2	2	1	2	1	1	3	1	3	1	1	2	1	1
Function	ENSFM00400000131721	4	4	4	4	4	4	4	4	4	3	4	3	5	6	4	5	5	4	4
Function	ENSFM00250000003674	1	1	1	1	1	1	1	1	2	1	0	1	1	1	1	1	1	1	1
Function	ENSFM00250000004435	1	1	1	1	2	1	1	1	1	1	1	1	1	1	1	1	1	1	1
Function	ENSFM00250000008520	1	1	1	1	1	1	1	1	1	1	1	1	1	0	1	1	1	1	1
Function	ENSFM00500000272534	1	1	1	1	1	1	1	1	1	1	1	1	1	1	1	1	1	1	1
Function	ENSFM00500000273445	1	1	1	1	1	1	1	1	1	1	1	1	1	1	1	1	1	1	1
Function	ENSFM00250000001786	2	2	2	2	2	3	6	3	3	2	3	4	4	29	3	2	3	1	5
Function	ENSFM00500000271371	1	1	1	1	1	1	1	1	1	1	1	2	1	1	2	2	1	1	1
Function	ENSFM00670001235883	1	1	1	2	2	1	2	1	1	1	2	3	1	1	1	4	1	1	1
Function	ENSFM00670001235376	1	1	6	3	2	9	4	4	7	0	1	11	4	4	1	1	4	1	2
Function	ENSFM00250000001252	1	1	1	1	1	1	1	1	1	1	0	1	1	3	1	1	1	1	1
Function	ENSFM00730001521718	2	2	2	2	2	2	2	2	3	2	2	2	2	3	2	2	2	2	2
Function	ENSFM00500000270233	2	2	2	2	2	2	2	2	2	2	2	3	2	2	2	2	2	2	2
Function	ENSFM00250000001393	2	2	2	2	2	2	1	1	1	2	2	2	1	2	2	2	1	2	1
Function	ENSFM00250000006817	1	1	1	1	1	1	1	1	1	1	1	1	1	1	1	1	0	1	1
Function	ENSFM00730001521655	3	3	4	3	3	3	3	3	3	3	3	3	3	3	3	3	3	3	3
Function	ENSFM00470000251434	4	4	4	4	4	4	4	4	6	5	4	4	4	4	4	4	4	4	4
Function	ENSFM00730001521608	3	2	3	3	3	3	2	2	2	2	2	3	4	5	5	3	2	3	3
Function	ENSFM00500000269589	7	4	4	4	3	4	4	4	4	4	3	3	4	5	4	4	3	4	4
Function	ENSFM00410000138465	4	3	3	4	4	4	4	4	5	4	3	4	5	5	3	4	4	4	5
Function	ENSFM00550000743168	2	2	2	2	2	2	3	3	3	2	2	2	2	4	2	2	4	2	2
Function	ENSFM00250000004771	1	1	1	1	1	1	1	1	1	1	0	1	2	1	1	1	2	1	1
Function	ENSFM00250000004946	1	1	1	1	1	2	1	1	2	1	1	1	1	0	1	1	1	1	1
Function	ENSFM00250000004772	2	1	0	1	1	1	1	1	1	4	1	1	1	1	1	1	1	1	1
Function	ENSFM00500000269770	3	3	3	3	3	3	3	3	4	3	3	2	3	4	3	2	3	3	3
Function	ENSFM00250000003178	1	1	1	1	1	1	2	1	1	1	1	1	1	1	1	1	1	1	1
Function	ENSFM00250000000788	2	2	2	2	2	2	2	2	2	2	1	2	2	3	2	2	3	2	2
Function	ENSFM00730001521396	1	1	2	1	1	3	1	1	1	1	1	1	1	1	1	1	1	1	1
Function	ENSFM00250000002602	1	1	1	1	1	1	1	1	1	1	1	1	1	2	1	3	1	1	2
Function	ENSFM00730001522009	2	2	1	2	2	2	2	2	2	2	2	2	2	2	3	1	3	2	2
Function	ENSFM00250000010495	1	1	1	1	1	1	1	1	1	1	1	1	1	1	1	1	1	1	1
Function	ENSFM00250000002853	1	1	1	1	1	1	1	1	1	1	1	1	1	1	1	1	2	1	1
Function	ENSFM00500000271122	1	0	1	1	1	1	4	1	1	1	1	1	4	1	1	1	13	0	1
Function	ENSFM00250000000600	3	3	4	3	3	3	3	3	4	3	3	3	3	6	3	3	4	3	4
Function	ENSFM00250000003199	1	1	1	1	1	1	1	1	1	1	1	1	1	2	1	1	1	1	1
Function	ENSFM00250000002357	1	1	1	1	1	1	1	1	1	1	0	1	1	1	1	1	1	1	1
Function	ENSFM00500000271086	1	1	1	1	1	1	1	0	0	0	0	1	1	1	1	1	1	1	1
Function	ENSFM00260000050621	1	1	2	1	2	1	1	1	1	1	1	2	1	1	1	1	1	2	1
Function	ENSFM00500000271083	1	1	1	1	1	1	1	1	1	1	1	1	1	1	3	1	1	1	2
Function	ENSFM00760001714870	1	1	1	1	1	1	1	1	1	1	1	1	1	1	1	1	1	1	1
Function	ENSFM00500000269759	4	4	4	5	4	5	6	4	5	4	3	3	4	6	4	4	4	4	4
Function	ENSFM00250000006351	1	1	1	1	1	0	1	1	2	1	1	1	1	1	1	1	1	1	1
Function	ENSFM00250000003299	1	1	2	1	1	1	1	1	1	1	1	1	1	1	1	1	1	1	0
Function	ENSFM00500000271590	1	1	1	1	1	1	1	1	1	1	1	1	1	1	1	1	1	1	1
Function	ENSFM00500000271595	1	1	1	1	1	1	1	1	1	1	1	0	1	1	1	1	1	1	1
Function	ENSFM00250000006350	1	1	1	1	1	1	2	1	1	1	1	1	1	1	1	1	1	1	1
Function	ENSFM00250000002821	1	1	1	1	1	2	1	1	1	1	1	1	2	3	1	1	1	1	2
Function	ENSFM00670001235802	1	1	1	1	1	1	1	1	1	0	1	1	1	1	1	1	1	1	1
Function	ENSFM00670001236049	1	1	1	0	1	0	0	2	1	0	1	0	1	1	1	1	2	0	0
Function	ENSFM00250000003294	5	3	12	2	3	2	2	1	1	1	1	4	1	2	1	1	5	1	1
Function	ENSFM00500000271698	1	1	1	1	1	1	1	2	1	1	1	1	1	1	1	1	1	1	1
Function	ENSFM00500000272004	1	0	1	0	1	2	1	1	1	1	1	1	1	1	1	1	1	1	1
Function	ENSFM00730001521787	3	3	3	3	3	3	3	3	3	3	2	3	4	4	3	4	3	3	3
Function	ENSFM00250000003851	1	1	1	1	1	1	1	1	1	2	1	1	1	2	1	1	1	1	1
Function	ENSFM00760001714613	1	1	1	1	1	1	1	1	1	1	1	1	1	1	1	2	1	1	1
Function	ENSFM00500000269998	2	2	2	2	2	2	3	2	2	2	2	5	2	2	2	2	4	2	2
Function	ENSFM00250000002500	1	1	1	1	1	1	1	1	1	1	1	1	1	1	1	1	1	1	1
Function	ENSFM00250000003858	1	1	2	1	1	1	2	1	1	1	1	1	1	1	1	1	2	1	1
Function	ENSFM00740001589090	4	4	4	4	4	4	4	4	4	4	4	3	4	4	4	5	3	4	3
Function	ENSFM00700001390342	1	1	2	1	1	1	1	1	1	1	1	1	1	0	1	1	0	1	1
Function	ENSFM00250000002506	1	1	1	1	1	1	1	1	1	1	1	1	1	1	1	1	1	1	1
Function	ENSFM00730001521593	4	4	5	4	4	4	4	4	4	5	4	3	4	7	4	4	4	4	4
Function	ENSFM00670001235592	1	1	1	1	1	3	1	1	1	1	1	1	1	3	1	5	2	1	1
Function	ENSFM00480000262790	1	1	1	1	1	1	1	1	1	1	1	1	1	1	1	1	1	1	1
Function	ENSFM00250000005314	1	1	1	1	1	1	1	1	1	1	1	1	1	1	1	1	1	1	1
Function	ENSFM00730001522091	2	2	2	2	2	2	2	2	3	3	2	2	2	2	3	2	2	2	2
Function	ENSFM00690001356634	2	2	3	3	2	2	2	2	3	3	0	2	2	1	2	2	2	2	2
Function	ENSFM00250000006513	1	1	1	1	1	0	1	1	1	1	1	1	1	1	1	1	1	1	1
Function	ENSFM00690001356632	2	2	2	2	2	2	2	2	2	2	2	2	2	2	2	2	2	2	2
Function	ENSFM00500000270307	2	2	2	2	1	2	3	2	1	0	2	2	1	2	2	2	2	2	2
Function	ENSFM00250000009219	1	1	1	1	1	1	1	1	1	1	1	1	1	1	1	1	1	1	1
Function	ENSFM00750001632341	1	1	3	2	1	4	4	3	16	3	1	16	7	13	3	3	9	1	6
Function	ENSFM00730001521973	2	2	2	2	2	2	2	2	2	2	2	2	2	3	2	2	2	2	2
Function	ENSFM00740001589299	2	2	2	2	2	2	2	2	2	1	2	2	2	2	2	2	2	2	2
Function	ENSFM00660001157320	1	1	1	1	1	1	1	1	1	1	1	1	1	1	1	1	1	1	1
Function	ENSFM00730001521871	2	2	2	2	2	2	2	1	2	2	1	2	2	3	2	2	3	2	2
Function	ENSFM00730001521872	2	2	2	2	2	3	2	2	3	2	2	3	2	2	2	2	2	2	2
Function	ENSFM00730001522001	2	2	2	2	2	2	2	2	2	2	2	2	2	2	2	2	2	2	2
Function	ENSFM00250000006191	1	1	1	1	1	1	1	1	1	1	1	1	1	0	1	1	1	1	1
Function	ENSFM00500000270018	3	3	3	3	3	3	3	3	4	3	1	3	4	3	3	2	3	3	3
Function	ENSFM00730001522007	2	2	2	2	2	2	2	2	2	2	2	2	2	2	2	2	2	2	2
Function	ENSFM00500000270015	3	3	3	3	3	4	3	3	3	3	3	4	3	3	3	3	5	3	3
Function	ENSFM00250000001742	1	1	2	1	2	1	3	1	4	2	1	2	1	4	2	1	3	1	1
Function	ENSFM00500000271233	1	1	1	1	1	1	1	1	1	1	0	2	1	2	1	1	1	1	1
Function	ENSFM00500000270406	2	2	2	3	3	4	4	2	2	1	2	2	2	3	2	2	2	1	3
Function	ENSFM00740001589096	3	2	1	3	4	4	5	3	6	6	2	6	5	2	5	7	5	3	6
Function	ENSFM00250000006353	1	1	1	1	1	1	1	1	2	1	1	0	1	1	1	1	3	1	1
Function	ENSFM00500000270151	2	2	1	2	2	2	2	2	2	2	1	2	2	2	2	2	2	2	2
Function	ENSFM00740001589091	15	14	16	14	15	14	12	7	8	10	11	12	10	16	14	13	7	10	10
Function	ENSFM00250000005951	1	1	1	1	1	1	1	1	1	0	0	1	1	0	2	1	1	1	1
Function	ENSFM00400000131899	1	1	1	1	1	1	1	1	1	1	1	1	1	1	1	1	1	1	1
Function	ENSFM00250000001183	2	2	2	2	2	2	3	2	2	2	2	2	3	2	1	2	2	2	2
Function	ENSFM00250000001840	3	2	4	3	3	3	2	2	3	1	3	2	3	4	3	3	3	3	3
Function	ENSFM00250000000517	3	2	3	3	3	3	4	3	3	3	3	3	3	3	3	3	5	3	3
Function	ENSFM00500000270409	2	2	2	2	2	2	2	2	2	2	2	2	2	2	2	2	2	2	2
Function	ENSFM00250000004229	1	1	1	1	1	1	1	1	1	2	0	2	1	1	1	1	1	1	1
Function	ENSFM00670001235603	1	1	1	1	1	1	1	1	1	1	1	1	1	2	1	1	1	1	1
Function	ENSFM00780001898367	2	1	2	3	2	2	2	2	2	2	1	2	2	4	3	2	2	2	2
Function	ENSFM00500000270490	3	2	5	2	4	2	3	2	3	2	2	2	2	3	3	3	2	2	3
Function	ENSFM00320000100211	1	1	1	1	1	1	1	1	1	1	1	1	1	1	1	1	1	1	1
Function	ENSFM00750001632369	2	3	3	3	2	3	3	4	3	3	3	3	3	3	3	3	3	2	2
Function	ENSFM00310000089007	3	3	3	3	3	3	3	3	3	3	3	3	4	2	3	3	3	3	3
Function	ENSFM00250000009079	1	1	1	0	1	1	1	1	1	1	1	1	1	1	1	2	1	1	1
Function	ENSFM00250000003630	1	1	1	1	1	1	1	1	1	1	0	1	1	1	1	1	1	1	1
Function	ENSFM00760001714720	2	2	2	2	2	2	2	2	2	2	1	2	2	2	2	2	2	2	2
Function	ENSFM00760001714725	1	1	1	1	1	1	1	1	1	1	1	1	1	1	1	1	1	1	1
Function	ENSFM00250000001116	3	3	3	3	2	3	4	3	3	2	2	3	3	3	3	3	5	3	3
Function	ENSFM00250000000587	4	4	4	4	4	4	4	4	4	4	3	3	4	8	4	4	5	4	5
Function	ENSFM00500000271520	1	1	1	1	1	1	1	1	1	1	1	1	1	1	1	1	1	1	1
Function	ENSFM00500000270579	1	1	1	1	1	1	1	1	1	1	1	1	1	1	1	1	1	1	1
Function	ENSFM00250000002784	1	1	1	2	1	4	3	1	4	2	1	4	4	4	2	2	2	1	1
Function	ENSFM00250000001569	2	2	2	2	2	2	2	2	2	2	2	2	2	2	2	2	2	2	2
Function	ENSFM00730001521184	4	4	5	4	4	4	4	4	4	4	3	3	4	4	4	4	4	4	5
Function	ENSFM00500000271485	1	1	1	1	1	1	1	1	1	1	1	1	1	1	1	1	1	1	1
Function	ENSFM00250000000588	4	4	4	4	4	4	5	4	5	5	4	3	4	4	4	5	5	4	4
Function	ENSFM00600000921299	2	2	2	2	2	2	2	3	3	1	2	2	2	2	2	2	2	2	2
Function	ENSFM00250000002624	2	2	2	2	2	2	3	2	2	2	1	2	2	2	2	2	2	2	2
Function	ENSFM00250000003790	1	1	1	1	1	1	2	1	1	1	1	1	1	2	1	1	1	1	1
Function	ENSFM00260000050412	3	3	3	3	3	3	3	3	3	3	2	3	3	6	3	3	3	3	3
Function	ENSFM00730001521756	1	1	1	1	1	1	1	1	1	0	1	1	1	1	1	1	1	1	1
Function	ENSFM00770001847552	1	1	1	2	1	2	2	8	5	6	5	5	2	1	1	0	3	1	2
Function	ENSFM00500000270025	3	3	4	3	3	5	6	3	5	3	3	5	3	7	4	5	4	3	3
Function	ENSFM00250000003700	1	1	2	2	1	1	2	1	1	1	1	1	1	1	1	1	2	1	1
Function	ENSFM00250000000658	4	4	3	3	3	3	4	4	3	3	3	3	3	3	3	3	5	3	3
Function	ENSFM00250000001539	2	2	1	2	2	3	2	2	2	2	2	2	2	2	2	2	2	2	2
Function	ENSFM00250000002645	1	1	1	1	1	1	1	1	1	1	0	1	1	1	2	1	1	1	2
Function	ENSFM00500000274275	1	1	1	1	1	1	1	1	1	1	1	1	1	1	1	1	1	1	1
Function	ENSFM00250000002510	1	1	1	1	1	1	2	1	1	1	1	1	1	1	1	1	1	1	1
Function	ENSFM00440000236903	2	2	2	2	2	2	2	2	2	2	2	2	2	2	2	2	2	2	2
Function	ENSFM00730001521338	5	5	5	4	5	5	5	4	5	5	6	5	5	4	5	5	6	5	7
Function	ENSFM00260000050462	2	2	3	2	2	5	3	2	2	2	1	2	3	3	3	3	2	3	2
Function	ENSFM00250000000760	1	1	1	1	2	1	1	2	1	1	0	1	1	1	1	1	2	1	1
Function	ENSFM00730001521235	3	2	4	3	3	5	5	3	3	4	4	4	3	6	4	6	3	3	3
Function	ENSFM00300000079126	1	2	2	2	2	2	1	2	2	5	1	3	2	2	2	2	2	2	2
Function	ENSFM00670001236183	2	1	1	1	2	4	8	3	1	0	1	1	3	5	2	1	1	0	1
Function	ENSFM00300000079125	2	2	2	2	2	2	2	2	2	2	2	2	2	3	2	2	2	2	2
Function	ENSFM00500000272843	1	1	3	2	1	1	2	2	1	1	1	1	1	3	1	1	1	1	1
Function	ENSFM00670001236061	1	2	1	2	0	2	1	1	1	1	1	2	2	4	2	1	2	1	1
Function	ENSFM00730001522139	1	1	1	1	1	1	1	1	3	1	1	2	1	1	1	1	2	1	12
Function	ENSFM00500000270825	1	1	1	1	1	1	1	1	1	3	1	1	1	1	1	1	1	1	1
Function	ENSFM00730001522088	2	2	2	2	2	2	2	4	4	2	2	2	2	2	2	2	2	2	2
Function	ENSFM00250000002942	2	2	1	2	2	2	4	2	2	2	3	2	3	2	2	2	1	2	2
Function	ENSFM00270000056431	5	9	15	17	5	26	49	9	19	9	5	20	14	39	14	27	15	3	8
Function	ENSFM00250000001160	2	2	2	2	2	2	2	2	2	2	2	2	2	3	2	2	2	2	3
Function	ENSFM00500000271413	1	1	1	1	1	1	1	1	1	1	0	1	1	0	1	1	1	1	0
Function	ENSFM00500000269788	3	3	4	4	3	3	8	4	6	3	4	4	3	8	4	4	5	3	4
Function	ENSFM00250000002386	1	1	1	1	1	1	1	1	1	1	0	1	1	2	1	1	1	1	1
Function	ENSFM00730001521242	6	8	8	5	4	9	5	13	15	7	7	7	5	4	6	7	6	3	8
Function	ENSFM00730001521528	1	1	1	2	1	3	1	1	2	1	1	1	1	1	1	1	1	1	1
Function	ENSFM00420000140522	4	4	4	4	4	4	4	4	4	4	3	4	4	6	4	4	4	4	4
Function	ENSFM00500000271053	1	1	1	1	1	1	1	1	1	1	0	1	1	0	1	1	1	1	1
Function	ENSFM00760001714949	1	1	0	1	1	1	1	0	1	1	1	1	1	1	1	1	1	1	1
Function	ENSFM00760001714947	1	1	1	1	1	1	1	1	1	1	0	1	1	1	1	1	0	1	1
Function	ENSFM00250000002971	1	1	1	1	2	1	1	1	1	1	0	1	1	1	1	1	1	1	1
Function	ENSFM00500000270471	2	2	2	2	1	2	2	1	4	0	2	2	2	0	2	2	2	2	2
Function	ENSFM00250000003159	1	1	1	1	1	1	1	1	1	1	1	1	1	1	1	1	1	1	1
Function	ENSFM00260000050567	3	3	3	3	3	2	3	3	3	3	2	3	3	2	3	4	4	3	3
Function	ENSFM00250000001949	1	1	3	2	2	8	8	1	17	1	1	5	1	6	2	1	1	1	2
Function	ENSFM00520000517918	1	1	1	1	1	1	1	1	1	1	1	1	2	1	2	1	1	1	1
Function	ENSFM00250000002549	2	2	2	2	1	3	3	2	2	2	2	2	2	1	2	2	2	2	2
Function	ENSFM00670001235781	1	1	1	1	1	1	2	1	1	1	1	0	1	1	1	0	2	1	1
Function	ENSFM00670001235835	1	1	1	1	1	1	1	1	1	1	1	0	1	1	1	1	0	1	1
Function	ENSFM00500000270182	1	1	1	1	1	1	0	1	1	1	1	0	1	0	1	1	1	1	1
Function	ENSFM00670001235422	1	2	10	7	2	15	18	1	21	1	1	6	2	14	10	30	5	1	3
Function	ENSFM00670001235396	1	1	2	2	1	1	3	1	1	2	1	1	2	8	2	1	6	1	3
Function	ENSFM00250000001721	3	3	3	3	3	3	3	3	3	3	3	3	2	2	3	3	3	3	3
Function	ENSFM00740001589259	1	1	1	2	1	1	1	1	1	1	0	1	1	0	1	1	1	1	1
Function	ENSFM00640001103119	1	1	1	1	1	1	1	1	1	1	1	1	1	1	1	1	1	1	1
Function	ENSFM00570000851461	1	1	1	1	1	1	1	1	1	1	1	1	0	1	2	1	1	1	2
Function	ENSFM00250000001175	2	2	2	2	2	2	2	2	2	2	2	2	2	2	2	2	2	2	2
Function	ENSFM00500000275422	1	1	1	1	0	1	1	1	1	1	1	1	0	1	1	1	1	1	1
Function	ENSFM00250000000461	4	4	4	4	4	4	4	4	5	4	4	4	4	4	4	3	4	4	4
Function	ENSFM00730001521210	3	3	3	3	3	3	3	4	4	3	2	3	3	3	3	3	3	3	3
Function	ENSFM00500000270059	1	1	1	1	1	1	1	1	1	1	1	1	1	1	1	1	1	1	1
Function	ENSFM00500000270351	6	6	6	6	7	6	6	2	2	2	2	1	3	1	3	6	3	3	3
Function	ENSFM00250000004190	1	2	3	1	1	3	6	1	1	1	1	1	1	2	1	1	1	1	2
Function	ENSFM00500000270358	2	2	2	1	2	1	1	2	2	2	2	2	2	2	3	2	1	2	1
Function	ENSFM00670001237302	1	1	1	1	0	0	1	1	1	0	1	1	1	0	0	1	0	0	1
Function	ENSFM00600000921191	2	2	2	2	2	2	2	2	2	2	2	2	2	2	2	2	3	2	2
Function	ENSFM00670001236244	1	0	1	1	2	1	0	1	2	1	1	1	1	4	1	1	1	1	1
Function	ENSFM00500000272142	1	1	1	1	1	1	1	1	1	1	1	4	1	2	1	1	1	1	1
Function	ENSFM00250000004138	1	1	1	1	1	1	1	1	1	1	1	1	1	1	1	1	1	1	1
Function	ENSFM00250000006129	1	0	1	1	2	1	1	1	1	1	2	1	1	1	1	1	1	1	1
Function	ENSFM00760001714648	1	0	1	1	1	5	4	1	4	1	1	1	1	8	2	4	3	1	2
Function	ENSFM00730001521800	2	2	2	2	2	2	2	2	2	2	1	2	2	2	2	2	2	2	2
Function	ENSFM00730001521802	1	1	1	1	2	2	1	1	1	1	1	1	1	1	1	1	1	1	1
Function	ENSFM00760001714641	4	4	3	4	4	4	2	3	3	3	4	3	4	5	4	3	4	3	4
Function	ENSFM00730001521808	2	2	2	2	2	2	2	2	2	2	2	2	2	3	2	2	2	2	2
Function	ENSFM00760001714646	2	2	2	2	2	3	2	2	2	2	2	2	2	2	2	2	2	2	2
Function	ENSFM00440000236870	3	3	3	3	3	3	3	3	3	3	2	4	3	6	3	3	4	3	3
Function	ENSFM00500000271202	1	1	1	1	1	1	1	1	1	1	1	0	1	1	1	1	1	1	1
Function	ENSFM00250000001404	2	2	2	2	2	2	2	2	3	2	2	2	2	3	2	2	1	2	2
Function	ENSFM00250000001012	2	2	2	2	2	2	2	2	2	2	1	2	2	2	2	2	2	2	2
Function	ENSFM00250000007884	1	1	1	1	1	1	1	1	1	1	1	1	1	1	1	1	1	1	1
Function	ENSFM00500000270122	1	1	1	1	1	1	1	1	1	1	1	1	2	1	1	1	1	1	1
Function	ENSFM00250000000547	3	3	3	3	4	2	2	3	3	3	3	3	3	5	3	3	5	3	3
Function	ENSFM00500000271805	1	1	1	1	1	1	1	1	1	1	1	1	1	1	1	1	1	1	1
Function	ENSFM00730001521417	3	3	2	3	3	3	3	3	3	3	3	3	3	4	3	2	3	3	3
Function	ENSFM00730001521142	9	9	9	10	9	10	9	9	10	10	9	11	9	9	9	10	10	9	9
Function	ENSFM00250000000549	5	4	4	5	5	5	5	5	5	5	3	5	5	5	5	5	5	5	5
Function	ENSFM00250000000425	3	3	3	3	3	3	3	3	3	4	2	2	3	3	3	3	3	3	3
Function	ENSFM00450000242172	1	0	1	1	1	1	1	1	1	1	1	1	1	1	1	1	1	1	1
Function	ENSFM00770001847518	2	2	2	2	2	2	2	2	3	2	2	2	3	2	2	2	2	2	2
Function	ENSFM00580000902211	1	1	1	1	1	1	0	1	1	0	1	0	1	1	1	1	1	0	1
Function	ENSFM00250000001883	2	2	2	2	2	2	1	2	2	2	1	2	2	3	2	2	2	2	2
Function	ENSFM00500000272505	1	1	1	1	1	1	1	1	1	1	1	1	1	1	1	1	1	1	1
Function	ENSFM00250000002440	1	1	1	1	1	1	1	1	1	1	1	1	1	1	1	1	1	1	1
Function	ENSFM00570000851057	3	3	3	3	3	3	3	3	3	3	2	3	3	3	3	3	2	3	3
Function	ENSFM00500000270114	1	1	1	1	1	1	1	1	1	1	1	1	1	1	1	1	1	1	1
Function	ENSFM00600000921667	1	1	1	1	1	1	1	1	1	1	1	1	1	1	1	1	2	1	1
Function	ENSFM00730001521668	4	3	2	2	0	1	2	4	3	4	4	2	3	3	4	4	4	2	4
Function	ENSFM00250000000724	3	3	3	3	3	3	2	3	4	3	3	2	3	6	3	3	3	3	3
Function	ENSFM00740001589098	3	3	3	3	4	3	3	3	5	3	3	3	3	2	3	4	6	3	3
Function	ENSFM00750001632319	19	19	16	16	16	18	7	10	6	5	6	5	6	6	7	11	3	11	5
Function	ENSFM00250000003114	1	1	2	1	1	2	1	1	1	1	1	1	1	1	1	1	1	1	2
Function	ENSFM00250000000682	6	6	6	6	6	6	6	6	6	6	6	5	6	6	6	6	6	6	6
Function	ENSFM00250000000832	3	3	3	3	3	6	3	4	6	3	3	3	3	4	3	3	5	3	3
Function	ENSFM00500000271299	1	1	1	1	1	1	1	1	1	1	1	0	1	1	1	1	1	1	1
Function	ENSFM00730001521388	1	1	2	3	1	2	1	1	1	1	2	2	1	5	1	1	1	1	1
Function	ENSFM00250000003379	1	1	1	0	1	2	1	1	1	1	1	1	1	1	1	1	1	1	1
Function	ENSFM00250000003860	1	1	1	1	1	1	1	1	1	1	1	1	1	1	1	1	1	1	1
Function	ENSFM00730001521384	3	3	3	5	3	3	3	3	3	4	2	3	3	4	3	3	2	3	3
Function	ENSFM00730001521385	4	4	4	4	4	4	4	4	5	4	3	5	4	9	4	4	4	4	4
Function	ENSFM00250000002611	1	1	2	1	1	1	1	2	1	1	1	1	1	2	1	1	1	1	1
Function	ENSFM00740001589072	8	8	8	9	8	9	8	8	8	8	8	8	8	10	8	8	7	8	8
Function	ENSFM00740001589172	6	6	4	6	6	6	6	6	6	3	4	5	6	7	6	5	6	6	6
Function	ENSFM00250000001120	2	2	3	2	2	2	2	2	2	2	1	2	2	5	2	2	1	2	2

## Sheet: NonLAGGeneFams-NoOpossum
The number of genes assigned to each non-longevity associated gene family (dataset with opossum removed). For each species code; please see the first sheet of this workbook (i.e. the sheet called SpeciesDict)
Function	ID	HSA	PTR	GGO	PPY	NLE	MMU	CJA	MUS	RNO	CPO	NMR	OCU	BTA	BWH	AME	CAF	MLU	PVA	LAF
Function	ENSFM00730001521361	4	3	4	4	4	4	4	3	4	4	2	3	4	4	4	3	3	4	4
Function	ENSFM00730001521362	3	1	5	4	11	11	4	3	3	3	2	3	3	6	6	3	5	3	5
Function	ENSFM00500000274301	1	1	1	1	1	1	1	1	1	1	1	1	1	1	1	1	1	1	1
Function	ENSFM00500000274300	1	1	1	1	0	2	1	1	1	1	1	0	1	0	0	1	0	1	1
Function	ENSFM00730001521369	1	1	2	2	2	1	2	2	2	2	2	2	2	2	2	2	2	2	2
Function	ENSFM00670001236710	1	1	1	1	1	1	1	1	1	1	1	1	1	1	1	1	0	0	1
Function	ENSFM00760001715291	0	0	2	0	0	0	0	0	7	0	0	1	2	0	0	0	0	0	2
Function	ENSFM00670001236739	1	1	1	1	1	1	1	1	1	1	1	1	1	1	1	1	0	1	1
Function	ENSFM00730001521364	3	3	3	3	3	3	3	3	3	3	2	3	3	4	3	3	3	3	3
Function	ENSFM00670001236736	1	1	1	1	1	1	1	1	1	1	0	1	1	1	1	1	1	1	1
Function	ENSFM00670001236733	1	1	1	0	0	0	1	1	1	0	0	0	1	0	0	1	0	1	1
Function	ENSFM00730001522540	1	1	0	1	1	1	1	1	1	1	1	1	1	1	1	1	1	1	1
Function	ENSFM00730001522498	1	1	1	1	2	1	2	1	1	1	1	1	1	2	1	1	1	1	2
Function	ENSFM00770001847659	1	1	1	1	1	1	1	1	1	2	1	1	1	1	1	1	1	1	1
Function	ENSFM00730001522144	1	1	1	1	1	1	1	1	1	1	1	1	1	0	2	1	1	1	1
Function	ENSFM00740001589444	2	2	2	1	2	2	2	2	2	2	1	1	2	1	2	2	1	2	2
Function	ENSFM00740001589445	2	2	2	1	2	2	2	2	2	2	0	1	2	2	2	2	2	2	2
Function	ENSFM00740001589446	3	3	2	2	2	3	2	2	2	2	2	2	2	2	2	2	2	1	2
Function	ENSFM00740001589441	0	0	2	2	2	2	2	1	2	2	0	0	2	3	2	2	0	2	2
Function	ENSFM00760001715034	2	2	1	3	2	2	1	1	2	1	2	3	2	2	1	1	1	2	1
Function	ENSFM00760001715035	1	1	1	1	1	1	1	1	1	1	1	1	1	1	1	1	1	1	2
Function	ENSFM00760001715036	2	2	2	2	1	2	2	2	2	2	1	2	2	2	2	2	2	2	2
Function	ENSFM00760001715038	1	1	1	1	1	1	1	1	1	2	0	1	1	1	1	1	1	1	1
Function	ENSFM00250000006607	1	1	1	1	1	1	1	1	1	1	1	1	1	1	1	1	1	1	1
Function	ENSFM00710001441808	0	0	2	1	1	0	0	1	1	1	0	0	0	0	1	1	1	1	1
Function	ENSFM00250000006602	1	1	1	1	1	1	1	2	1	2	1	1	1	1	1	1	1	1	1
Function	ENSFM00250000006601	1	1	2	1	1	1	2	1	1	1	1	1	1	3	1	1	1	1	1
Function	ENSFM00250000006600	1	1	1	1	1	1	1	1	1	4	2	1	1	1	1	1	1	1	1
Function	ENSFM00670001237132	1	1	1	1	1	1	1	0	0	0	0	1	1	2	1	0	0	0	1
Function	ENSFM00250000006609	1	1	1	1	1	2	1	1	1	1	1	1	1	1	1	0	1	1	1
Function	ENSFM00610000952959	1	1	1	1	1	2	1	0	0	0	0	1	3	0	0	1	0	0	0
Function	ENSFM00250000003236	1	1	1	1	1	1	1	2	1	1	1	1	1	1	1	1	2	1	1
Function	ENSFM00740001589526	1	0	2	2	0	2	2	1	1	1	1	1	1	0	3	1	1	1	1
Function	ENSFM00250000007515	1	1	1	1	1	1	1	1	1	1	1	1	1	1	1	1	2	1	1
Function	ENSFM00250000007518	1	1	1	1	1	1	1	1	1	1	1	1	1	1	1	1	1	1	1
Function	ENSFM00670001237137	1	0	0	0	0	0	1	1	1	1	0	0	1	0	1	1	2	0	1
Function	ENSFM00250000001057	2	1	2	2	2	2	2	2	2	2	2	1	2	2	2	2	1	2	2
Function	ENSFM00250000001054	1	1	1	1	1	1	1	1	1	1	1	1	1	1	1	1	1	1	1
Function	ENSFM00250000001053	3	3	2	3	4	4	4	3	3	3	3	3	3	4	3	3	3	3	3
Function	ENSFM00250000001052	3	3	3	3	3	3	3	4	4	3	3	4	3	4	3	3	5	3	4
Function	ENSFM00250000001058	3	3	4	3	4	4	3	3	4	3	4	3	3	3	3	3	3	3	4
Function	ENSFM00250000006935	1	1	1	1	1	1	1	1	1	1	2	1	1	1	1	1	1	1	1
Function	ENSFM00250000006934	1	1	1	1	1	1	1	1	1	1	1	1	1	1	1	1	1	1	0
Function	ENSFM00500000275129	1	1	1	1	1	1	1	1	1	1	1	1	1	1	1	1	2	0	1
Function	ENSFM00250000006931	1	1	1	1	1	0	1	1	1	1	1	1	1	1	1	1	3	1	1
Function	ENSFM00250000006930	1	0	1	1	1	1	1	1	1	1	1	1	1	1	1	1	1	1	1
Function	ENSFM00250000006933	1	1	1	1	1	1	1	1	1	0	1	1	1	1	1	1	1	1	1
Function	ENSFM00250000006932	1	1	1	1	1	1	1	1	1	1	1	1	1	2	1	1	1	1	1
Function	ENSFM00250000006939	1	1	1	1	1	2	1	1	2	1	1	1	1	1	1	1	1	1	1
Function	ENSFM00250000006938	1	1	1	1	1	1	1	1	1	1	1	1	1	2	2	1	1	1	1
Function	ENSFM00500000269963	3	5	4	4	2	3	3	4	1	2	2	3	2	4	4	7	6	1	5
Function	ENSFM00500000269961	2	3	4	2	3	3	3	3	3	3	3	3	3	3	3	3	4	2	3
Function	ENSFM00500000269965	0	0	1	1	1	1	0	0	0	0	0	3	1	0	1	1	1	0	0
Function	ENSFM00580000902250	1	1	1	1	1	1	1	1	1	1	0	1	1	0	1	1	1	1	1
Function	ENSFM00500000272460	1	1	1	1	1	1	1	1	1	1	1	1	1	1	1	1	1	1	1
Function	ENSFM00500000269968	2	3	3	3	3	2	3	3	3	3	3	3	2	3	4	3	3	3	3
Function	ENSFM00500000272464	1	1	1	1	1	1	1	1	1	1	1	1	1	2	1	1	1	1	0
Function	ENSFM00500000275305	1	1	1	2	1	1	1	1	1	1	0	1	1	0	1	1	1	0	1
Function	ENSFM00680001304033	0	0	0	0	0	0	0	0	0	0	0	6	1	0	1	4	0	0	0
Function	ENSFM00500000271370	1	1	1	1	1	1	1	1	1	1	1	1	1	1	1	1	1	1	1
Function	ENSFM00780001898432	1	1	1	1	1	1	1	1	1	1	1	1	1	2	1	1	1	1	1
Function	ENSFM00600000921349	2	2	2	2	2	2	2	2	2	2	1	2	2	3	2	2	2	2	2
Function	ENSFM00500000270074	2	2	2	2	2	2	2	2	2	2	2	2	2	5	2	2	3	2	3
Function	ENSFM00250000000890	4	4	3	4	4	4	4	4	4	4	4	4	6	6	4	4	5	4	4
Function	ENSFM00500000272078	1	1	1	1	1	0	1	1	1	1	1	1	1	2	1	1	1	1	1
Function	ENSFM00250000000892	3	3	3	3	3	3	3	3	3	3	2	3	3	9	3	3	3	2	3
Function	ENSFM00250000000893	6	5	4	3	5	4	5	4	5	9	5	3	4	5	6	4	8	3	5
Function	ENSFM00250000000894	2	2	1	2	2	2	2	2	2	2	2	2	2	2	2	2	2	2	2
Function	ENSFM00250000000895	6	6	4	4	3	4	2	6	4	2	1	3	4	5	3	8	5	3	3
Function	ENSFM00250000000896	3	2	3	3	2	3	4	4	4	3	3	1	4	5	3	2	5	2	3
Function	ENSFM00250000000897	3	2	3	3	3	3	3	3	3	3	3	2	3	2	3	3	3	3	3
Function	ENSFM00250000000898	3	3	4	3	3	4	6	3	3	3	3	3	3	5	3	3	3	3	3
Function	ENSFM00250000000899	4	4	4	4	4	4	5	4	4	4	4	4	4	5	4	4	6	4	4
Function	ENSFM00500000274412	1	1	1	1	1	1	1	1	1	1	0	1	0	0	1	1	0	1	1
Function	ENSFM00500000272077	1	1	1	1	1	1	2	1	1	1	1	1	1	0	1	1	1	1	1
Function	ENSFM00500000272076	1	1	1	1	1	1	1	1	1	2	1	1	1	2	1	1	1	1	1
Function	ENSFM00600000921341	2	2	2	2	2	2	2	2	2	3	3	2	2	2	2	2	2	2	2
Function	ENSFM00670001236459	1	1	1	1	1	1	1	1	1	1	1	2	1	2	1	1	1	1	1
Function	ENSFM00600000921347	2	2	2	3	3	3	5	2	6	3	2	1	3	4	2	1	5	2	2
Function	ENSFM00500000270079	6	7	3	2	2	3	3	2	2	2	2	2	2	2	2	2	2	2	2
Function	ENSFM00570000851188	2	2	2	2	2	2	2	2	2	2	2	2	2	2	2	2	2	2	2
Function	ENSFM00570000851187	1	1	1	1	1	1	1	1	1	1	0	1	1	1	1	1	1	1	1
Function	ENSFM00570000851186	1	1	1	1	1	1	1	1	1	1	1	1	1	1	1	1	1	1	1
Function	ENSFM00600000921344	2	2	1	2	2	2	2	2	2	2	2	2	2	2	2	2	3	2	2
Function	ENSFM00500000282437	1	1	1	1	1	1	0	1	0	0	0	1	0	1	1	0	1	1	1
Function	ENSFM00250000004103	1	1	1	1	1	1	1	1	1	1	1	1	1	1	1	1	1	1	1
Function	ENSFM00500000271471	1	1	1	1	1	1	1	1	1	1	0	1	1	1	1	0	1	1	1
Function	ENSFM00710001441889	1	1	1	1	1	2	1	1	1	1	0	1	2	1	1	1	4	1	2
Function	ENSFM00500000271473	1	1	1	1	1	1	1	1	1	1	1	1	1	1	1	0	1	1	1
Function	ENSFM00500000271475	1	1	1	1	1	2	1	1	2	1	1	1	1	1	1	1	1	1	1
Function	ENSFM00500000271477	1	0	1	1	1	1	1	1	1	1	1	1	1	1	1	1	1	1	1
Function	ENSFM00500000271479	1	1	1	1	1	1	1	1	1	1	1	1	1	1	1	1	1	1	1
Function	ENSFM00670001235411	3	3	3	3	3	3	3	3	3	3	3	3	4	5	4	3	3	3	3
Function	ENSFM00500000273455	1	1	1	1	1	1	1	1	1	1	1	1	0	1	1	1	1	1	1
Function	ENSFM00250000005113	1	1	1	1	1	1	1	1	2	1	1	1	1	1	1	1	1	1	1
Function	ENSFM00250000009125	1	1	1	1	1	1	1	1	1	1	0	1	1	1	1	1	1	1	1
Function	ENSFM00250000005111	1	1	0	1	1	1	1	1	1	1	1	1	1	1	1	1	1	1	1
Function	ENSFM00250000009123	1	1	1	1	1	1	1	1	1	1	1	1	1	1	1	1	1	1	1
Function	ENSFM00250000005117	1	1	1	1	1	1	1	1	1	1	1	1	1	1	1	1	3	1	1
Function	ENSFM00250000005114	1	1	1	1	1	1	1	1	1	1	1	1	1	1	2	1	1	1	0
Function	ENSFM00250000005118	1	1	1	1	1	1	1	1	1	1	1	1	1	1	1	1	1	1	1
Function	ENSFM00250000005119	1	1	1	1	1	1	1	1	1	1	1	1	1	1	1	1	1	1	1
Function	ENSFM00670001236552	1	1	1	1	1	1	1	1	1	1	1	1	1	1	1	1	1	1	1
Function	ENSFM00780001898615	1	1	1	1	1	1	1	1	1	1	0	0	1	0	0	0	0	1	0
Function	ENSFM00780001898345	4	4	4	4	4	6	3	3	5	4	4	4	4	5	5	5	5	4	4
Function	ENSFM00570000851088	3	3	2	3	3	1	3	3	3	2	3	3	3	5	3	3	3	3	3
Function	ENSFM00670001235671	2	2	2	2	2	2	2	2	3	2	2	2	2	1	2	2	3	2	3
Function	ENSFM00670001235673	1	1	1	1	1	1	1	1	1	0	1	1	1	1	1	1	1	1	1
Function	ENSFM00670001235672	2	2	2	2	2	2	2	2	2	2	2	2	2	3	2	2	2	2	2
Function	ENSFM00670001235676	2	2	2	2	2	2	2	2	3	2	2	2	2	2	2	1	2	2	2
Function	ENSFM00500000273300	1	1	1	1	1	1	1	1	1	1	1	1	1	1	1	0	1	1	1
Function	ENSFM00670001235678	1	1	1	1	1	1	1	1	1	1	1	1	1	1	1	1	1	1	1
Function	ENSFM00500000273306	1	1	1	1	1	2	1	1	1	2	1	0	1	1	1	1	1	1	1
Function	ENSFM00730001521523	1	1	1	0	1	1	2	1	1	1	0	1	1	1	1	1	2	1	1
Function	ENSFM00730001521174	3	3	3	4	4	3	3	3	3	3	1	3	3	4	3	4	3	3	3
Function	ENSFM00730001521177	7	7	7	7	7	7	7	7	7	7	6	5	7	6	7	6	7	6	6
Function	ENSFM00500000274827	1	1	1	1	1	1	1	1	2	1	2	1	1	1	1	1	1	0	1
Function	ENSFM00500000274820	1	1	1	1	1	1	1	1	1	1	1	1	1	0	1	1	1	1	1
Function	ENSFM00730001521170	3	2	3	4	3	6	7	4	16	4	2	4	4	7	3	4	4	3	3
Function	ENSFM00730001521173	3	3	2	3	2	4	1	1	2	0	2	2	5	2	1	2	8	2	5
Function	ENSFM00730001521172	7	7	7	6	5	7	6	7	7	6	6	6	7	7	9	8	6	6	6
Function	ENSFM00250000004577	1	1	1	1	1	1	0	1	1	1	1	1	1	1	1	1	1	1	1
Function	ENSFM00250000008297	1	1	1	1	1	1	1	1	1	1	1	1	1	1	1	1	1	1	1
Function	ENSFM00250000004575	1	1	1	1	1	1	2	1	1	1	0	2	2	4	1	1	2	1	1
Function	ENSFM00250000008295	1	1	1	1	0	1	1	1	1	1	1	1	1	1	1	1	1	1	1
Function	ENSFM00250000004573	1	1	1	1	1	1	1	1	1	1	1	1	1	2	1	1	1	1	1
Function	ENSFM00250000004572	1	1	1	1	1	1	1	1	2	1	1	1	1	1	1	1	1	1	1
Function	ENSFM00250000004571	1	1	1	1	1	1	1	1	1	1	1	1	1	1	1	1	1	1	1
Function	ENSFM00250000008291	1	1	1	1	1	1	1	1	1	1	0	0	1	1	1	1	1	1	1
Function	ENSFM00760001714859	1	1	1	1	1	1	1	1	1	2	1	1	1	1	0	1	1	1	1
Function	ENSFM00400000132030	1	1	1	1	1	1	1	1	1	1	1	1	1	1	1	1	1	1	1
Function	ENSFM00400000132037	1	1	1	1	1	1	1	1	1	1	1	1	1	1	1	1	1	0	1
Function	ENSFM00250000008298	1	1	1	1	1	1	1	1	1	1	1	1	1	1	1	1	1	1	1
Function	ENSFM00250000008299	1	1	1	1	1	1	1	1	1	1	1	1	1	1	1	1	1	1	1
Function	ENSFM00260000051148	1	1	1	1	1	1	1	1	1	1	1	1	0	0	1	1	0	0	1
Function	ENSFM00260000051147	1	1	2	1	1	1	1	1	1	1	1	1	1	1	1	1	1	1	1
Function	ENSFM00260000051144	1	1	1	1	0	2	1	1	1	1	1	0	1	1	1	1	1	1	2
Function	ENSFM00600000921493	1	1	1	1	1	1	1	1	1	0	1	1	1	1	1	1	0	1	0
Function	ENSFM00430000230099	1	1	1	1	0	0	0	0	0	0	0	0	0	19	0	0	0	0	0
Function	ENSFM00500000286146	0	0	1	0	0	0	1	0	1	1	0	1	1	1	1	1	1	1	1
Function	ENSFM00600000921496	1	1	1	1	1	1	1	1	1	1	1	0	1	1	1	1	1	1	1
Function	ENSFM00250000007079	3	3	4	5	3	3	3	2	2	2	2	3	2	3	3	3	3	2	4
Function	ENSFM00260000050437	2	2	2	2	2	3	2	2	3	2	2	2	2	2	3	2	0	2	2
Function	ENSFM00260000050433	3	2	3	3	3	3	5	3	3	3	2	3	3	3	3	3	3	3	4
Function	ENSFM00250000007072	1	1	0	1	0	1	1	1	1	1	1	1	1	1	1	1	1	1	0
Function	ENSFM00250000007070	1	1	0	0	1	1	1	1	1	1	1	0	1	1	1	1	1	1	1
Function	ENSFM00250000007074	1	1	1	1	1	2	1	1	1	0	1	1	1	1	1	1	1	1	1
Function	ENSFM00500000271813	1	1	1	1	1	1	1	1	1	1	1	1	1	1	1	1	1	1	1
Function	ENSFM00250000004799	1	1	1	1	2	1	1	1	1	1	1	1	1	1	1	1	1	1	1
Function	ENSFM00250000004798	1	2	1	2	1	1	2	1	1	1	1	1	1	1	1	1	2	1	1
Function	ENSFM00500000271816	1	0	1	1	1	1	1	1	1	1	1	1	1	1	1	1	1	1	1
Function	ENSFM00500000271814	1	1	1	1	1	1	1	1	1	1	0	1	1	1	1	1	1	1	1
Function	ENSFM00250000004793	1	1	2	0	1	1	1	1	1	1	0	1	1	0	1	1	1	1	1
Function	ENSFM00250000008473	1	1	1	1	1	0	1	1	1	1	1	1	1	1	1	2	1	1	1
Function	ENSFM00250000004791	1	1	1	1	1	1	1	1	1	1	1	1	1	1	1	1	1	1	1
Function	ENSFM00250000004790	1	1	1	1	1	1	1	1	1	1	1	0	2	1	1	1	1	1	1
Function	ENSFM00250000008476	1	1	2	1	1	2	1	1	2	1	1	1	1	1	1	1	1	1	1
Function	ENSFM00250000004796	1	1	1	1	1	1	1	0	1	1	0	1	1	1	1	1	1	1	1
Function	ENSFM00250000004794	1	1	1	1	1	1	1	1	1	1	1	1	1	1	1	1	0	1	1
Function	ENSFM00250000002939	2	2	1	1	2	2	2	2	2	2	2	2	2	2	3	2	2	2	2
Function	ENSFM00250000002938	1	1	1	1	1	1	1	1	1	1	1	2	1	1	1	1	1	1	1
Function	ENSFM00500000270975	1	1	1	1	1	1	1	1	1	1	1	1	1	2	1	1	1	1	1
Function	ENSFM00500000270972	1	0	1	1	1	1	1	1	1	1	1	0	1	1	1	1	1	1	1
Function	ENSFM00500000275059	1	0	1	1	1	0	1	1	1	1	1	1	1	1	1	1	0	0	0
Function	ENSFM00250000002935	1	1	1	1	1	1	1	1	1	1	0	1	1	3	1	1	1	1	1
Function	ENSFM00250000002936	1	1	1	1	1	1	1	1	1	1	1	1	1	1	1	1	2	1	2
Function	ENSFM00600000921726	1	1	1	1	1	1	0	1	2	1	1	0	1	1	2	1	0	1	0
Function	ENSFM00500000270971	1	1	1	1	1	1	1	1	1	1	1	1	1	1	1	1	1	1	1
Function	ENSFM00600000921729	1	1	2	0	1	0	0	1	1	1	2	2	1	3	1	2	1	1	2
Function	ENSFM00250000004598	1	1	1	1	1	1	1	1	1	1	1	1	1	3	1	1	1	1	1
Function	ENSFM00500000275157	1	1	1	1	1	1	1	1	1	1	1	1	1	1	1	1	1	1	0
Function	ENSFM00500000275154	1	1	1	1	1	1	1	1	1	1	1	0	1	1	1	1	1	1	1
Function	ENSFM00500000275153	1	1	1	1	1	2	1	0	0	1	0	1	1	0	1	1	1	1	0
Function	ENSFM00250000007218	1	1	1	1	1	1	1	1	1	1	1	1	1	1	1	2	1	1	1
Function	ENSFM00250000003223	1	1	1	1	1	1	1	1	1	1	1	1	1	1	1	1	1	1	1
Function	ENSFM00250000007215	1	1	0	1	1	1	1	1	1	1	1	2	2	1	2	2	1	1	1
Function	ENSFM00520000517805	4	3	4	4	4	4	4	4	4	3	4	4	4	6	4	4	4	4	4
Function	ENSFM00250000003227	1	1	1	1	1	1	1	1	1	1	1	1	1	1	1	1	0	1	1
Function	ENSFM00250000007211	1	1	1	1	1	1	1	1	1	1	1	1	1	1	1	1	1	1	1
Function	ENSFM00250000007210	1	1	1	1	0	1	1	1	1	1	1	2	1	1	0	1	1	0	0
Function	ENSFM00730001521287	12	11	7	6	2	5	1	10	12	18	6	8	23	4	22	9	2	4	44
Function	ENSFM00730001521284	6	5	6	1	0	6	6	12	16	21	3	9	15	1	13	13	12	2	22
Function	ENSFM00730001521283	5	2	3	2	2	3	7	31	16	15	3	12	12	2	10	9	6	3	16
Function	ENSFM00730001521280	2	2	3	2	2	2	2	2	2	2	2	2	2	2	2	2	2	2	2
Function	ENSFM00730001521288	4	4	5	4	4	4	4	4	4	4	4	5	4	6	4	4	5	4	5
Function	ENSFM00520000517825	1	1	1	1	1	1	0	1	1	1	1	1	1	1	1	1	1	1	1
Function	ENSFM00250000002249	2	2	2	2	2	2	2	2	2	2	2	2	2	4	2	2	2	2	2
Function	ENSFM00350000105501	1	1	1	1	1	1	1	1	1	1	1	1	1	2	1	1	1	1	1
Function	ENSFM00250000002242	3	3	3	2	3	3	3	3	3	3	3	2	3	3	3	2	3	3	2
Function	ENSFM00250000002246	2	2	3	3	2	4	2	2	2	2	2	2	2	2	2	2	2	2	2
Function	ENSFM00250000002244	4	3	4	3	4	3	4	4	4	3	2	3	4	4	4	4	3	4	4
Function	ENSFM00500000272898	1	1	0	1	1	1	1	1	1	1	1	1	1	1	1	1	1	1	1
Function	ENSFM00600000921694	1	1	1	1	0	1	1	1	1	1	1	1	1	1	1	1	1	0	1
Function	ENSFM00500000272892	1	1	1	1	1	1	1	1	1	1	1	1	1	0	1	1	1	1	1
Function	ENSFM00500000272891	1	1	1	1	1	1	1	1	1	1	1	1	1	1	1	1	1	1	1
Function	ENSFM00500000272890	1	1	1	1	1	1	1	1	1	1	1	1	1	1	1	1	1	1	1
Function	ENSFM00500000272896	1	1	1	1	1	1	1	1	1	1	1	0	0	1	1	1	0	1	1
Function	ENSFM00500000272894	0	1	1	1	1	1	1	1	1	1	1	1	1	1	1	1	1	1	1
Function	ENSFM00250000001918	3	2	2	2	2	2	2	2	2	2	1	1	2	2	2	2	3	2	2
Function	ENSFM00250000001916	2	2	2	2	2	3	2	2	2	2	1	2	2	4	2	2	2	2	2
Function	ENSFM00250000001914	2	1	1	2	2	2	2	1	2	1	2	2	2	2	2	2	2	2	2
Function	ENSFM00250000001915	1	2	2	2	1	2	1	1	2	1	1	2	2	1	2	1	1	1	2
Function	ENSFM00250000001912	2	2	2	2	2	2	2	2	2	2	2	2	2	1	2	2	2	2	2
Function	ENSFM00250000001913	3	3	3	3	3	3	3	3	3	2	2	2	3	4	3	3	2	2	3
Function	ENSFM00250000004447	1	1	1	1	1	1	1	1	1	1	1	1	1	1	1	1	1	2	1
Function	ENSFM00670001236509	1	0	0	1	1	1	1	1	0	1	1	1	1	1	1	1	0	1	1
Function	ENSFM00250000006038	1	1	2	1	1	1	1	1	1	2	0	2	1	2	2	5	0	1	2
Function	ENSFM00250000002798	1	1	1	1	1	1	1	1	1	1	0	1	1	1	1	1	1	1	1
Function	ENSFM00250000002069	1	1	1	1	1	1	0	1	1	1	0	1	1	2	1	1	1	1	1
Function	ENSFM00250000002795	3	2	3	2	3	3	3	3	3	3	3	3	3	2	3	2	3	3	3
Function	ENSFM00250000006035	1	1	2	1	1	1	1	1	1	1	1	3	1	2	1	3	1	1	2
Function	ENSFM00250000002797	2	2	2	2	2	2	2	2	2	2	2	2	2	2	2	2	2	2	2
Function	ENSFM00250000002064	2	2	2	2	2	2	2	2	2	2	1	2	2	2	2	2	2	2	2
Function	ENSFM00250000002791	2	2	2	2	2	2	2	2	2	2	2	2	3	2	2	2	2	2	2
Function	ENSFM00250000002790	1	1	0	1	1	1	1	1	1	0	1	1	1	1	1	1	1	1	1
Function	ENSFM00250000002061	2	2	2	2	2	2	2	2	2	2	1	2	3	3	2	2	2	2	2
Function	ENSFM00250000002060	3	3	3	3	2	4	3	2	3	2	2	2	4	5	4	4	2	2	3
Function	ENSFM00390000126442	1	1	1	1	1	1	1	1	2	1	1	0	1	1	1	1	1	2	1
Function	ENSFM00390000126446	1	1	1	1	1	1	1	1	1	1	0	1	1	1	1	1	1	1	1
Function	ENSFM00250000004114	1	1	1	1	1	1	1	1	1	1	1	1	1	1	1	2	1	1	1
Function	ENSFM00740001589389	2	3	2	2	2	2	2	1	1	1	1	1	3	2	2	2	1	2	2
Function	ENSFM00740001589388	1	1	1	2	1	2	2	1	1	2	1	1	1	1	2	1	2	1	1
Function	ENSFM00740001589384	2	2	2	2	2	2	2	2	2	2	2	2	2	2	2	2	2	2	2
Function	ENSFM00460000244926	9	8	8	8	5	12	6	16	16	2	6	3	2	1	0	1	3	0	1
Function	ENSFM00460000244925	1	1	1	1	0	1	0	1	1	1	0	1	1	10	1	1	0	0	1
Function	ENSFM00740001589380	1	1	2	1	1	1	2	1	1	1	1	1	1	2	1	1	1	1	1
Function	ENSFM00250000003316	1	1	1	1	1	1	1	1	1	1	1	1	1	2	1	1	1	1	1
Function	ENSFM00730001521821	1	1	1	1	1	1	1	1	1	1	1	1	1	3	1	1	1	1	2
Function	ENSFM00730001521820	2	2	2	2	2	2	2	2	2	1	2	1	2	2	2	2	1	2	1
Function	ENSFM00730001521826	1	1	1	1	1	1	1	1	1	1	0	1	1	1	1	1	0	1	2
Function	ENSFM00730001521829	3	3	3	3	3	3	3	3	3	3	3	3	3	3	3	3	2	2	3
Function	ENSFM00400000131788	2	2	2	2	2	2	2	2	2	2	2	1	3	3	2	2	2	2	2
Function	ENSFM00250000003314	3	3	2	2	2	3	2	3	3	3	3	3	3	3	2	3	1	2	1
Function	ENSFM00570000851849	1	1	1	1	1	1	1	1	1	1	1	1	1	2	1	1	1	1	1
Function	ENSFM00250000003646	1	2	2	1	1	2	1	1	1	1	1	1	1	1	1	1	1	1	1
Function	ENSFM00560000771026	2	2	2	2	2	2	2	2	2	1	2	2	2	2	2	2	2	2	2
Function	ENSFM00500000280300	1	1	1	0	1	1	1	1	1	1	0	1	1	1	1	0	1	0	1
Function	ENSFM00770001847635	1	1	1	1	1	1	1	1	1	1	1	1	1	1	1	1	1	1	1
Function	ENSFM00500000279013	1	1	1	1	1	1	1	1	1	1	1	1	1	1	1	1	1	1	1
Function	ENSFM00500000271269	1	1	0	1	1	1	1	1	1	1	1	1	1	1	1	1	1	1	1
Function	ENSFM00500000271268	1	1	0	1	1	1	2	1	1	1	1	1	1	0	1	1	1	1	1
Function	ENSFM00740001589657	1	1	1	1	1	0	1	1	1	1	0	1	1	1	1	1	1	1	1
Function	ENSFM00250000006026	1	1	1	1	1	1	0	1	1	2	1	1	1	1	1	1	1	1	1
Function	ENSFM00500000271265	1	1	1	1	1	1	1	0	1	1	1	1	1	1	1	1	1	1	1
Function	ENSFM00500000271261	1	1	1	1	1	1	1	1	1	1	1	1	1	1	1	1	1	1	1
Function	ENSFM00500000271260	1	1	1	1	1	1	1	1	1	1	1	1	1	1	1	1	1	1	1
Function	ENSFM00500000271263	1	1	1	1	1	1	1	1	1	1	1	1	1	1	1	0	1	1	1
Function	ENSFM00670001235601	2	2	2	2	2	2	2	2	2	2	1	1	2	2	2	2	3	2	2
Function	ENSFM00250000006024	2	2	2	2	2	2	2	2	3	2	2	1	2	2	2	2	2	2	2
Function	ENSFM00500000271592	1	1	1	1	1	1	1	1	1	1	1	1	1	1	1	1	1	1	1
Function	ENSFM00670001236518	1	0	1	1	1	1	1	1	1	0	1	1	1	1	1	1	0	1	1
Function	ENSFM00260000051441	2	2	2	2	2	2	2	2	2	2	1	1	2	0	2	2	1	1	1
Function	ENSFM00260000051447	1	1	1	1	1	1	1	1	1	0	0	0	1	0	1	1	1	1	1
Function	ENSFM00500000271597	1	1	1	1	2	1	1	1	1	1	1	0	1	1	1	1	0	1	1
Function	ENSFM00720001492156	1	0	0	1	1	1	0	1	1	1	1	0	1	1	1	1	1	0	0
Function	ENSFM00250000000796	4	4	4	4	4	4	4	4	5	4	5	3	4	4	4	4	4	4	4
Function	ENSFM00250000000793	3	2	3	3	3	3	3	3	3	3	2	2	3	2	3	3	3	3	4
Function	ENSFM00250000000791	3	4	3	3	3	3	3	3	3	3	3	3	3	3	3	3	3	4	3
Function	ENSFM00250000000790	4	4	4	4	4	4	4	5	5	4	4	4	4	4	4	4	4	4	4
Function	ENSFM00250000010704	1	1	1	1	1	1	1	1	1	0	1	2	1	1	1	1	1	1	1
Function	ENSFM00250000010707	1	1	0	0	1	0	1	1	0	1	1	0	1	1	1	1	0	0	1
Function	ENSFM00250000010706	1	1	1	0	1	1	1	1	1	1	1	0	1	1	1	1	1	1	1
Function	ENSFM00250000010701	1	1	1	1	1	1	1	1	1	1	1	1	1	1	1	1	0	1	1
Function	ENSFM00250000010700	1	1	1	1	1	1	1	1	1	1	1	1	1	1	1	1	1	1	1
Function	ENSFM00250000001269	3	4	3	4	3	4	3	3	3	3	3	3	3	4	3	3	3	3	3
Function	ENSFM00250000001264	4	4	5	4	5	4	3	4	4	5	4	4	4	5	4	4	5	3	4
Function	ENSFM00250000001265	3	3	4	3	3	3	3	3	2	3	2	3	3	5	3	3	4	3	3
Function	ENSFM00670001238010	1	1	1	1	1	1	1	0	0	1	1	1	0	1	1	1	0	0	1
Function	ENSFM00250000001260	3	3	3	3	3	3	3	3	3	3	2	3	3	4	3	3	2	3	4
Function	ENSFM00670001235772	1	2	2	2	2	2	2	2	2	2	2	1	2	1	2	2	2	2	2
Function	ENSFM00560000770995	3	3	2	3	3	3	3	3	3	3	3	3	3	4	3	3	3	3	3
Function	ENSFM00670001235886	2	2	2	1	2	2	2	2	2	2	2	1	2	1	2	2	0	3	1
Function	ENSFM00670001235887	1	1	1	1	1	1	1	1	1	1	1	1	1	5	2	2	0	1	1
Function	ENSFM00250000005569	1	1	1	1	1	1	2	1	1	1	1	1	1	1	1	1	5	1	1
Function	ENSFM00250000005568	1	1	1	1	1	1	1	1	1	1	1	1	1	2	1	1	1	1	1
Function	ENSFM00670001235882	1	1	1	1	1	1	1	1	2	1	1	1	1	1	1	1	1	1	1
Function	ENSFM00670001235800	1	1	1	1	1	1	1	1	1	1	1	1	1	1	1	0	1	1	1
Function	ENSFM00250000005563	1	1	1	1	1	1	1	1	1	1	1	1	1	1	1	1	1	1	1
Function	ENSFM00250000005562	1	1	1	1	1	1	1	1	1	1	1	1	1	1	1	1	1	1	1
Function	ENSFM00250000005561	1	1	1	1	1	1	1	1	1	1	1	1	1	0	1	1	1	1	1
Function	ENSFM00250000005566	1	1	1	1	1	1	1	1	1	1	1	1	1	1	1	1	1	1	1
Function	ENSFM00250000005564	1	1	1	1	1	1	1	1	1	1	1	1	1	1	1	2	2	1	1
Function	ENSFM00670001237294	1	1	1	1	1	1	1	0	0	0	1	0	1	0	0	0	1	1	1
Function	ENSFM00500000272795	1	0	1	1	1	1	1	1	1	1	0	1	1	0	1	1	0	1	0
Function	ENSFM00500000272796	1	1	1	1	0	1	1	1	1	1	1	0	1	3	1	0	1	1	1
Function	ENSFM00500000272797	1	1	1	1	1	1	1	1	1	1	1	1	1	1	1	1	1	1	1
Function	ENSFM00600000922067	1	1	1	1	1	1	1	1	1	1	1	0	1	0	1	1	0	1	1
Function	ENSFM00730001521488	2	3	3	3	3	3	3	3	2	2	2	2	2	4	3	2	1	3	3
Function	ENSFM00250000008667	1	1	1	1	1	1	1	1	1	1	1	1	1	0	0	1	1	1	1
Function	ENSFM00250000008666	1	1	1	1	1	1	1	1	1	1	0	1	1	1	1	1	1	1	1
Function	ENSFM00250000008665	1	1	1	1	1	0	1	1	1	1	1	0	1	1	1	1	0	1	1
Function	ENSFM00250000008660	1	0	1	1	1	1	1	1	1	1	0	1	1	1	1	1	1	1	1
Function	ENSFM00470000251461	1	1	1	1	1	2	1	1	2	1	1	1	1	3	1	1	1	2	1
Function	ENSFM00600000921269	2	2	2	2	2	2	2	2	2	2	2	2	2	2	2	2	2	2	2
Function	ENSFM00270000056578	2	2	2	1	1	1	1	1	1	2	1	1	2	2	1	1	1	1	1
Function	ENSFM00470000251462	1	1	1	1	1	1	1	1	1	1	2	1	1	2	1	2	1	0	1
Function	ENSFM00500000270330	4	4	8	10	2	6	11	2	2	14	3	15	1	2	0	6	4	1	8
Function	ENSFM00500000270331	3	3	3	2	3	3	3	3	3	3	3	3	3	4	3	3	3	3	3
Function	ENSFM00250000005309	1	1	1	1	1	2	1	1	1	1	0	2	1	3	1	2	1	1	1
Function	ENSFM00500000270333	2	2	3	2	2	2	2	2	2	5	2	2	2	4	2	2	3	2	2
Function	ENSFM00250000005307	1	1	1	1	1	1	2	1	1	1	2	0	1	1	1	1	1	1	1
Function	ENSFM00470000251468	1	1	1	1	1	3	1	1	1	1	1	1	1	5	1	1	2	1	1
Function	ENSFM00270000056570	1	1	1	1	1	1	1	1	1	1	0	0	1	1	1	1	0	1	1
Function	ENSFM00250000005304	1	1	1	1	1	1	1	1	1	1	1	1	1	1	1	1	1	0	1
Function	ENSFM00270000056576	1	1	1	1	1	1	1	1	0	1	1	1	1	1	1	1	1	1	1
Function	ENSFM00250000005302	1	1	1	1	1	1	1	1	1	1	1	1	1	2	1	1	1	1	1
Function	ENSFM00250000005300	1	1	1	1	1	1	1	1	1	1	1	1	1	1	1	6	2	1	1
Function	ENSFM00600000922607	1	1	1	0	1	1	0	1	1	0	0	0	1	1	0	1	1	1	1
Function	ENSFM00420000140575	2	2	2	2	2	2	2	2	2	2	1	2	2	3	2	3	2	2	3
Function	ENSFM00500000272247	1	1	1	1	1	1	1	1	1	1	1	1	1	1	1	1	1	1	1
Function	ENSFM00250000000130	4	4	4	4	3	4	4	4	4	4	3	4	4	4	4	4	4	4	4
Function	ENSFM00250000000136	5	4	3	4	5	3	4	5	8	2	3	3	8	2	2	3	4	3	3
Function	ENSFM00500000272241	1	1	1	1	1	1	1	1	1	1	1	1	1	2	1	1	1	1	1
Function	ENSFM00250000009608	1	1	1	1	1	1	1	1	1	0	1	1	1	1	1	1	1	1	1
Function	ENSFM00420000140579	1	1	1	1	1	1	1	1	1	1	1	1	1	2	1	1	1	1	1
Function	ENSFM00500000272131	1	1	1	1	1	1	1	1	1	1	1	1	1	1	1	1	1	1	1
Function	ENSFM00540000719347	1	1	1	1	1	0	0	1	1	0	0	0	1	0	2	2	3	0	0
Function	ENSFM00250000004960	1	1	1	1	1	1	1	1	1	1	1	1	1	1	1	1	1	1	1
Function	ENSFM00250000004962	1	1	1	1	1	1	1	0	1	1	0	1	1	0	1	0	1	1	1
Function	ENSFM00250000004964	1	1	1	1	1	1	1	1	1	0	1	1	1	1	1	1	1	1	1
Function	ENSFM00250000004966	1	1	0	1	1	1	1	1	1	1	1	1	1	2	1	1	1	1	1
Function	ENSFM00670001236160	2	0	2	3	3	2	1	1	1	1	0	1	1	2	2	1	2	0	1
Function	ENSFM00670001236164	1	1	0	1	1	1	1	1	1	1	1	1	1	0	1	1	1	0	1
Function	ENSFM00320000100223	1	1	1	1	1	1	1	1	1	1	1	1	1	2	1	1	0	1	1
Function	ENSFM00500000272468	1	1	1	1	1	1	1	1	1	1	1	1	1	0	1	1	1	1	1
Function	ENSFM00300000079210	0	1	1	1	1	1	1	1	1	1	1	1	1	1	1	1	1	1	1
Function	ENSFM00780001898574	1	1	1	1	1	1	1	1	1	1	1	1	1	1	1	1	1	1	1
Function	ENSFM00780001898576	1	1	2	1	0	0	1	1	0	1	0	1	1	0	1	1	0	0	1
Function	ENSFM00300000079219	1	1	1	1	0	1	1	1	1	1	1	1	1	2	1	1	1	1	1
Function	ENSFM00500000274148	1	1	1	1	1	1	1	1	1	1	1	1	1	1	1	1	1	1	1
Function	ENSFM00500000274141	1	1	1	1	1	1	1	1	1	1	1	1	1	1	1	1	1	1	1
Function	ENSFM00500000274147	1	0	1	1	1	1	1	1	1	1	1	0	1	1	1	1	1	1	1
Function	ENSFM00500000274146	1	1	1	1	1	1	1	1	1	1	1	1	1	1	1	1	0	1	1
Function	ENSFM00250000008086	1	1	1	1	1	1	1	1	0	1	1	1	1	2	1	1	0	1	1
Function	ENSFM00730001521340	3	3	3	3	3	3	3	3	4	3	3	3	3	6	3	3	3	3	3
Function	ENSFM00500000273117	1	1	1	1	1	1	2	1	1	1	1	1	1	1	1	1	1	1	1
Function	ENSFM00500000273111	1	1	1	1	1	1	1	1	1	1	1	0	1	1	1	1	1	0	1
Function	ENSFM00500000273113	1	1	1	1	1	1	1	0	2	1	1	1	1	1	1	1	1	1	1
Function	ENSFM00500000273119	1	1	1	1	1	1	1	1	1	1	0	1	1	1	1	1	1	1	1
Function	ENSFM00270000056464	2	2	2	2	2	2	2	2	2	1	2	2	2	3	2	2	2	2	2
Function	ENSFM00730001521349	4	4	4	4	3	4	4	4	4	4	4	4	4	5	4	4	5	4	4
Function	ENSFM00670001235596	2	1	2	2	2	2	2	2	2	2	2	3	2	2	2	2	2	2	2
Function	ENSFM00500000274369	1	1	1	1	1	1	1	1	1	1	1	1	1	0	1	1	5	1	1
Function	ENSFM00500000274367	3	2	1	1	1	1	1	1	1	1	0	1	0	1	1	1	0	0	1
Function	ENSFM00500000274366	1	1	1	1	1	0	1	1	1	1	1	1	1	1	1	1	1	1	1
Function	ENSFM00500000274497	1	1	1	1	1	1	1	1	2	1	1	1	1	1	1	1	1	1	1
Function	ENSFM00500000274496	1	1	0	1	0	2	0	1	1	1	1	0	1	1	0	0	1	1	1
Function	ENSFM00730001521346	9	7	3	1	1	1	1	9	4	1	7	2	4	3	1	2	2	2	7
Function	ENSFM00730001521347	5	4	5	5	2	4	5	5	5	4	4	2	5	4	3	4	4	5	4
Function	ENSFM00500000274361	1	1	1	1	1	1	1	1	1	1	1	1	1	1	1	1	1	0	1
Function	ENSFM00500000274360	1	1	1	1	1	1	1	1	1	1	1	1	1	1	1	1	1	1	1
Function	ENSFM00670001235598	1	1	1	1	3	1	5	1	12	1	1	1	2	4	1	3	1	1	1
Function	ENSFM00250000005340	1	1	1	1	1	1	1	1	1	1	1	1	1	1	1	1	1	1	1
Function	ENSFM00650001140030	2	2	2	2	2	2	2	2	2	2	1	3	2	2	2	2	2	2	2
Function	ENSFM00650001140033	3	3	3	3	3	3	3	3	3	3	3	3	3	3	3	3	3	3	3
Function	ENSFM00650001140035	2	2	1	2	2	2	2	1	1	1	2	2	2	2	2	2	2	2	1
Function	ENSFM00650001140037	2	2	2	2	2	3	2	2	2	2	2	2	2	3	2	2	1	2	2
Function	ENSFM00650001140038	5	5	1	1	1	1	1	1	1	1	1	1	1	2	1	1	1	1	1
Function	ENSFM00250000007681	1	1	1	1	0	1	1	1	1	1	1	1	1	1	1	1	1	1	1
Function	ENSFM00250000007683	1	1	1	1	1	1	1	1	1	1	0	1	1	1	1	1	1	1	1
Function	ENSFM00250000007685	1	1	1	1	1	1	1	1	1	1	1	1	1	0	1	1	1	1	1
Function	ENSFM00250000007687	1	1	1	1	1	1	1	1	2	1	1	1	1	1	1	1	2	1	1
Function	ENSFM00250000007688	1	1	1	1	1	1	1	1	1	1	0	1	1	1	1	1	1	1	1
Function	ENSFM00740001589464	1	1	1	1	1	1	1	0	1	1	1	1	1	1	1	1	1	1	1
Function	ENSFM00740001589465	1	1	1	1	1	1	1	1	1	1	1	1	1	2	2	1	2	1	3
Function	ENSFM00740001589462	1	1	1	1	1	1	1	1	1	1	1	1	1	1	1	1	1	1	1
Function	ENSFM00500000271626	2	2	2	3	1	2	2	1	1	1	1	1	1	1	0	0	0	0	1
Function	ENSFM00250000003442	1	1	2	1	1	4	1	1	3	1	1	3	2	2	1	0	1	1	1
Function	ENSFM00760001715010	1	1	1	1	1	1	1	1	1	1	1	1	1	1	1	1	1	1	1
Function	ENSFM00760001715014	1	1	1	1	1	1	1	1	1	1	1	1	1	1	1	1	1	1	1
Function	ENSFM00250000006629	1	1	1	1	1	1	1	1	1	1	1	1	1	3	1	1	1	1	1
Function	ENSFM00670001236756	1	1	1	1	1	1	1	1	1	1	0	1	1	1	1	1	0	1	1
Function	ENSFM00670001236755	1	1	1	1	1	1	1	1	2	1	1	1	1	2	1	1	0	1	1
Function	ENSFM00670001236970	1	1	1	1	1	0	0	1	1	1	1	1	1	1	1	1	1	0	1
Function	ENSFM00670001236752	1	1	1	0	1	1	1	1	1	1	1	0	1	1	1	1	1	1	1
Function	ENSFM00670001236974	1	1	1	0	1	0	0	1	1	0	1	1	1	1	1	1	1	1	1
Function	ENSFM00250000006621	1	1	1	0	1	1	1	1	1	1	1	1	1	1	1	1	1	1	1
Function	ENSFM00250000006623	1	1	1	1	1	1	0	1	1	1	1	1	1	1	1	1	1	1	1
Function	ENSFM00670001236978	1	0	1	0	1	1	1	6	4	1	1	0	1	0	0	1	2	0	0
Function	ENSFM00250000006625	1	1	1	1	1	1	2	1	1	1	1	1	1	1	2	1	1	1	1
Function	ENSFM00250000006626	1	1	1	1	1	0	3	1	1	1	1	1	1	1	1	1	1	1	1
Function	ENSFM00450000242189	1	1	1	1	1	0	1	1	2	1	1	1	1	0	1	1	1	1	1
Function	ENSFM00730001522480	1	1	1	1	1	1	1	1	1	1	1	1	1	1	1	1	2	1	1
Function	ENSFM00250000007538	1	1	1	1	1	1	1	1	1	1	1	1	1	1	1	1	1	1	1
Function	ENSFM00250000007539	1	1	1	1	1	1	1	1	1	1	1	1	1	1	1	1	2	1	1
Function	ENSFM00480000262804	1	1	1	1	1	1	1	1	1	1	1	1	1	1	2	2	1	1	1
Function	ENSFM00250000007530	1	1	1	1	1	1	1	1	1	1	1	2	1	1	1	1	1	1	1
Function	ENSFM00250000007531	1	1	1	1	1	1	1	1	1	0	1	1	1	1	1	1	1	1	1
Function	ENSFM00250000007536	1	1	1	1	1	1	1	1	1	1	0	1	1	1	1	1	1	1	1
Function	ENSFM00250000007537	1	1	1	1	1	1	1	1	1	1	1	1	1	1	1	1	0	1	1
Function	ENSFM00280000058697	3	3	3	3	3	4	3	3	3	3	3	3	3	3	3	3	3	3	3
Function	ENSFM00250000001071	1	1	1	1	1	1	1	1	1	1	1	1	1	1	1	1	1	1	1
Function	ENSFM00740001589233	2	2	2	2	2	2	2	2	2	2	2	2	2	2	3	2	2	2	2
Function	ENSFM00250000001072	2	2	3	2	2	2	2	2	3	2	2	3	2	3	2	3	3	2	2
Function	ENSFM00250000001077	2	2	2	2	2	2	1	2	2	2	2	2	2	2	2	2	2	2	2
Function	ENSFM00740001589232	3	3	3	3	3	3	3	3	3	3	3	3	3	3	3	3	3	3	3
Function	ENSFM00250000006489	1	1	1	1	2	1	1	1	1	1	1	1	1	2	1	1	1	1	1
Function	ENSFM00250000006488	1	1	1	1	1	1	1	1	1	1	1	1	1	1	0	1	1	1	1
Function	ENSFM00250000006959	1	1	1	1	1	1	1	1	1	1	1	1	1	1	1	1	1	1	1
Function	ENSFM00250000006485	1	1	1	1	1	1	1	1	1	0	1	1	1	1	1	1	1	1	1
Function	ENSFM00250000006484	1	1	1	1	1	1	1	1	0	1	1	1	1	2	1	1	0	1	1
Function	ENSFM00250000006955	1	1	1	1	1	1	1	1	1	1	1	1	1	1	1	1	1	1	1
Function	ENSFM00250000006954	1	1	1	1	1	1	1	2	1	1	0	1	1	1	1	1	1	1	1
Function	ENSFM00250000006480	0	1	1	1	1	1	1	1	1	1	1	3	1	1	1	1	1	1	1
Function	ENSFM00250000006951	2	1	1	1	1	1	1	1	1	1	1	1	1	2	1	1	1	1	1
Function	ENSFM00250000006482	1	1	1	1	1	1	1	1	1	1	1	0	1	1	1	1	1	1	0
Function	ENSFM00500000269944	2	2	2	2	2	2	2	2	2	2	1	3	2	3	1	3	2	2	2
Function	ENSFM00250000005384	1	1	1	1	1	1	1	1	1	1	1	1	1	1	1	1	1	1	1
Function	ENSFM00500000275368	1	1	1	0	1	0	1	1	1	1	1	0	0	1	1	1	0	1	1
Function	ENSFM00500000272409	1	1	1	1	1	1	1	1	1	1	1	1	1	1	1	1	1	0	1
Function	ENSFM00680001303703	1	1	1	1	0	1	1	1	0	0	0	1	1	0	0	0	1	1	1
Function	ENSFM00500000272407	2	2	1	2	2	1	2	2	3	2	2	2	2	2	2	2	1	1	2
Function	ENSFM00500000269949	1	1	1	1	1	1	1	0	1	1	1	1	1	5	1	1	1	1	1
Function	ENSFM00500000272401	1	1	2	1	1	1	1	1	2	1	1	1	1	1	1	1	1	1	1
Function	ENSFM00500000272402	1	0	1	1	1	1	1	1	2	1	1	1	1	1	1	0	1	1	1
Function	ENSFM00500000272403	1	1	1	1	1	1	1	1	1	1	1	1	1	1	1	1	1	1	1
Function	ENSFM00250000005380	1	1	1	1	1	1	1	1	1	1	0	1	1	1	1	1	1	1	1
Function	ENSFM00760001714807	2	2	2	2	2	2	2	2	2	2	2	2	2	3	2	2	2	2	2
Function	ENSFM00670001236575	1	1	1	1	1	1	1	1	1	1	1	0	1	1	1	1	0	1	1
Function	ENSFM00760001714805	1	1	1	1	1	1	1	1	1	1	1	1	1	1	1	1	1	1	1
Function	ENSFM00730001522203	1	1	1	1	1	1	1	1	1	1	1	1	1	1	1	1	1	1	1
Function	ENSFM00250000002471	2	2	2	2	2	2	2	2	2	2	2	2	2	2	2	2	2	2	2
Function	ENSFM00250000002473	3	4	3	3	2	3	3	3	3	2	3	4	3	4	3	3	2	3	2
Function	ENSFM00250000002474	0	2	5	4	1	6	9	2	3	2	2	3	2	9	1	2	1	1	1
Function	ENSFM00250000002475	2	2	2	2	2	2	3	2	2	2	2	2	2	3	2	2	2	2	2
Function	ENSFM00250000002476	2	2	2	2	2	3	2	2	2	2	2	2	2	2	2	2	2	2	2
Function	ENSFM00250000002477	1	1	1	1	1	0	1	1	1	0	1	1	1	0	1	1	2	1	1
Function	ENSFM00730001522207	1	1	1	1	1	1	2	1	1	1	1	1	1	4	1	1	3	1	2
Function	ENSFM00510000502927	1	1	1	1	1	1	1	1	1	1	1	1	1	2	1	1	1	1	1
Function	ENSFM00500000275537	1	1	0	1	1	1	1	1	1	1	1	1	1	1	1	1	1	1	0
Function	ENSFM00760001714939	1	0	0	1	0	1	1	1	2	3	1	1	2	2	2	1	0	1	2
Function	ENSFM00250000000303	4	3	4	4	4	4	4	4	4	4	3	4	5	6	4	4	5	4	4
Function	ENSFM00500000274437	0	1	1	1	1	1	1	1	1	1	1	1	1	1	1	1	1	1	1
Function	ENSFM00500000274445	1	1	1	1	1	1	1	1	1	1	1	2	1	1	1	0	1	1	1
Function	ENSFM00670001237781	1	1	0	1	1	1	1	0	0	0	1	1	1	0	0	2	1	0	0
Function	ENSFM00500000271259	1	0	1	1	1	1	3	1	1	1	0	2	1	1	0	1	2	1	1
Function	ENSFM00250000007363	1	1	1	1	1	1	1	1	1	1	0	1	1	1	1	1	1	1	1
Function	ENSFM00500000274505	1	1	1	1	1	3	1	0	0	0	1	1	1	0	1	1	0	1	2
Function	ENSFM00250000007362	1	1	1	1	1	1	1	1	1	1	1	1	1	1	1	1	1	1	1
Function	ENSFM00500000273750	1	1	1	1	1	1	1	1	1	1	1	1	1	1	1	1	1	1	1
Function	ENSFM00500000273757	1	1	1	0	1	1	1	1	1	1	0	1	1	1	1	1	1	1	1
Function	ENSFM00500000273754	1	1	1	2	1	1	1	0	2	1	4	1	2	3	1	2	1	1	1
Function	ENSFM00740001589373	1	1	1	1	2	1	1	1	1	3	1	1	1	1	1	1	0	1	1
Function	ENSFM00250000007360	1	1	1	1	1	1	1	1	1	1	0	1	1	1	1	1	1	1	1
Function	ENSFM00780001898388	1	1	1	1	1	1	1	1	1	2	1	1	1	1	1	1	1	1	1
Function	ENSFM00780001898387	2	2	2	2	2	2	2	2	2	2	2	2	2	3	2	2	2	2	2
Function	ENSFM00780001898384	2	2	1	2	2	1	2	3	2	2	1	2	2	4	1	2	2	1	1
Function	ENSFM00780001898382	1	1	1	1	2	1	1	1	1	1	1	1	1	1	1	1	1	1	1
Function	ENSFM00780001898383	1	1	1	1	1	1	1	2	1	1	0	2	2	2	2	2	1	1	1
Function	ENSFM00780001898380	2	2	3	2	2	3	2	2	2	2	2	1	2	3	2	2	2	2	2
Function	ENSFM00500000271458	1	1	1	0	1	1	1	1	1	1	1	1	1	0	1	1	1	1	2
Function	ENSFM00500000271452	2	2	2	2	2	1	1	1	1	1	1	1	1	1	1	1	1	1	1
Function	ENSFM00500000271453	1	1	1	1	1	1	1	1	1	1	1	1	1	1	1	1	1	1	1
Function	ENSFM00500000271450	1	1	1	0	1	1	1	1	1	1	1	1	1	2	1	1	1	1	1
Function	ENSFM00500000271455	1	1	1	1	2	1	1	1	1	1	1	1	1	1	1	1	1	1	1
Function	ENSFM00250000009109	1	1	1	1	1	1	0	1	1	0	4	1	1	1	1	1	1	0	1
Function	ENSFM00670001235476	2	2	2	2	2	2	2	2	2	2	1	2	2	1	2	2	1	2	2
Function	ENSFM00250000005176	1	1	1	1	1	1	1	1	1	1	1	1	1	1	1	1	1	1	1
Function	ENSFM00250000005171	1	1	1	1	1	1	1	1	1	1	1	1	1	0	1	1	1	1	1
Function	ENSFM00250000005173	1	1	1	1	1	1	1	1	1	1	1	1	1	3	1	1	1	1	1
Function	ENSFM00250000009451	1	1	1	1	1	1	1	1	1	1	1	1	1	0	1	1	1	1	1
Function	ENSFM00250000009105	1	1	1	1	1	1	1	1	1	1	1	1	1	1	1	1	1	1	1
Function	ENSFM00250000005179	1	1	1	1	1	1	1	1	1	1	1	1	1	1	1	1	1	1	2
Function	ENSFM00250000009454	1	1	1	1	1	1	1	1	1	1	1	1	1	1	1	1	1	1	1
Function	ENSFM00500000273322	1	1	1	1	1	1	1	1	1	1	1	1	1	1	1	1	1	1	1
Function	ENSFM00500000273320	1	1	1	1	0	1	1	1	1	1	1	1	1	2	1	1	2	0	1
Function	ENSFM00500000273327	1	1	1	1	1	1	1	1	1	1	0	0	1	1	1	1	1	1	1
Function	ENSFM00500000273324	1	1	1	1	1	1	1	1	1	1	1	1	1	1	1	1	1	1	1
Function	ENSFM00500000273325	1	1	2	1	1	1	1	1	1	1	0	1	1	2	2	1	0	1	2
Function	ENSFM00500000277126	1	1	1	0	1	0	1	1	1	1	0	0	0	0	1	1	0	0	0
Function	ENSFM00500000273329	1	0	1	1	1	1	1	0	0	1	0	0	1	0	1	1	0	1	1
Function	ENSFM00250000004289	1	1	1	1	1	1	1	1	1	1	1	0	1	1	1	1	1	1	1
Function	ENSFM00740001589377	3	3	3	3	3	3	3	3	3	3	3	3	3	4	3	3	2	2	4
Function	ENSFM00500000272071	1	1	1	1	1	1	1	1	1	1	1	1	1	1	1	1	1	1	1
Function	ENSFM00670001235698	2	2	2	3	2	2	2	3	3	2	2	3	1	3	3	3	2	2	2
Function	ENSFM00600000921923	1	1	1	1	1	1	1	1	1	1	1	1	1	1	1	1	0	1	1
Function	ENSFM00600000921922	1	1	0	1	1	1	1	2	1	1	1	1	1	1	1	1	2	1	1
Function	ENSFM00600000921921	1	1	1	1	1	1	1	0	0	1	1	0	1	1	1	1	0	1	1
Function	ENSFM00670001235690	1	1	1	1	1	1	1	1	1	1	1	1	1	1	1	1	1	1	1
Function	ENSFM00600000921926	1	1	1	1	1	1	1	1	1	1	1	1	1	1	1	1	1	1	1
Function	ENSFM00600000921925	1	0	1	1	0	0	1	0	1	1	1	1	1	1	1	1	1	1	1
Function	ENSFM00600000921924	1	1	1	0	1	1	1	1	1	0	1	0	1	1	1	1	0	1	1
Function	ENSFM00250000005790	1	1	1	1	1	0	0	1	1	1	1	1	1	1	1	1	1	1	1
Function	ENSFM00250000005793	1	1	1	1	0	1	1	1	1	2	2	2	2	0	2	2	1	0	1
Function	ENSFM00250000005794	1	1	2	2	1	1	1	1	1	1	1	2	1	0	1	1	1	1	1
Function	ENSFM00250000005795	1	1	1	1	1	1	1	1	2	1	1	1	2	1	1	2	1	1	1
Function	ENSFM00260000051167	1	1	1	1	1	1	1	1	1	1	1	1	1	1	1	1	1	1	1
Function	ENSFM00250000005797	1	1	1	1	1	1	1	1	1	0	1	1	1	1	1	1	1	1	1
Function	ENSFM00670001236008	1	1	1	1	1	2	1	1	1	1	1	1	1	1	1	1	1	1	1
Function	ENSFM00250000004559	2	2	2	2	2	2	2	2	2	2	2	2	2	3	2	2	2	2	2
Function	ENSFM00250000004558	1	1	0	1	1	1	1	1	1	1	1	1	1	1	1	1	1	1	1
Function	ENSFM00250000004228	1	1	1	3	1	1	1	1	1	1	0	1	1	2	1	1	1	1	1
Function	ENSFM00250000004551	1	0	1	1	1	1	1	1	1	3	1	2	1	1	1	1	2	1	2
Function	ENSFM00250000004222	2	2	2	2	2	2	2	1	1	1	1	1	2	2	2	2	1	2	2
Function	ENSFM00250000004553	1	1	1	1	1	1	1	1	1	1	1	1	1	1	1	1	1	1	1
Function	ENSFM00250000004220	1	1	1	1	1	1	1	1	1	1	1	1	1	1	1	1	1	1	1
Function	ENSFM00250000004555	1	1	1	1	1	1	1	1	1	1	0	1	1	1	1	1	1	1	1
Function	ENSFM00250000004554	1	1	1	1	1	1	1	1	1	1	1	1	1	1	1	1	4	1	1
Function	ENSFM00250000008276	1	1	1	1	1	1	1	1	1	1	1	1	1	1	1	1	1	1	1
Function	ENSFM00250000004224	1	1	1	1	1	1	1	1	1	1	1	1	1	1	1	1	1	1	1
Function	ENSFM00500000270473	1	1	1	1	1	1	1	1	1	1	2	1	1	0	1	1	1	1	1
Function	ENSFM00500000270472	2	2	2	2	2	2	2	2	4	1	2	2	1	2	2	1	2	2	2
Function	ENSFM00500000270477	2	2	2	2	2	2	1	4	3	3	2	2	2	2	2	2	3	2	2
Function	ENSFM00500000270475	1	1	2	1	1	0	1	1	2	1	1	1	1	1	1	1	1	1	1
Function	ENSFM00500000270474	2	2	2	2	2	2	2	2	3	2	2	2	2	2	2	2	2	2	1
Function	ENSFM00500000270479	1	1	1	1	1	1	1	1	1	1	1	1	1	1	1	1	1	1	1
Function	ENSFM00500000270478	0	0	2	2	1	1	2	0	3	0	0	2	3	1	2	1	2	0	1
Function	ENSFM00250000003799	2	2	2	2	2	2	2	2	2	2	2	3	2	2	2	2	2	2	2
Function	ENSFM00250000007059	1	1	1	1	1	1	1	1	1	1	1	1	1	1	1	1	1	1	1
Function	ENSFM00250000003020	1	1	0	1	1	2	1	1	1	1	1	1	1	1	1	1	1	1	1
Function	ENSFM00670001237342	0	0	1	2	0	3	0	0	0	0	0	5	0	0	0	0	1	0	0
Function	ENSFM00250000007057	1	1	1	1	1	1	1	1	1	1	1	1	1	1	1	1	1	1	1
Function	ENSFM00250000007056	1	1	1	1	1	1	2	1	1	1	1	1	1	2	2	1	1	1	2
Function	ENSFM00250000003796	1	1	1	1	1	1	1	1	2	1	1	1	1	1	1	1	1	1	1
Function	ENSFM00250000007050	1	1	1	1	1	1	1	1	1	1	1	1	1	1	1	1	1	1	1
Function	ENSFM00250000003026	0	1	1	1	1	1	2	1	1	1	1	1	1	0	1	1	1	1	1
Function	ENSFM00250000003027	1	1	2	1	2	1	3	2	1	3	1	3	4	3	3	4	4	1	4
Function	ENSFM00500000271874	1	0	1	1	1	2	1	1	1	1	1	0	1	1	1	1	0	1	1
Function	ENSFM00500000271876	1	1	1	1	1	1	1	1	1	1	0	1	1	1	1	1	1	1	1
Function	ENSFM00500000274805	1	1	1	1	1	1	2	1	1	1	1	2	1	1	1	1	1	0	1
Function	ENSFM00730001521113	1	1	1	1	1	1	1	1	1	1	1	1	1	1	1	1	1	1	1
Function	ENSFM00500000271873	1	1	1	1	1	1	1	1	1	1	1	1	1	1	1	1	1	1	1
Function	ENSFM00250000008414	1	1	1	1	1	1	1	1	2	1	1	1	1	1	1	1	1	1	1
Function	ENSFM00500000271879	1	1	1	2	1	1	1	1	1	1	1	1	1	0	0	1	1	1	1
Function	ENSFM00730001521119	11	10	10	2	1	6	9	56	42	37	13	26	34	0	26	16	8	1	98
Function	ENSFM00380000124963	1	1	1	1	1	1	1	1	1	1	2	1	1	1	1	1	1	1	1
Function	ENSFM00400000132276	1	1	1	1	1	1	1	0	0	0	0	1	1	1	1	0	1	1	0
Function	ENSFM00600000921749	1	1	1	1	1	1	1	1	1	1	1	1	1	1	1	1	1	1	1
Function	ENSFM00500000275179	1	1	1	1	1	1	1	1	1	1	1	1	0	1	1	1	1	1	0
Function	ENSFM00670001237698	1	1	1	1	0	1	1	0	0	1	1	2	1	3	0	1	1	1	1
Function	ENSFM00500000274890	1	1	1	1	1	1	0	1	1	1	1	1	1	1	1	1	1	1	1
Function	ENSFM00250000003244	1	1	1	1	1	1	1	1	1	0	1	1	1	1	1	1	1	1	1
Function	ENSFM00250000003245	1	1	1	1	1	1	0	1	1	1	1	1	1	1	1	2	1	1	1
Function	ENSFM00500000275173	1	1	1	1	1	1	1	1	1	1	1	1	2	1	1	1	1	1	1
Function	ENSFM00250000003247	1	1	3	1	1	4	1	1	2	1	1	1	1	1	1	1	2	1	1
Function	ENSFM00670001237163	1	1	1	1	1	0	1	1	0	1	0	1	1	0	1	1	1	1	0
Function	ENSFM00500000275174	1	1	1	1	1	1	1	1	1	1	1	1	1	1	1	1	1	1	1
Function	ENSFM00250000003242	2	2	2	2	2	2	2	2	2	2	2	2	2	2	2	2	2	2	2
Function	ENSFM00250000003243	1	0	1	1	1	1	1	1	1	1	1	1	1	1	1	1	1	1	1
Function	ENSFM00420000140686	1	1	1	1	1	2	2	1	1	1	1	1	1	2	1	1	1	1	1
Function	ENSFM00670001236437	1	1	1	1	1	1	1	1	1	1	1	1	1	1	1	1	0	1	1
Function	ENSFM00740001589375	1	1	1	1	1	1	1	1	1	1	0	1	1	0	1	1	1	1	1
Function	ENSFM00500000273193	1	1	1	1	1	1	1	1	1	1	0	1	1	1	1	1	1	1	1
Function	ENSFM00250000002265	2	2	2	2	2	2	2	2	2	2	2	1	2	3	2	2	3	2	2
Function	ENSFM00250000002264	3	3	3	3	3	3	2	3	3	3	3	2	3	4	2	3	3	3	3
Function	ENSFM00250000002266	1	1	1	1	1	1	1	1	1	1	1	1	1	1	1	0	1	1	1
Function	ENSFM00250000002261	1	1	1	1	1	1	2	1	2	1	0	1	1	0	1	1	2	1	1
Function	ENSFM00250000005921	1	1	1	1	1	1	1	1	1	1	1	1	1	2	1	1	1	1	1
Function	ENSFM00250000002263	1	1	1	1	1	1	1	1	1	1	0	1	1	1	1	1	1	1	1
Function	ENSFM00250000002262	1	1	1	1	1	1	1	1	1	1	0	1	1	0	1	1	1	1	1
Function	ENSFM00250000005920	1	1	1	1	1	0	2	1	1	1	0	1	1	2	0	1	1	1	1
Function	ENSFM00250000005927	1	1	1	1	1	1	1	1	1	1	1	1	1	1	1	1	1	1	1
Function	ENSFM00250000007230	1	1	1	1	1	1	1	1	1	1	1	1	1	2	1	1	1	1	1
Function	ENSFM00250000007941	1	1	1	1	1	1	1	1	1	1	1	1	1	1	1	1	1	1	1
Function	ENSFM00250000007940	1	1	1	1	1	1	1	1	1	1	1	1	1	1	1	1	1	1	1
Function	ENSFM00250000007235	1	1	1	1	1	1	1	1	1	1	1	1	1	1	1	1	2	1	1
Function	ENSFM00250000007234	1	1	1	1	1	1	1	1	1	1	1	1	1	1	1	1	1	1	1
Function	ENSFM00250000007237	1	1	1	1	1	1	1	1	1	1	1	1	1	1	1	1	1	1	1
Function	ENSFM00250000007944	1	1	1	1	1	1	1	0	2	1	1	1	1	2	1	2	1	1	1
Function	ENSFM00250000007239	1	1	1	0	1	1	1	1	1	1	1	1	1	1	1	1	1	1	1
Function	ENSFM00250000007238	1	1	1	1	1	1	1	1	1	1	1	1	1	1	1	0	1	1	1
Function	ENSFM00250000007949	1	1	1	1	1	1	1	1	1	1	1	1	1	1	1	0	1	1	1
Function	ENSFM00250000007948	1	1	1	1	1	1	2	1	1	1	1	1	1	1	1	1	1	1	1
Function	ENSFM00500000274776	1	0	1	1	0	0	0	1	1	1	1	0	1	1	1	1	1	1	1
Function	ENSFM00250000005929	1	1	1	1	1	1	1	1	1	1	1	1	1	1	1	1	1	1	1
Function	ENSFM00500000273928	1	1	1	1	1	1	2	2	2	0	0	4	0	0	0	1	0	1	2
Function	ENSFM00500000273929	1	1	1	1	1	1	1	1	1	1	1	1	1	1	1	1	1	1	1
Function	ENSFM00670001236568	0	1	0	0	1	1	0	1	0	0	0	1	1	0	1	1	2	0	1
Function	ENSFM00250000002196	1	1	2	1	2	4	1	1	1	1	1	3	1	1	1	1	1	1	1
Function	ENSFM00500000273922	1	1	1	0	1	1	1	1	1	1	0	1	1	0	1	1	2	0	0
Function	ENSFM00670001236567	1	1	1	1	0	1	1	1	1	1	1	1	1	1	1	1	1	1	1
Function	ENSFM00250000002195	5	3	1	1	1	1	2	1	2	1	1	1	1	1	1	1	1	1	1
Function	ENSFM00500000273926	1	1	1	1	1	1	1	1	1	1	1	1	1	1	1	1	1	1	1
Function	ENSFM00670001236563	1	1	1	1	1	1	1	1	2	1	1	1	1	1	1	1	1	1	1
Function	ENSFM00250000006540	1	1	1	1	1	1	1	1	1	1	1	1	1	1	1	1	1	1	1
Function	ENSFM00250000002040	1	1	1	1	1	1	1	1	1	1	0	1	1	1	1	1	1	1	1
Function	ENSFM00250000002042	1	1	1	1	1	1	1	1	1	1	1	1	1	1	1	1	2	1	1
Function	ENSFM00250000002045	2	2	2	2	2	3	3	2	4	3	2	3	2	4	3	2	2	2	2
Function	ENSFM00250000002044	3	3	3	3	3	3	3	3	4	2	1	2	4	9	3	4	2	3	2
Function	ENSFM00250000002047	2	2	2	2	2	2	2	2	2	2	1	2	2	2	2	2	2	2	2
Function	ENSFM00250000002046	2	2	2	2	2	2	2	2	2	2	2	3	3	3	2	2	3	2	2
Function	ENSFM00250000006548	1	1	1	1	1	1	1	1	1	1	0	1	1	1	1	1	1	1	1
Function	ENSFM00250000002048	3	3	3	3	3	4	3	3	3	3	3	3	3	3	2	2	3	3	3
Function	ENSFM00300000085299	1	1	1	1	1	1	1	0	0	1	0	1	1	1	1	1	1	1	1
Function	ENSFM00390000126466	1	1	1	1	1	1	1	1	1	1	0	1	1	2	1	1	1	1	2
Function	ENSFM00250000006141	1	1	1	1	1	2	2	1	1	1	1	1	1	1	1	1	1	1	1
Function	ENSFM00250000002191	2	2	2	2	2	2	2	2	2	2	2	2	2	3	3	2	2	2	3
Function	ENSFM00730001521805	2	2	2	2	3	2	2	2	2	2	2	2	2	3	2	2	1	2	3
Function	ENSFM00500000275076	1	1	1	1	1	1	1	1	1	1	1	0	1	1	1	1	0	1	0
Function	ENSFM00730001521807	3	3	3	2	3	4	3	3	3	3	3	3	3	5	3	3	3	3	3
Function	ENSFM00730001521806	3	3	3	3	3	3	3	3	3	3	3	2	3	5	4	3	3	3	3
Function	ENSFM00730001521809	3	3	3	3	3	3	3	3	3	3	1	3	3	6	3	3	2	3	3
Function	ENSFM00500000271207	1	1	1	1	1	1	1	1	1	1	0	0	1	1	1	1	1	1	1
Function	ENSFM00500000271203	1	1	1	1	1	1	1	1	1	1	0	1	1	2	1	1	0	1	1
Function	ENSFM00500000271200	1	1	1	1	1	1	1	1	1	1	1	1	1	1	1	1	1	1	1
Function	ENSFM00500000271209	1	1	1	1	1	1	2	1	1	0	1	1	1	2	1	1	1	1	1
Function	ENSFM00500000271208	2	2	2	2	2	2	2	3	2	3	2	2	2	1	3	2	1	2	2
Function	ENSFM00500000273692	1	0	1	1	0	1	1	1	1	0	1	0	1	1	1	1	1	1	1
Function	ENSFM00500000273693	1	1	1	1	1	1	1	1	1	1	1	1	1	1	1	1	1	1	1
Function	ENSFM00500000273690	1	1	1	1	1	1	1	1	1	1	1	1	2	1	1	1	1	0	1
Function	ENSFM00500000273691	1	1	1	1	1	1	1	1	1	1	1	1	1	1	1	1	1	1	1
Function	ENSFM00500000273696	1	1	1	1	1	1	1	1	1	1	1	1	1	1	1	1	1	0	1
Function	ENSFM00560000771049	1	0	1	3	3	5	2	2	2	2	1	1	2	3	1	1	2	3	2
Function	ENSFM00500000273694	1	1	1	1	1	1	1	1	1	1	1	1	1	1	1	1	1	1	1
Function	ENSFM00500000273699	1	1	1	1	1	1	1	1	1	1	1	1	1	1	1	1	0	1	1
Function	ENSFM00560000771041	3	3	3	3	3	3	3	3	4	3	2	4	3	4	3	3	4	3	3
Function	ENSFM00560000771043	3	3	4	3	3	4	3	3	3	3	2	3	3	3	3	3	3	4	5
Function	ENSFM00250000001799	1	1	1	1	0	1	1	1	1	1	1	1	1	1	1	1	1	1	1
Function	ENSFM00250000001794	1	1	1	1	2	1	1	1	1	1	1	1	1	2	1	1	2	1	1
Function	ENSFM00250000001795	2	2	2	2	2	2	2	2	2	2	2	2	2	3	2	2	2	2	3
Function	ENSFM00250000001796	2	2	2	2	2	2	1	2	2	2	2	2	2	1	2	2	2	2	2
Function	ENSFM00250000001790	2	1	2	2	2	2	2	2	2	2	2	2	2	2	2	2	1	2	2
Function	ENSFM00250000001791	0	1	6	1	1	2	4	0	5	2	0	5	3	0	3	4	1	1	2
Function	ENSFM00250000001530	1	1	1	1	1	1	1	1	1	1	1	1	1	1	1	1	1	1	1
Function	ENSFM00250000001531	2	1	2	2	1	2	1	3	2	1	3	2	2	3	3	3	1	2	2
Function	ENSFM00250000001532	2	2	2	2	2	2	2	2	2	2	2	2	2	3	2	2	2	2	2
Function	ENSFM00250000001245	2	1	2	3	0	3	2	2	2	2	2	1	2	2	2	2	1	1	2
Function	ENSFM00250000001534	1	2	2	2	2	2	2	2	2	2	2	2	2	4	2	2	2	2	2
Function	ENSFM00250000001240	5	4	5	5	4	5	4	4	5	3	2	6	8	2	3	6	5	4	15
Function	ENSFM00250000001241	2	2	2	1	2	2	2	2	2	2	2	1	2	2	2	2	2	1	2
Function	ENSFM00250000004034	1	1	1	1	1	1	1	1	1	1	1	1	1	3	1	1	1	1	1
Function	ENSFM00250000001249	2	2	2	2	2	2	3	2	2	2	2	2	2	2	2	2	1	2	2
Function	ENSFM00250000008556	1	1	1	1	1	1	1	2	1	1	1	1	1	1	1	1	1	1	1
Function	ENSFM00670001235891	2	2	2	2	2	2	2	2	2	2	2	2	2	2	2	2	2	2	2
Function	ENSFM00250000003867	1	1	1	1	1	1	1	1	1	1	1	1	1	1	1	1	1	1	1
Function	ENSFM00670001235890	1	1	1	1	1	1	1	1	1	1	1	1	1	1	1	1	0	1	1
Function	ENSFM00400000134086	1	1	1	1	1	1	1	1	1	1	1	1	1	0	1	1	1	0	1
Function	ENSFM00250000010767	1	1	1	1	1	1	1	1	1	1	1	1	1	1	1	1	1	1	1
Function	ENSFM00250000010766	1	1	1	1	1	1	1	1	1	1	1	1	1	1	1	1	1	1	1
Function	ENSFM00250000010765	1	1	1	0	0	1	0	1	1	1	0	1	1	0	1	1	0	1	0
Function	ENSFM00500000275333	1	0	1	1	1	1	1	1	1	1	0	1	1	0	1	1	0	0	1
Function	ENSFM00250000010761	1	1	1	0	1	1	1	1	1	1	1	1	1	1	1	0	1	1	1
Function	ENSFM00670001238071	0	2	2	3	1	0	0	0	0	0	0	3	1	1	2	1	3	0	2
Function	ENSFM00260000051634	1	1	1	0	1	1	1	1	1	1	1	1	1	1	1	0	1	1	1
Function	ENSFM00670001237335	1	1	1	1	1	1	1	1	1	1	1	1	1	0	1	1	1	0	1
Function	ENSFM00670001238311	1	0	0	1	1	1	1	0	0	1	0	1	2	2	0	0	1	0	0
Function	ENSFM00670001235896	1	1	1	3	0	7	7	1	8	2	1	1	4	4	3	2	3	1	1
Function	ENSFM00670001235869	1	1	2	4	1	4	4	1	2	3	2	2	2	2	2	2	2	2	2
Function	ENSFM00250000004038	1	1	1	1	1	0	1	1	1	1	1	1	1	1	1	1	1	1	1
Function	ENSFM00250000005098	1	1	1	1	1	1	1	0	1	1	1	1	1	1	0	1	0	1	0
Function	ENSFM00250000005097	1	1	1	1	1	1	1	1	1	1	0	1	1	1	1	1	0	1	1
Function	ENSFM00250000005544	1	1	1	1	1	1	2	1	1	1	1	2	2	1	1	1	1	0	1
Function	ENSFM00250000005095	1	1	1	1	1	1	1	1	1	1	1	1	1	1	1	1	1	1	1
Function	ENSFM00250000005546	1	1	1	1	1	1	1	1	1	1	1	0	1	1	1	1	0	1	1
Function	ENSFM00670001235865	1	1	1	1	1	1	1	1	3	2	2	1	1	2	1	2	1	1	1
Function	ENSFM00250000005091	1	1	1	1	1	1	1	1	1	1	1	1	1	1	1	2	1	1	1
Function	ENSFM00250000005090	1	1	1	1	1	1	1	1	3	1	1	2	1	1	1	1	2	1	1
Function	ENSFM00500000270914	2	1	2	2	1	2	1	2	2	1	1	3	2	2	2	2	2	2	2
Function	ENSFM00500000270917	1	1	1	1	1	1	1	1	2	1	1	1	1	2	1	1	1	1	1
Function	ENSFM00600000922041	1	1	2	1	1	1	1	1	2	1	1	0	1	1	1	1	0	1	1
Function	ENSFM00500000277337	1	1	1	1	1	1	1	1	1	1	1	0	1	1	1	0	1	1	1
Function	ENSFM00420000140749	1	1	1	1	1	1	1	1	1	1	1	1	2	1	1	1	1	0	1
Function	ENSFM00250000008649	1	1	1	1	1	1	1	1	1	1	0	1	0	0	1	1	1	1	1
Function	ENSFM00250000008648	1	1	1	1	1	1	1	1	1	1	1	1	1	1	0	1	1	1	1
Function	ENSFM00500000271467	1	1	1	1	1	1	1	1	1	1	1	1	1	1	1	1	1	1	1
Function	ENSFM00250000008641	1	1	1	1	1	1	1	1	1	1	1	1	1	1	1	1	1	1	1
Function	ENSFM00250000008643	1	1	1	1	1	1	1	1	2	0	1	0	1	1	1	1	1	1	1
Function	ENSFM00250000008642	1	1	1	1	1	1	1	1	1	1	1	1	1	1	1	1	1	1	1
Function	ENSFM00250000008645	1	1	0	1	1	1	1	1	1	1	1	1	1	1	1	1	1	1	1
Function	ENSFM00250000008644	1	1	1	1	1	1	1	1	1	1	1	1	1	1	1	1	1	1	1
Function	ENSFM00250000008646	1	1	1	1	1	1	1	1	1	1	1	1	1	1	1	0	1	1	1
Function	ENSFM00270000056519	1	1	1	1	1	1	1	1	1	0	1	1	1	2	1	1	1	1	1
Function	ENSFM00500000270319	1	1	1	1	1	1	1	1	1	1	1	1	1	1	1	1	1	1	1
Function	ENSFM00470000251483	1	1	1	1	1	1	1	1	1	1	1	1	1	1	1	1	1	1	1
Function	ENSFM00500000270317	2	1	1	2	3	2	2	2	2	2	2	2	1	1	2	2	2	2	2
Function	ENSFM00500000270314	1	1	1	1	1	1	1	1	1	1	1	1	1	1	1	1	2	1	1
Function	ENSFM00470000251480	1	1	0	1	1	1	1	1	1	0	1	1	1	1	1	1	1	1	1
Function	ENSFM00500000270312	2	2	3	3	2	4	3	2	2	2	1	3	2	3	3	3	2	2	2
Function	ENSFM00480000262773	2	2	2	2	2	2	2	2	2	2	2	1	2	2	2	2	2	2	2
Function	ENSFM00500000270646	1	1	1	1	1	1	1	1	1	1	1	1	1	2	1	1	2	1	1
Function	ENSFM00270000056513	2	2	2	2	2	2	2	2	2	2	2	2	2	2	2	2	2	2	2
Function	ENSFM00570000851025	3	2	2	3	3	3	3	3	3	3	3	3	3	3	3	3	3	3	3
Function	ENSFM00250000000111	4	3	4	4	4	4	5	4	4	4	3	4	4	5	4	4	3	4	4
Function	ENSFM00300000079186	1	1	1	1	1	1	1	1	1	1	1	1	1	1	1	1	1	1	1
Function	ENSFM00250000000112	10	9	10	10	10	11	11	10	10	10	8	10	9	17	10	10	9	9	11
Function	ENSFM00760001715298	1	1	1	1	1	1	1	0	0	0	0	0	0	0	1	1	1	1	0
Function	ENSFM00500000281907	1	1	1	1	1	1	1	1	1	1	0	1	1	0	1	1	1	1	1
Function	ENSFM00250000004943	1	1	2	1	1	4	3	1	1	1	1	1	1	1	1	1	1	1	1
Function	ENSFM00600000922312	1	1	1	0	1	1	3	1	1	0	1	0	1	0	1	0	1	0	1
Function	ENSFM00250000004947	1	1	1	1	1	1	1	1	1	1	0	1	1	1	1	1	4	1	1
Function	ENSFM00250000004945	1	1	1	2	1	1	1	1	1	1	1	1	1	1	1	1	1	1	1
Function	ENSFM00290000065616	1	1	1	1	1	1	1	1	1	1	1	1	1	1	1	1	1	1	1
Function	ENSFM00250000004948	1	1	1	1	1	1	1	1	1	1	1	2	1	2	1	1	1	1	1
Function	ENSFM00250000005897	1	1	1	1	1	1	1	1	1	1	0	1	1	1	1	1	1	1	1
Function	ENSFM00250000005320	1	2	2	2	1	1	1	1	1	1	1	1	1	1	1	0	2	1	1
Function	ENSFM00600000921240	3	2	4	3	2	3	2	2	3	2	2	3	3	3	2	2	2	2	3
Function	ENSFM00250000005322	1	1	1	1	1	2	1	1	1	1	1	1	1	1	1	1	1	1	1
Function	ENSFM00250000005325	1	2	1	2	1	0	1	1	1	1	1	1	1	2	1	3	1	1	1
Function	ENSFM00250000005324	1	1	1	1	1	1	1	1	1	1	1	1	1	2	1	1	1	1	1
Function	ENSFM00250000005891	1	1	2	1	1	2	1	1	1	1	0	1	1	1	1	1	2	1	1
Function	ENSFM00250000009126	1	1	1	1	1	0	1	1	1	1	0	1	1	1	1	1	1	1	1
Function	ENSFM00250000005329	1	1	1	1	0	1	1	1	1	1	1	0	1	1	1	1	1	1	1
Function	ENSFM00250000009669	1	1	1	0	1	1	1	1	1	1	1	1	1	1	1	1	1	1	1
Function	ENSFM00600000921249	3	3	3	3	3	3	3	3	4	2	3	3	3	4	3	2	3	3	3
Function	ENSFM00250000005899	1	1	1	1	1	1	1	1	1	1	1	0	1	0	1	1	1	1	1
Function	ENSFM00250000005898	1	1	1	1	1	1	1	1	1	1	1	1	1	1	2	1	1	1	1
Function	ENSFM00320000100207	2	1	1	1	1	1	1	0	1	1	1	1	1	1	1	1	1	1	1
Function	ENSFM00500000277592	1	1	1	1	1	1	2	1	1	0	0	0	1	0	1	0	0	0	1
Function	ENSFM00300000079233	1	1	1	1	1	1	1	1	1	0	1	1	1	2	1	1	1	1	1
Function	ENSFM00320000100209	1	1	1	1	1	1	1	1	1	1	1	1	1	0	1	1	1	1	1
Function	ENSFM00500000277598	1	1	1	1	1	2	3	0	0	0	0	1	1	1	1	1	1	1	1
Function	ENSFM00250000009122	1	1	1	1	1	1	1	2	1	1	1	0	1	1	2	1	1	1	1
Function	ENSFM00500000274169	1	1	1	1	2	1	1	1	1	1	1	0	1	1	1	1	1	1	1
Function	ENSFM00250000009121	2	1	1	0	1	0	1	1	1	0	1	0	1	0	0	1	1	0	1
Function	ENSFM00500000271998	1	1	1	1	1	1	1	1	1	1	1	0	1	1	0	0	0	1	1
Function	ENSFM00500000271997	1	1	1	1	1	1	1	1	1	1	0	1	1	1	1	1	1	1	1
Function	ENSFM00500000271995	1	1	1	1	1	1	1	1	1	1	1	1	1	1	1	1	0	1	1
Function	ENSFM00500000274162	1	1	1	1	1	1	1	1	1	1	1	0	1	0	0	0	1	1	1
Function	ENSFM00250000004052	1	1	1	1	1	1	1	1	1	1	2	1	2	1	1	1	1	1	1
Function	ENSFM00250000004055	2	2	2	2	2	2	2	2	2	2	1	1	2	2	2	2	1	2	1
Function	ENSFM00250000004056	1	1	1	1	1	1	1	1	1	1	1	1	1	1	1	1	0	1	1
Function	ENSFM00760001714785	2	2	2	1	2	2	2	2	2	2	1	2	2	3	2	2	2	2	2
Function	ENSFM00500000272952	2	1	1	1	1	1	0	0	0	1	1	1	0	0	1	1	0	1	1
Function	ENSFM00760001714786	1	1	1	1	1	1	1	1	1	1	1	1	1	1	1	1	1	1	1
Function	ENSFM00760001714781	1	1	1	1	1	1	1	1	1	1	1	1	1	1	1	1	1	1	1
Function	ENSFM00760001714783	1	1	1	1	1	1	1	1	1	1	0	0	1	1	1	1	1	1	1
Function	ENSFM00250000003564	1	1	1	1	1	1	1	1	1	1	1	1	1	1	1	1	1	1	1
Function	ENSFM00500000273176	1	1	1	1	1	1	1	1	1	1	1	1	1	1	1	1	1	1	1
Function	ENSFM00500000273173	1	1	0	1	1	1	1	2	1	0	0	1	1	1	1	1	1	1	1
Function	ENSFM00500000273171	1	1	1	1	1	1	1	1	1	1	1	1	1	1	1	1	1	1	1
Function	ENSFM00500000273170	1	1	1	1	0	0	1	1	1	1	1	0	1	1	1	1	1	1	1
Function	ENSFM00250000003499	2	2	1	2	2	2	2	2	2	2	2	1	1	1	1	1	1	2	2
Function	ENSFM00250000003498	1	0	1	1	2	1	1	1	1	1	1	1	1	1	1	1	1	1	1
Function	ENSFM00250000003491	1	1	3	2	1	2	2	1	2	1	1	1	1	2	2	2	1	2	2
Function	ENSFM00250000003490	1	1	1	1	1	1	1	1	1	1	1	1	1	1	1	1	0	1	1
Function	ENSFM00250000003493	2	1	2	2	2	2	1	2	2	2	1	2	2	3	2	2	1	2	2
Function	ENSFM00250000003494	1	1	1	1	1	1	1	1	1	1	0	1	1	1	1	1	1	1	1
Function	ENSFM00250000003497	1	1	1	1	1	1	1	2	1	1	0	1	2	1	1	1	2	1	1
Function	ENSFM00250000003496	2	2	2	2	2	2	2	2	2	3	2	2	2	2	2	2	2	2	2
Function	ENSFM00730001521329	4	4	4	4	5	4	5	4	4	4	3	4	4	7	4	4	4	4	4
Function	ENSFM00730001521324	4	3	3	0	1	3	3	13	8	16	4	7	14	1	5	3	3	1	44
Function	ENSFM00670001237511	1	1	1	1	1	1	1	1	1	1	1	0	1	1	1	1	0	0	0
Function	ENSFM00730001521321	6	6	5	6	6	5	6	6	6	6	5	6	6	7	6	6	7	6	6
Function	ENSFM00730001521322	6	6	6	6	5	6	6	6	6	6	5	6	6	6	6	6	6	5	6
Function	ENSFM00250000013985	1	1	2	1	1	1	1	1	1	0	1	1	0	1	0	0	1	1	1
Function	ENSFM00500000274341	1	1	1	1	1	1	1	1	1	0	1	0	1	1	1	1	0	0	0
Function	ENSFM00500000278641	0	1	1	1	1	1	1	1	1	0	1	1	1	1	1	1	1	1	1
Function	ENSFM00500000271195	1	1	1	0	1	2	1	1	1	1	1	1	1	1	1	1	1	1	1
Function	ENSFM00500000271194	3	1	2	1	2	1	2	3	2	3	1	1	3	1	2	1	2	1	2
Function	ENSFM00500000271192	1	1	1	1	1	1	1	1	1	1	1	1	2	2	1	1	1	1	1
Function	ENSFM00500000274346	1	1	1	1	1	1	1	1	1	1	0	1	1	1	1	1	1	0	1
Function	ENSFM00730001521638	2	2	2	2	2	2	2	2	2	2	2	3	2	2	2	2	2	2	2
Function	ENSFM00730001521639	3	3	3	3	3	3	3	3	4	3	3	3	3	5	3	3	2	3	3
Function	ENSFM00500000272958	1	1	1	1	1	1	1	1	1	1	1	1	1	2	1	1	1	1	1
Function	ENSFM00500000272959	1	1	1	1	1	1	1	1	1	1	1	0	1	1	1	1	1	1	1
Function	ENSFM00250000003568	1	1	2	1	1	2	1	1	2	1	0	1	2	1	1	1	1	1	1
Function	ENSFM00670001237577	0	0	3	0	0	2	1	0	0	0	0	0	0	0	1	0	8	0	0
Function	ENSFM00250000013674	1	1	1	1	1	1	1	1	1	0	1	0	1	1	1	1	0	1	1
Function	ENSFM00500000288095	0	1	1	1	1	0	1	1	1	1	1	1	1	1	1	1	1	1	1
Function	ENSFM00260000050604	2	2	2	2	2	2	1	2	4	2	2	2	2	1	2	2	2	2	2
Function	ENSFM00760001715076	1	1	1	1	1	1	1	1	1	1	1	1	1	1	1	1	2	1	1
Function	ENSFM00500000270327	3	3	3	3	3	3	5	4	2	3	3	3	3	3	3	4	3	3	3
Function	ENSFM00670001236950	0	0	0	0	0	0	0	1	1	1	1	2	1	1	1	1	0	1	1
Function	ENSFM00670001236771	1	1	0	1	0	1	0	1	1	0	1	1	0	2	1	1	1	0	0
Function	ENSFM00670001236770	0	0	0	1	0	0	0	0	0	0	0	0	0	0	0	6	8	19	0
Function	ENSFM00600000921279	2	2	2	2	2	2	2	2	2	2	2	3	2	3	2	2	2	2	2
Function	ENSFM00670001236776	1	1	0	0	1	1	1	1	2	1	3	1	1	1	1	1	1	0	1
Function	ENSFM00600000921278	0	1	1	1	1	1	1	1	1	1	1	1	1	2	1	1	1	1	1
Function	ENSFM00500000272427	1	1	1	1	1	1	1	1	1	1	1	1	1	2	1	1	1	1	1
Function	ENSFM00730001522111	2	2	2	1	2	2	2	2	2	1	2	3	2	2	2	2	2	2	2
Function	ENSFM00730001522670	1	0	0	1	0	2	1	0	0	0	0	0	1	0	1	1	1	1	0
Function	ENSFM00250000007558	1	1	1	1	1	1	1	1	1	1	1	1	1	1	1	1	1	1	1
Function	ENSFM00250000007559	1	1	1	0	1	1	1	1	1	1	1	1	1	1	1	1	1	1	1
Function	ENSFM00500000275340	1	1	1	0	0	1	1	1	1	1	1	1	1	0	0	1	0	1	1
Function	ENSFM00250000007923	1	1	1	1	1	1	1	1	1	1	1	2	1	1	1	1	1	1	1
Function	ENSFM00250000007554	1	1	1	1	1	1	1	1	1	1	1	1	1	1	1	1	1	1	1
Function	ENSFM00250000007555	1	1	0	1	1	1	1	1	1	1	1	1	1	1	1	1	1	1	1
Function	ENSFM00250000007556	1	1	1	1	1	1	1	1	1	1	2	1	1	2	1	1	2	1	1
Function	ENSFM00250000007557	1	1	1	1	1	1	1	1	1	1	1	1	1	1	1	1	1	1	1
Function	ENSFM00250000007550	1	1	1	1	0	1	0	1	1	0	1	1	1	1	1	0	1	1	1
Function	ENSFM00250000007551	1	1	0	1	0	1	0	1	1	1	0	0	1	0	0	0	1	1	1
Function	ENSFM00500000275348	1	1	2	0	1	1	2	1	1	1	1	1	0	2	1	1	1	1	0
Function	ENSFM00250000007553	1	1	1	1	1	1	1	1	1	1	1	1	1	1	1	1	1	1	1
Function	ENSFM00250000004471	1	1	1	1	1	1	1	1	1	1	0	1	1	1	1	1	1	1	1
Function	ENSFM00730001521240	1	1	1	0	1	1	1	1	1	1	1	1	1	1	1	1	1	0	1
Function	ENSFM00750001632459	1	1	1	1	1	1	1	1	1	1	1	1	1	1	1	1	1	1	1
Function	ENSFM00500000284355	1	1	1	1	0	1	0	1	2	1	1	1	1	1	1	0	1	0	1
Function	ENSFM00600000921271	1	2	2	2	2	3	2	3	0	1	2	3	4	1	0	4	4	4	1
Function	ENSFM00500000272621	1	1	1	1	1	1	1	1	1	1	1	1	1	1	1	1	1	1	1
Function	ENSFM00250000007285	1	1	1	1	1	1	1	1	1	1	1	1	1	1	1	1	1	1	1
Function	ENSFM00600000921277	3	3	3	3	3	3	3	3	4	3	2	3	3	3	3	3	2	3	3
Function	ENSFM00600000921276	1	1	1	1	1	1	1	1	1	0	1	1	1	1	1	1	1	1	1
Function	ENSFM00250000006971	1	1	1	1	1	1	1	1	1	1	1	1	1	1	1	1	1	1	1
Function	ENSFM00250000006970	1	1	1	1	1	1	1	1	1	1	1	1	1	1	1	1	1	1	1
Function	ENSFM00250000006973	1	1	1	1	1	1	1	1	1	1	0	0	1	1	1	1	1	1	1
Function	ENSFM00250000006972	1	1	1	1	1	1	1	1	1	1	1	1	1	3	1	1	2	1	1
Function	ENSFM00250000006975	1	1	1	1	1	1	1	1	1	1	0	1	1	1	1	1	1	1	1
Function	ENSFM00250000006974	1	1	1	1	2	1	1	1	1	1	0	1	1	1	1	1	1	1	1
Function	ENSFM00250000006976	1	1	1	1	1	1	1	1	1	1	1	1	1	1	1	1	1	1	1
Function	ENSFM00250000006979	1	1	1	1	1	1	1	1	1	1	1	1	1	1	1	1	1	1	1
Function	ENSFM00250000006978	1	1	1	1	1	1	0	1	1	1	1	0	1	1	1	1	1	1	1
Function	ENSFM00660001157248	1	1	1	1	1	1	1	0	1	1	1	1	1	1	1	1	1	1	1
Function	ENSFM00500000269921	3	3	3	3	3	4	3	3	3	4	3	3	3	3	3	3	4	3	3
Function	ENSFM00250000007281	1	1	1	1	1	1	1	1	1	1	0	1	1	1	1	1	1	1	1
Function	ENSFM00250000007282	1	1	1	1	1	1	1	1	1	1	1	1	1	1	1	1	1	1	1
Function	ENSFM00250000007283	1	1	1	1	1	1	1	1	1	1	1	1	1	2	1	1	1	1	1
Function	ENSFM00250000002453	3	3	3	1	2	3	3	3	3	4	4	4	4	4	4	3	4	3	2
Function	ENSFM00250000002451	1	1	1	1	1	1	1	1	1	1	1	1	1	1	1	2	0	1	1
Function	ENSFM00250000002457	2	2	2	2	2	3	3	2	2	2	2	2	2	4	2	2	2	2	2
Function	ENSFM00250000002455	2	2	2	2	2	2	2	2	2	1	2	2	2	2	2	2	2	2	2
Function	ENSFM00250000006202	1	1	1	1	1	1	1	1	1	1	1	0	1	1	1	1	1	1	1
Function	ENSFM00570000851149	3	4	4	3	4	3	4	3	4	3	3	3	4	5	4	3	4	3	4
Function	ENSFM00250000006207	1	0	1	1	1	1	1	1	1	1	0	1	1	1	1	1	1	1	1
Function	ENSFM00250000006206	1	1	1	1	1	1	1	1	2	1	1	1	1	1	1	1	1	1	1
Function	ENSFM00730001522586	1	1	1	1	0	1	0	2	2	0	1	0	1	0	1	1	1	1	1
Function	ENSFM00510000502906	1	1	1	1	1	1	1	1	1	2	1	1	1	1	1	1	0	1	1
Function	ENSFM00600000922457	1	1	0	1	1	1	1	1	1	0	1	0	1	1	1	1	1	1	0
Function	ENSFM00250000006209	1	1	1	1	0	1	1	1	1	1	1	1	1	1	1	1	1	0	1
Function	ENSFM00570000851140	2	2	2	2	2	2	2	2	2	2	2	2	2	2	2	2	2	2	2
Function	ENSFM00570000851146	1	1	1	1	1	1	1	1	1	1	1	1	1	1	1	1	1	1	0
Function	ENSFM00570000851145	2	2	2	3	2	2	2	2	2	2	2	2	2	5	2	2	2	1	2
Function	ENSFM00570000851144	4	3	4	4	4	4	4	5	6	5	3	6	5	6	4	6	5	3	4
Function	ENSFM00250000000323	5	4	5	5	5	6	5	5	5	4	5	6	5	7	5	5	5	5	5
Function	ENSFM00250000000328	4	5	5	6	7	6	9	6	9	7	6	6	5	3	6	6	8	6	7
Function	ENSFM00440000236898	1	1	0	1	1	1	1	1	1	1	0	1	1	1	1	1	1	1	1
Function	ENSFM00440000236893	2	2	2	2	2	2	2	2	2	2	1	2	2	2	2	2	2	2	2
Function	ENSFM00500000273775	1	1	0	1	1	1	1	1	2	1	1	1	1	1	1	1	1	1	1
Function	ENSFM00500000273777	1	1	1	1	1	1	1	1	1	1	1	1	1	1	1	1	1	1	1
Function	ENSFM00500000273772	1	1	1	1	1	1	1	1	2	1	1	1	1	0	1	1	1	1	1
Function	ENSFM00500000273779	1	0	1	0	1	0	1	1	1	1	1	1	1	1	1	1	0	1	1
Function	ENSFM00570000851496	2	1	2	1	2	3	2	1	1	1	2	1	1	2	3	3	1	2	3
Function	ENSFM00670001235679	1	1	1	0	1	1	1	1	1	1	1	1	1	1	1	1	1	1	1
Function	ENSFM00760001714940	1	1	1	1	1	1	1	1	1	1	1	1	1	1	1	1	1	1	1
Function	ENSFM00730001522347	1	0	1	1	1	1	1	1	1	1	1	0	1	1	1	1	1	1	1
Function	ENSFM00500000271438	1	1	1	1	1	1	1	1	1	1	1	0	1	1	1	1	1	1	1
Function	ENSFM00500000271434	1	1	1	1	1	1	1	2	2	2	2	2	2	0	2	2	2	1	2
Function	ENSFM00500000271435	1	1	1	1	0	1	1	1	1	1	1	1	1	1	1	1	1	1	1
Function	ENSFM00500000271436	1	1	1	1	1	1	1	1	2	1	1	1	1	2	1	1	1	1	1
Function	ENSFM00500000271437	1	1	1	1	1	1	1	1	1	1	1	0	1	1	1	1	2	1	1
Function	ENSFM00500000271430	2	1	1	1	2	1	1	1	1	1	1	1	1	0	2	2	1	1	1
Function	ENSFM00500000271431	1	1	1	1	1	1	1	1	1	1	1	1	1	1	1	1	1	1	1
Function	ENSFM00500000271432	1	1	1	1	1	1	1	1	1	1	0	1	1	2	1	1	1	1	1
Function	ENSFM00670001235329	2	2	2	2	2	3	2	2	3	2	2	2	2	3	2	2	2	2	2
Function	ENSFM00250000009479	1	1	1	1	1	1	1	1	1	1	1	1	1	1	1	2	1	1	1
Function	ENSFM00250000009478	1	1	1	1	1	1	1	1	1	1	1	1	1	1	1	1	1	1	0
Function	ENSFM00250000005158	1	1	1	1	1	1	1	1	1	0	0	1	1	1	1	1	1	1	1
Function	ENSFM00250000009475	1	1	1	1	1	1	1	1	1	1	1	1	1	1	1	1	1	1	1
Function	ENSFM00250000009474	1	1	1	1	1	1	1	1	1	1	1	0	1	1	1	1	1	1	1
Function	ENSFM00250000009477	1	1	1	1	1	1	1	1	1	1	1	1	1	1	1	1	1	1	0
Function	ENSFM00250000009476	1	1	1	1	1	1	1	1	1	1	1	1	1	1	1	1	1	1	1
Function	ENSFM00250000005152	2	2	2	2	2	2	2	1	1	1	1	1	1	1	1	1	0	1	1
Function	ENSFM00250000005153	1	1	1	1	1	1	1	1	1	0	1	2	1	1	1	1	1	1	1
Function	ENSFM00250000005150	1	1	1	1	1	2	1	1	1	1	1	1	1	1	1	1	1	1	1
Function	ENSFM00250000005151	2	2	2	2	2	2	2	2	2	2	1	2	2	2	2	2	2	2	2
Function	ENSFM00500000273344	1	1	1	1	1	1	1	1	1	1	1	1	1	1	1	1	2	1	1
Function	ENSFM00500000273347	1	1	1	1	1	1	1	1	1	1	1	1	1	1	1	1	1	1	1
Function	ENSFM00500000273342	1	1	1	1	1	1	1	1	1	1	1	1	1	1	1	1	1	1	0
Function	ENSFM00500000273343	1	1	0	1	0	0	1	1	1	1	1	0	1	1	1	1	1	1	1
Function	ENSFM00500000273348	1	0	1	0	1	1	1	1	1	1	1	1	1	1	0	1	1	1	1
Function	ENSFM00500000273349	1	1	1	1	1	1	1	1	1	1	1	1	1	1	1	1	7	1	1
Function	ENSFM00500000277457	2	1	0	0	1	1	1	0	1	1	1	0	2	1	1	1	1	0	1
Function	ENSFM00500000277108	2	2	1	1	1	1	1	0	0	0	0	0	0	0	1	3	0	1	2
Function	ENSFM00250000006737	1	1	1	1	1	1	1	1	1	1	1	2	1	1	1	1	2	1	1
Function	ENSFM00260000051182	2	2	3	2	2	2	1	2	2	2	2	2	2	2	2	2	2	2	1
Function	ENSFM00260000051186	1	1	1	1	1	1	1	1	1	1	1	1	1	1	1	1	1	1	1
Function	ENSFM00500000272319	1	1	2	1	1	1	2	1	1	1	1	1	1	1	1	1	1	1	1
Function	ENSFM00250000006882	1	1	1	1	1	1	1	1	1	1	1	1	1	1	1	1	3	1	1
Function	ENSFM00500000272162	1	1	2	2	1	1	1	1	1	1	1	1	1	1	1	1	1	1	1
Function	ENSFM00250000004208	1	1	1	1	1	1	0	1	1	1	2	1	1	1	1	1	1	1	1
Function	ENSFM00500000272165	1	1	1	1	1	1	0	1	1	1	1	1	1	1	1	1	1	1	1
Function	ENSFM00500000272164	1	1	1	1	1	1	1	1	1	1	1	1	1	1	1	1	1	1	1
Function	ENSFM00250000004205	1	1	1	1	1	1	1	1	1	1	1	1	1	1	1	1	1	1	1
Function	ENSFM00250000004204	1	1	2	1	2	1	2	2	2	1	1	2	2	1	2	1	2	1	2
Function	ENSFM00250000004207	1	1	1	1	1	1	1	1	1	1	1	1	1	1	1	1	1	1	1
Function	ENSFM00250000004206	1	1	1	1	1	1	1	1	1	1	1	1	1	1	1	1	1	1	1
Function	ENSFM00250000004201	1	1	1	1	1	1	1	1	1	1	0	1	1	1	1	1	1	1	1
Function	ENSFM00250000004200	1	1	3	1	1	2	1	1	1	1	1	1	1	1	1	1	1	1	1
Function	ENSFM00250000004203	1	1	1	1	1	1	1	1	2	1	1	1	1	0	1	1	1	1	1
Function	ENSFM00250000004202	1	1	1	1	1	1	1	1	1	1	1	1	1	1	1	1	1	1	1
Function	ENSFM00250000008252	1	1	1	1	1	1	1	1	1	1	1	1	1	1	1	1	1	1	1
Function	ENSFM00250000008250	1	1	1	1	1	1	1	1	1	1	1	1	1	1	1	1	1	1	1
Function	ENSFM00250000008251	1	1	1	1	1	1	0	1	1	1	1	1	1	1	1	1	1	1	1
Function	ENSFM00250000008256	1	1	1	0	0	1	1	1	1	1	1	1	1	1	1	1	1	1	1
Function	ENSFM00250000008257	1	1	1	1	1	1	1	1	1	1	1	0	1	1	1	1	0	1	1
Function	ENSFM00250000008254	1	1	1	1	1	1	1	1	1	1	1	1	0	1	1	1	1	1	1
Function	ENSFM00250000008255	1	1	1	1	1	1	1	1	1	1	1	1	1	1	1	1	1	1	1
Function	ENSFM00250000008258	1	1	1	1	1	1	1	1	1	1	1	1	1	1	1	1	1	1	1
Function	ENSFM00500000270455	10	10	4	4	1	0	6	13	4	2	2	4	2	2	2	2	6	1	3
Function	ENSFM00500000270457	1	1	1	1	1	1	1	1	1	1	1	0	1	4	1	1	1	1	1
Function	ENSFM00500000270456	2	2	2	3	2	2	2	2	2	2	2	2	2	2	2	2	2	2	3
Function	ENSFM00500000270103	2	2	5	4	2	8	9	2	6	4	4	3	2	7	3	7	4	2	2
Function	ENSFM00500000270101	0	0	0	0	0	0	0	121	0	0	0	0	0	0	0	0	0	0	0
Function	ENSFM00500000270459	2	2	2	2	2	2	2	2	2	2	2	3	2	2	2	1	2	2	2
Function	ENSFM00500000270106	2	2	2	2	3	2	1	3	2	2	3	3	2	2	2	2	3	1	1
Function	ENSFM00500000270104	2	2	2	2	2	2	2	2	2	2	2	2	2	2	2	2	2	2	2
Function	ENSFM00670001237364	1	1	1	1	0	1	1	1	1	1	1	0	1	1	1	1	1	1	1
Function	ENSFM00510000502802	1	1	1	1	1	1	1	1	1	1	1	1	1	1	1	1	1	1	1
Function	ENSFM00730001521139	4	3	5	4	7	6	7	4	5	4	4	5	4	9	5	5	4	4	4
Function	ENSFM00730001521138	9	10	12	11	12	11	6	10	12	2	8	7	11	9	9	9	10	9	6
Function	ENSFM00730001521438	2	2	2	3	2	2	2	0	3	3	2	2	1	1	2	1	3	1	7
Function	ENSFM00500000271856	1	1	1	1	1	1	1	1	1	1	1	1	1	1	1	1	1	1	1
Function	ENSFM00730001521171	5	6	7	4	3	12	11	6	14	4	4	5	5	5	3	5	4	3	5
Function	ENSFM00500000271854	1	1	1	1	1	1	1	1	1	1	1	1	1	1	1	1	1	1	1
Function	ENSFM00500000271855	1	1	1	1	1	1	1	1	1	1	1	1	1	1	1	1	0	1	1
Function	ENSFM00250000008437	1	1	1	0	1	0	1	1	1	1	1	0	1	1	1	1	1	0	1
Function	ENSFM00620000999504	1	1	1	1	1	1	1	0	0	0	0	0	0	0	1	1	3	1	1
Function	ENSFM00430000230251	1	0	1	1	1	1	1	1	2	1	1	1	1	1	1	1	1	1	1
Function	ENSFM00500000271735	1	1	1	1	1	1	1	1	1	1	1	1	1	1	1	1	1	1	1
Function	ENSFM00670001236897	1	1	1	1	1	1	1	1	1	1	1	0	1	1	1	1	1	1	1
Function	ENSFM00360000109988	1	1	1	1	1	1	1	1	1	2	1	1	1	1	1	1	1	1	1
Function	ENSFM00360000109984	1	1	1	1	1	1	1	1	0	1	1	1	1	1	1	1	1	1	1
Function	ENSFM00360000109982	1	1	1	1	1	1	1	1	1	1	0	1	2	2	1	1	1	1	2
Function	ENSFM00250000008294	1	1	1	1	1	1	1	1	1	1	1	1	1	1	1	1	1	1	1
Function	ENSFM00730001521774	1	1	1	1	1	1	1	1	1	2	1	1	1	1	1	1	1	1	1
Function	ENSFM00600000921760	1	1	1	1	1	0	1	1	1	1	1	1	1	1	1	1	1	1	1
Function	ENSFM00400000132038	0	1	1	1	1	0	1	1	1	1	1	1	1	1	1	1	1	1	1
Function	ENSFM00600000921764	1	1	1	1	1	1	1	1	1	1	2	1	1	1	1	1	1	1	0
Function	ENSFM00730001522118	1	1	1	1	1	1	1	1	1	1	1	1	1	1	1	1	1	1	1
Function	ENSFM00600000921769	1	1	1	1	1	1	0	1	1	1	1	1	0	1	1	1	0	0	1
Function	ENSFM00250000008292	1	1	1	1	1	1	1	1	1	1	1	1	1	1	1	1	1	1	1
Function	ENSFM00730001522115	1	1	1	1	1	1	1	1	1	1	0	1	1	1	1	1	1	1	1
Function	ENSFM00730001522110	3	2	2	3	1	2	2	14	15	2	2	0	1	1	2	2	0	1	0
Function	ENSFM00250000008293	1	0	1	1	1	1	1	1	1	1	1	1	1	2	1	1	1	1	1
Function	ENSFM00250000007037	1	1	1	1	1	1	1	1	1	1	1	1	1	1	1	1	1	1	1
Function	ENSFM00250000007035	1	1	1	1	1	1	1	1	1	1	1	1	1	3	1	2	1	1	1
Function	ENSFM00250000007033	1	1	1	1	1	1	1	2	1	1	0	1	1	1	1	1	3	1	1
Function	ENSFM00250000008290	1	1	1	1	1	1	1	1	1	1	1	0	1	1	1	1	0	1	1
Function	ENSFM00250000007031	1	1	1	1	1	1	1	1	1	1	1	1	1	1	1	1	1	1	1
Function	ENSFM00250000007030	1	1	2	1	1	2	2	1	2	1	1	1	1	2	1	1	1	1	1
Function	ENSFM00290000065521	5	5	5	5	5	5	5	5	5	5	4	5	3	1	6	5	7	5	4
Function	ENSFM00290000065523	3	3	3	3	3	3	3	3	3	3	3	3	3	4	3	3	3	3	3
Function	ENSFM00290000065830	1	2	0	0	1	1	1	1	1	1	0	0	1	0	1	0	1	0	1
Function	ENSFM00250000007039	1	1	1	1	1	1	1	1	1	1	0	1	1	1	1	1	1	1	1
Function	ENSFM00250000013866	1	1	1	1	2	0	1	0	0	1	0	0	1	1	1	1	0	0	1
Function	ENSFM00720001492028	3	3	3	4	3	3	3	1	3	2	2	3	3	3	3	3	2	2	2
Function	ENSFM00750001632458	2	2	1	2	1	2	1	1	1	2	2	3	2	1	2	1	3	2	2
Function	ENSFM00250000008920	1	1	1	1	1	1	1	1	1	1	1	0	1	1	1	1	1	1	1
Function	ENSFM00250000003961	2	2	2	2	2	2	2	2	2	2	2	2	2	2	2	2	2	2	1
Function	ENSFM00250000008922	1	1	1	1	1	1	1	1	2	1	1	1	1	1	1	1	0	1	1
Function	ENSFM00250000008923	1	1	1	1	0	1	1	1	1	1	0	1	1	1	1	1	0	0	1
Function	ENSFM00250000008924	1	1	1	1	1	1	1	1	1	1	1	1	1	1	1	1	1	1	1
Function	ENSFM00250000008927	1	1	1	1	1	1	1	1	1	1	1	1	1	2	1	1	1	1	1
Function	ENSFM00780001898540	1	1	1	1	1	1	1	1	1	1	1	1	1	1	0	1	3	0	1
Function	ENSFM00730001521772	2	2	2	2	2	2	1	2	2	2	2	1	2	2	2	2	1	2	2
Function	ENSFM00250000036469	0	1	1	1	1	1	0	1	1	1	1	1	1	1	1	1	1	1	1
Function	ENSFM00250000006787	1	1	1	1	0	1	2	1	1	0	0	0	1	2	1	1	0	1	1
Function	ENSFM00250000002205	2	2	2	2	2	3	2	2	2	2	3	2	2	2	2	2	3	2	2
Function	ENSFM00250000006785	1	1	2	1	1	1	1	1	1	1	1	1	1	1	1	1	1	1	1
Function	ENSFM00380000126042	1	1	1	1	1	0	1	1	1	1	1	1	0	1	1	1	1	1	0
Function	ENSFM00250000004579	1	1	2	1	1	2	1	1	1	1	1	1	1	2	2	1	2	1	0
Function	ENSFM00250000002201	1	1	1	1	1	1	1	1	1	1	1	1	1	1	1	1	1	1	1
Function	ENSFM00250000006781	1	1	1	0	1	1	1	2	1	1	1	1	1	1	1	1	1	0	0
Function	ENSFM00400000132034	1	1	1	1	1	1	1	1	2	1	1	1	1	0	1	1	1	1	1
Function	ENSFM00250000006788	1	1	1	1	1	1	1	1	1	1	1	1	1	1	1	1	1	1	1
Function	ENSFM00260000050844	1	1	1	1	1	1	1	1	1	1	0	1	1	1	1	1	1	1	1
Function	ENSFM00250000003266	1	1	1	1	1	1	1	1	1	1	1	1	1	1	1	1	1	1	1
Function	ENSFM00250000007964	1	1	1	1	1	1	1	1	1	1	1	1	1	1	1	1	1	1	1
Function	ENSFM00670001237143	1	1	1	1	1	1	0	0	1	1	0	1	0	1	0	0	0	0	1
Function	ENSFM00250000003265	1	1	1	1	1	1	1	1	1	1	1	1	1	0	1	1	1	1	1
Function	ENSFM00250000007961	1	1	1	1	1	1	1	1	1	1	1	1	1	1	1	1	1	1	1
Function	ENSFM00250000007960	1	1	1	1	1	1	1	1	1	1	1	1	1	1	1	1	1	1	1
Function	ENSFM00250000007963	1	1	1	1	1	1	1	1	1	1	1	1	1	1	1	1	1	1	1
Function	ENSFM00250000003261	1	1	1	1	1	1	1	1	1	1	1	1	1	1	1	1	1	1	1
Function	ENSFM00250000007781	1	1	1	1	1	1	1	1	1	1	1	1	1	2	1	1	1	1	1
Function	ENSFM00250000007780	1	1	1	1	1	1	1	1	1	1	0	1	1	1	1	1	1	1	1
Function	ENSFM00250000003966	1	1	1	1	1	1	1	1	2	1	0	1	1	5	1	1	1	1	1
Function	ENSFM00250000007969	1	1	1	1	0	1	1	1	1	1	1	1	1	1	1	1	2	1	1
Function	ENSFM00250000007968	1	1	1	1	1	1	1	1	1	1	1	1	1	1	1	0	1	0	1
Function	ENSFM00250000003269	1	1	1	1	1	1	1	1	1	1	1	1	1	2	2	1	1	1	2
Function	ENSFM00730001521796	1	1	1	1	1	1	1	1	2	1	1	1	1	1	1	1	1	1	1
Function	ENSFM00730001521791	1	1	1	1	1	1	1	1	1	1	1	1	1	1	1	1	1	1	1
Function	ENSFM00730001521790	2	2	2	2	2	2	2	2	2	2	2	2	2	1	2	2	2	2	2
Function	ENSFM00480000262854	1	1	1	1	1	1	1	1	1	1	1	1	1	1	1	1	1	1	1
Function	ENSFM00500000274753	2	1	0	1	0	1	0	1	1	1	1	0	1	1	0	0	1	1	1
Function	ENSFM00500000273900	1	1	1	1	1	1	1	2	1	1	1	1	1	1	1	1	1	1	1
Function	ENSFM00670001236233	1	1	1	1	1	1	1	1	0	0	1	1	1	1	0	0	0	1	0
Function	ENSFM00500000273907	1	1	1	2	1	3	1	1	1	1	1	2	1	3	1	1	3	1	1
Function	ENSFM00500000273905	1	1	1	1	1	1	1	0	0	1	0	1	1	0	1	1	1	1	1
Function	ENSFM00250000006562	1	1	1	1	1	2	1	1	1	1	1	1	1	1	1	1	1	1	1
Function	ENSFM00250000006560	1	1	1	1	1	0	1	1	1	1	1	1	1	1	1	1	1	1	1
Function	ENSFM00500000273909	1	1	1	1	0	1	1	1	1	1	1	1	1	1	1	1	0	1	1
Function	ENSFM00250000006566	1	1	1	1	1	1	1	1	1	1	0	0	1	1	1	1	1	1	1
Function	ENSFM00250000006567	1	0	0	1	1	1	0	1	1	1	1	0	1	2	0	1	1	1	0
Function	ENSFM00250000001706	3	4	3	4	2	3	2	6	6	2	2	2	6	3	3	3	8	3	3
Function	ENSFM00460000244967	1	0	1	1	1	1	1	1	1	1	0	1	1	0	1	1	0	1	1
Function	ENSFM00740001589349	2	2	2	2	2	2	3	2	2	2	2	4	2	2	2	3	3	2	2
Function	ENSFM00460000244964	1	1	1	1	1	1	1	1	1	1	1	1	1	1	1	1	1	1	1
Function	ENSFM00460000244963	1	1	0	1	1	1	1	1	1	1	1	1	1	1	1	1	1	1	1
Function	ENSFM00460000244961	2	2	2	2	2	2	2	2	2	2	1	2	2	2	2	2	1	2	2
Function	ENSFM00730001521868	4	4	4	0	2	3	2	5	7	6	6	7	3	2	2	1	1	0	10
Function	ENSFM00740001589343	2	1	2	2	2	2	2	2	2	2	1	2	2	3	2	2	3	2	2
Function	ENSFM00730001521866	2	2	2	2	2	2	2	2	2	2	2	2	2	2	2	2	2	2	2
Function	ENSFM00740001589341	1	1	1	1	1	2	1	1	1	1	0	2	1	0	1	1	1	1	1
Function	ENSFM00600000922075	1	0	1	1	1	1	0	1	2	1	1	1	1	1	0	1	1	1	1
Function	ENSFM00730001521863	3	3	3	3	3	3	3	2	3	2	3	3	3	4	2	2	2	3	2
Function	ENSFM00730001521862	1	1	1	1	1	1	1	1	1	1	1	1	1	1	1	1	2	1	1
Function	ENSFM00740001589345	2	1	2	4	2	2	1	2	2	3	3	3	3	2	1	1	3	2	2
Function	ENSFM00730001521860	2	2	2	2	2	2	1	2	2	2	2	2	2	3	2	1	2	1	2
Function	ENSFM00500000271229	1	1	1	1	1	1	1	1	1	1	1	1	1	2	1	1	1	1	1
Function	ENSFM00250000001701	1	1	2	2	2	1	1	1	1	2	1	1	1	2	1	1	1	1	2
Function	ENSFM00500000271220	1	1	1	1	1	2	1	1	1	1	1	1	1	1	1	1	1	1	1
Function	ENSFM00500000271224	1	1	1	1	1	1	1	2	1	1	1	1	1	1	1	1	2	1	1
Function	ENSFM00500000271227	1	1	1	1	1	2	1	1	1	1	1	1	1	1	1	1	1	1	1
Function	ENSFM00500000271226	1	1	1	0	1	1	1	1	1	1	0	1	1	1	1	1	1	1	1
Function	ENSFM00390000126407	1	1	1	1	1	1	2	1	1	1	1	2	1	1	2	6	1	1	2
Function	ENSFM00730001521632	2	2	2	2	2	3	2	2	2	2	2	2	2	3	2	2	1	2	2
Function	ENSFM00390000126408	1	1	1	1	1	1	1	1	1	1	1	1	1	4	1	1	1	1	1
Function	ENSFM00250000003911	1	1	1	1	1	1	1	1	1	1	1	1	1	2	1	1	1	1	1
Function	ENSFM00250000003914	1	1	1	1	1	1	1	1	1	1	1	1	1	2	1	1	1	1	1
Function	ENSFM00740001589698	1	1	1	1	1	1	1	0	0	1	0	1	1	0	1	1	0	1	1
Function	ENSFM00260000050836	1	1	1	1	1	1	1	1	1	1	1	1	1	1	1	1	1	1	1
Function	ENSFM00260000050837	1	1	1	1	1	1	1	1	1	1	1	2	1	1	1	1	1	1	1
Function	ENSFM00250000003918	1	1	7	10	0	2	13	0	0	0	0	0	0	0	0	0	0	0	2
Function	ENSFM00670001236241	1	1	1	1	1	1	1	1	1	1	1	1	1	1	0	1	0	1	1
Function	ENSFM00250000001518	2	2	2	2	4	3	2	3	2	2	2	2	2	2	2	4	2	2	2
Function	ENSFM00500000283603	1	1	1	1	1	1	1	0	0	1	1	0	1	1	1	1	1	0	1
Function	ENSFM00250000001516	1	2	1	1	2	1	4	1	6	1	2	2	1	2	1	5	1	1	1
Function	ENSFM00250000001517	2	2	3	2	2	2	2	2	2	1	2	2	2	3	2	2	2	2	2
Function	ENSFM00250000001514	3	3	3	2	3	3	3	3	3	3	3	2	3	3	3	3	2	3	3
Function	ENSFM00260000051407	1	1	1	1	1	1	1	1	1	0	1	1	1	1	1	1	1	1	1
Function	ENSFM00260000051403	1	1	1	1	1	1	1	1	1	1	1	1	1	1	1	1	1	1	1
Function	ENSFM00260000051400	1	1	1	1	1	1	1	1	1	1	0	1	1	1	1	1	1	1	1
Function	ENSFM00570000851809	1	1	1	1	1	2	1	1	1	1	0	1	1	0	1	1	1	1	1
Function	ENSFM00250000010741	1	1	1	1	1	1	1	1	1	1	1	1	1	1	1	1	1	1	1
Function	ENSFM00250000010740	1	1	1	1	1	1	1	1	1	1	1	1	1	1	1	1	1	0	1
Function	ENSFM00250000010747	0	1	1	1	1	1	1	1	1	1	1	1	1	0	1	1	1	1	1
Function	ENSFM00250000010746	1	1	1	1	1	1	1	1	1	1	1	1	1	1	1	1	1	1	1
Function	ENSFM00500000276199	1	1	1	1	1	1	1	1	1	1	2	0	1	1	1	1	1	1	1
Function	ENSFM00500000276192	1	1	1	1	1	1	1	1	2	0	1	1	1	1	1	0	0	1	1
Function	ENSFM00500000276193	0	0	1	0	1	1	1	1	1	0	1	0	1	1	1	1	0	0	0
Function	ENSFM00500000276625	1	1	1	0	0	0	1	1	1	1	1	1	1	0	1	1	1	1	0
Function	ENSFM00290000065564	1	1	1	1	1	1	1	1	1	1	1	1	1	1	1	1	1	1	1
Function	ENSFM00720001492117	1	1	1	1	1	1	1	1	1	1	1	1	1	1	1	1	1	1	0
Function	ENSFM00500000274503	1	1	1	1	1	1	1	1	1	1	1	1	1	1	1	1	0	1	1
Function	ENSFM00500000270932	1	1	0	1	1	1	1	1	1	1	1	1	1	0	1	1	1	1	1
Function	ENSFM00500000270933	1	1	1	1	1	1	1	1	1	1	1	1	1	2	1	1	1	1	1
Function	ENSFM00500000270930	1	1	1	1	1	1	1	2	1	1	1	1	1	1	1	1	0	1	0
Function	ENSFM00500000270936	1	1	1	1	1	1	1	1	1	1	1	1	1	1	1	1	1	1	1
Function	ENSFM00500000270937	1	0	1	1	1	1	1	1	2	1	1	1	2	7	1	2	1	1	1
Function	ENSFM00500000270934	0	0	1	1	1	1	3	1	1	16	1	2	1	2	2	1	1	1	1
Function	ENSFM00500000272758	1	1	1	1	1	1	1	1	1	1	1	0	1	1	1	1	0	1	1
Function	ENSFM00500000272759	1	1	1	1	2	1	1	1	1	1	1	1	1	1	1	1	1	1	1
Function	ENSFM00500000269890	5	5	6	5	4	5	5	7	7	4	7	8	6	8	7	7	6	5	6
Function	ENSFM00600000922023	1	1	2	1	0	1	0	1	1	1	1	1	0	1	1	1	0	0	1
Function	ENSFM00730001522291	1	1	1	1	1	1	1	1	1	1	1	1	1	2	1	1	1	1	1
Function	ENSFM00500000272753	1	1	1	1	1	1	4	1	1	1	0	1	1	1	2	2	1	1	0
Function	ENSFM00500000272756	1	1	1	1	1	1	1	1	1	1	1	1	1	2	1	1	1	1	1
Function	ENSFM00500000272282	1	1	1	1	1	1	1	1	1	1	1	1	1	1	1	1	1	1	1
Function	ENSFM00500000275809	1	1	1	1	1	1	1	1	1	0	1	1	1	1	1	1	1	1	1
Function	ENSFM00500000272280	1	1	1	0	1	1	1	1	1	1	1	1	1	1	1	1	1	1	1
Function	ENSFM00500000272287	1	1	1	1	0	1	1	1	1	1	1	1	1	2	1	1	1	1	1
Function	ENSFM00500000272284	1	1	0	1	1	3	3	1	1	1	1	1	1	0	1	1	1	1	1
Function	ENSFM00500000272285	1	1	1	1	1	1	2	1	1	1	1	1	2	2	1	1	1	1	1
Function	ENSFM00500000276445	1	1	1	1	1	1	1	1	1	1	0	1	0	0	1	0	0	0	1
Function	ENSFM00440000237014	1	1	0	1	1	1	1	1	1	1	0	1	1	1	1	1	1	1	1
Function	ENSFM00500000272289	1	1	1	0	1	1	1	1	1	1	1	3	1	2	1	1	1	1	1
Function	ENSFM00500000271810	1	1	1	1	1	1	1	1	1	1	1	1	1	1	1	0	1	1	0
Function	ENSFM00500000276443	1	1	1	1	1	1	1	0	0	0	1	1	0	1	1	0	1	1	0
Function	ENSFM00500000271811	1	1	1	1	1	1	1	1	1	1	1	1	1	1	1	1	0	1	1
Function	ENSFM00500000275050	0	0	0	0	0	0	0	0	0	0	0	0	12	0	0	0	0	0	0
Function	ENSFM00250000011838	1	1	0	1	0	1	0	1	1	1	0	1	0	0	1	1	1	0	1
Function	ENSFM00250000005526	1	1	2	1	1	3	1	1	1	1	1	1	1	3	1	1	1	1	1
Function	ENSFM00250000005525	1	1	1	1	1	1	1	1	1	1	1	1	1	1	1	1	1	1	1
Function	ENSFM00250000005522	1	1	1	1	1	1	1	1	1	1	1	0	1	1	1	1	1	1	1
Function	ENSFM00250000011830	1	3	1	1	0	1	1	1	1	1	0	0	0	1	0	1	0	0	1
Function	ENSFM00250000011831	1	1	1	1	1	1	1	1	1	1	0	1	1	1	1	1	1	1	1
Function	ENSFM00670001235848	1	1	1	1	1	1	1	1	1	1	1	1	1	2	1	1	1	1	1
Function	ENSFM00670001235849	0	0	2	1	0	5	1	0	0	0	0	0	5	0	13	23	27	0	0
Function	ENSFM00250000005529	1	1	1	1	1	1	1	1	1	1	1	0	1	1	1	1	1	1	1
Function	ENSFM00500000273129	1	1	0	1	1	1	0	1	2	0	1	1	1	0	1	1	1	1	0
Function	ENSFM00500000271819	1	1	1	1	1	1	0	1	1	1	1	1	1	1	1	1	1	0	1
Function	ENSFM00250000004925	2	2	1	2	2	1	2	2	2	3	2	2	2	2	0	2	1	0	2
Function	ENSFM00250000004694	1	1	1	1	1	1	1	1	1	2	1	1	1	1	1	1	1	1	1
Function	ENSFM00250000004927	2	2	2	2	2	2	2	2	2	2	2	2	2	2	2	2	2	2	2
Function	ENSFM00250000004920	2	2	2	2	2	2	2	2	3	2	2	2	2	2	2	2	2	2	2
Function	ENSFM00250000004693	1	1	1	1	1	1	1	1	1	1	0	1	1	2	1	1	1	1	1
Function	ENSFM00250000004690	2	2	2	2	2	2	2	2	2	2	2	2	2	4	2	2	2	1	2
Function	ENSFM00250000004928	1	1	1	1	1	1	1	1	1	1	1	1	1	2	1	1	0	1	1
Function	ENSFM00250000004929	2	2	2	2	2	2	2	2	2	2	2	2	2	1	2	2	2	2	2
Function	ENSFM00250000004698	1	1	1	0	1	1	1	1	1	1	0	0	1	1	1	1	1	1	1
Function	ENSFM00250000009318	1	1	1	1	1	1	1	1	1	1	0	1	1	1	1	1	1	1	1
Function	ENSFM00270000056537	1	1	1	1	1	1	1	1	1	1	1	1	1	1	1	1	1	1	1
Function	ENSFM00500000270660	1	1	1	1	1	1	1	1	1	1	1	1	2	2	1	1	1	1	1
Function	ENSFM00500000270661	2	2	1	1	2	2	2	2	3	1	2	2	2	3	1	2	3	1	1
Function	ENSFM00500000270666	2	2	2	2	2	2	2	2	2	2	2	2	2	1	2	2	2	2	2
Function	ENSFM00600000921221	2	1	2	2	2	2	2	2	3	7	2	2	2	3	2	2	2	2	2
Function	ENSFM00500000270664	2	2	2	2	2	2	2	2	2	2	2	2	2	2	2	2	2	2	2
Function	ENSFM00500000270665	2	2	2	1	2	2	2	2	2	3	3	2	1	1	1	2	1	2	2
Function	ENSFM00500000273487	1	1	1	1	1	1	1	1	1	1	1	1	1	1	1	1	1	1	1
Function	ENSFM00250000005637	1	1	1	1	1	1	1	1	1	1	1	1	1	2	1	1	1	1	1
Function	ENSFM00500000270668	1	1	1	1	1	1	1	1	1	1	0	1	1	1	0	1	0	1	1
Function	ENSFM00500000270669	1	1	2	2	1	2	1	1	1	1	0	1	1	0	1	1	1	1	1
Function	ENSFM00250000009315	1	1	1	1	1	1	1	1	1	1	1	1	1	1	1	1	1	1	1
Function	ENSFM00250000009316	1	1	1	1	1	1	1	1	1	1	1	1	1	1	1	1	1	1	1
Function	ENSFM00250000005636	1	1	1	1	1	1	1	1	1	2	1	3	2	1	2	2	2	1	2
Function	ENSFM00320000100263	1	1	1	1	0	1	1	1	0	1	0	1	1	1	0	1	1	1	1
Function	ENSFM00250000004556	1	1	1	1	1	1	1	1	2	1	1	1	1	1	1	1	1	1	1
Function	ENSFM00250000009112	1	1	1	1	0	1	0	1	0	1	1	1	0	1	0	1	1	0	1
Function	ENSFM00250000004078	1	1	1	1	1	1	1	2	4	14	1	1	1	0	1	1	1	1	1
Function	ENSFM00500000274104	1	1	1	1	0	1	1	1	1	1	1	1	1	0	1	1	1	1	1
Function	ENSFM00500000274103	1	1	1	1	0	1	1	1	1	1	1	1	1	1	1	1	1	1	1
Function	ENSFM00360000110094	1	1	1	0	0	1	1	1	1	1	1	1	1	1	1	1	0	1	1
Function	ENSFM00250000004073	2	2	3	2	2	2	2	2	2	2	2	2	2	2	2	2	2	2	2
Function	ENSFM00250000004071	1	1	1	1	1	1	1	2	1	1	1	1	1	1	1	1	1	1	1
Function	ENSFM00250000004076	1	1	1	1	1	1	1	1	1	1	1	1	1	2	1	1	1	1	1
Function	ENSFM00250000004075	1	1	1	1	1	1	1	1	1	1	1	0	1	1	1	1	1	1	1
Function	ENSFM00500000270596	2	2	2	2	2	2	2	2	3	2	2	1	1	2	2	2	2	2	2
Function	ENSFM00500000270590	2	2	2	2	1	2	2	2	2	2	1	2	2	2	2	2	2	2	2
Function	ENSFM00600000921598	1	1	1	0	1	1	1	1	1	1	1	1	1	0	1	1	1	1	1
Function	ENSFM00600000921599	1	1	1	1	1	1	1	1	1	1	1	1	1	1	1	1	2	1	1
Function	ENSFM00600000921594	2	2	2	2	2	1	2	2	2	2	1	1	3	2	2	2	1	1	1
Function	ENSFM00600000921595	1	2	2	1	2	1	2	1	1	1	1	1	1	1	2	1	1	1	1
Function	ENSFM00600000921590	1	1	1	1	1	1	1	1	1	1	0	0	1	1	1	1	0	1	0
Function	ENSFM00500000270641	1	1	1	1	1	1	1	1	1	1	1	1	1	1	1	1	1	1	1
Function	ENSFM00500000273155	1	1	1	1	1	1	1	1	1	2	0	1	1	3	1	1	1	1	1
Function	ENSFM00500000273154	1	1	1	0	1	1	1	1	1	1	1	1	1	1	1	1	1	1	1
Function	ENSFM00500000273157	1	1	1	1	0	1	1	1	1	1	1	1	1	1	1	1	0	1	1
Function	ENSFM00500000273159	1	1	2	1	0	1	1	1	1	1	1	1	1	0	1	1	1	1	1
Function	ENSFM00320000100081	3	3	3	3	3	3	3	3	3	3	2	2	3	3	4	3	3	3	3
Function	ENSFM00320000100083	3	3	3	4	2	3	3	4	3	3	3	3	3	2	3	3	3	3	4
Function	ENSFM00730001521916	1	1	1	1	1	1	1	1	1	1	1	0	1	1	1	1	1	1	0
Function	ENSFM00600000921283	1	1	1	1	1	1	1	1	1	1	1	1	1	1	1	1	1	1	1
Function	ENSFM00250000013470	1	1	2	1	1	1	1	0	1	2	1	1	1	0	2	1	1	1	2
Function	ENSFM00730001521302	2	1	2	2	2	2	3	2	3	2	2	2	3	2	3	2	3	2	2
Function	ENSFM00730001521651	3	3	3	3	3	3	3	3	3	3	3	3	3	4	3	3	3	3	3
Function	ENSFM00730001521652	1	1	1	1	1	1	1	1	1	1	0	1	1	1	1	1	1	1	1
Function	ENSFM00500000278663	1	1	1	1	1	1	1	1	1	1	1	0	1	1	1	1	0	0	1
Function	ENSFM00730001521658	1	1	1	1	1	1	1	1	1	0	1	1	1	1	1	1	1	1	1
Function	ENSFM00730001521659	1	1	1	1	1	1	1	1	2	2	1	1	1	1	1	1	1	1	1
Function	ENSFM00730001521308	2	2	2	1	1	2	1	13	22	6	1	8	13	0	5	11	18	3	38
Function	ENSFM00670001235533	1	1	1	1	1	1	1	1	1	1	1	1	1	1	1	1	1	1	1
Function	ENSFM00250000011653	1	1	1	1	1	1	1	1	1	1	1	1	1	1	1	1	1	1	1
Function	ENSFM00500000272996	1	1	1	1	1	1	1	1	1	1	1	1	1	1	1	1	2	1	1
Function	ENSFM00500000272994	1	1	1	1	1	1	1	1	1	1	1	2	1	1	1	1	1	1	1
Function	ENSFM00730001522487	1	1	1	1	1	1	1	1	1	1	1	1	1	1	1	1	1	1	1
Function	ENSFM00260000050629	2	2	2	2	2	2	2	2	2	2	1	1	2	2	2	2	2	2	2
Function	ENSFM00500000272993	1	1	1	1	1	1	1	1	1	1	1	1	1	1	1	1	1	1	1
Function	ENSFM00670001237552	1	2	2	2	1	1	1	0	0	0	1	1	0	1	1	1	0	1	1
Function	ENSFM00260000050624	1	1	2	1	1	1	0	4	2	2	1	1	1	2	0	0	1	1	0
Function	ENSFM00260000050335	4	4	4	3	4	4	4	4	4	4	4	4	5	8	4	4	4	4	4
Function	ENSFM00260000050626	1	1	1	1	1	1	1	0	1	1	1	1	1	1	1	1	1	1	1
Function	ENSFM00260000050333	13	13	13	13	13	13	13	15	13	15	11	13	15	16	13	13	13	13	14
Function	ENSFM00500000272999	1	1	2	1	1	1	1	1	1	1	1	1	1	1	1	1	1	1	1
Function	ENSFM00250000013653	1	1	1	1	1	1	1	1	1	1	1	1	1	1	1	1	1	1	1
Function	ENSFM00670001237105	1	1	1	1	1	1	1	0	0	2	0	1	0	0	0	0	0	1	1
Function	ENSFM00770001847643	1	1	1	1	0	1	1	1	1	1	0	1	1	2	1	1	1	1	1
Function	ENSFM00670001236938	1	1	1	1	1	1	1	1	1	1	1	1	1	1	1	1	1	1	1
Function	ENSFM00770001847645	1	1	1	1	1	1	1	1	1	1	1	1	1	1	1	1	1	1	1
Function	ENSFM00670001237106	1	1	1	0	1	1	1	1	0	0	1	0	1	1	0	0	1	1	0
Function	ENSFM00770001847646	2	2	2	2	2	3	2	2	2	2	2	2	2	2	2	2	3	2	2
Function	ENSFM00730001522655	1	1	1	1	1	1	1	1	1	1	1	1	1	1	1	1	0	1	1
Function	ENSFM00760001714900	1	1	1	1	1	1	1	1	1	1	1	1	2	1	1	1	1	1	1
Function	ENSFM00500000269905	3	3	3	3	3	3	3	3	3	3	2	3	3	2	3	3	4	3	3
Function	ENSFM00500000272270	1	1	3	0	1	1	1	1	1	1	0	1	1	1	1	1	1	1	1
Function	ENSFM00500000269907	3	1	3	3	3	3	4	3	3	3	3	3	3	3	3	3	3	2	3
Function	ENSFM00730001522303	1	1	1	1	1	1	1	1	1	1	1	1	1	1	1	1	1	1	1
Function	ENSFM00500000275413	0	1	0	1	1	0	1	1	0	1	1	1	1	1	1	1	0	0	1
Function	ENSFM00760001714909	1	1	1	1	1	1	1	1	1	1	1	1	1	1	1	1	1	1	1
Function	ENSFM00730001522155	2	2	2	2	2	2	2	2	2	2	2	2	2	3	2	2	2	2	2
Function	ENSFM00500000275416	1	1	1	1	1	1	0	1	1	1	1	1	1	1	1	1	1	1	1
Function	ENSFM00730001522658	1	1	1	1	1	1	1	0	0	1	1	0	1	1	1	1	1	1	1
Function	ENSFM00250000007576	1	1	1	1	1	1	1	1	1	1	1	1	2	3	1	1	1	1	1
Function	ENSFM00250000007577	1	1	1	1	1	1	1	1	1	1	1	1	1	1	1	1	1	1	1
Function	ENSFM00250000007574	1	1	1	1	1	1	1	1	1	1	1	1	1	1	1	1	1	1	1
Function	ENSFM00250000007575	1	1	1	1	1	1	2	1	1	1	1	1	1	1	1	1	1	1	1
Function	ENSFM00250000007572	1	1	1	1	1	1	1	1	1	1	1	1	1	2	1	1	1	1	1
Function	ENSFM00250000007573	1	1	1	1	1	1	1	1	1	1	1	1	1	1	1	1	1	1	1
Function	ENSFM00250000007571	1	1	1	1	1	0	1	1	1	0	1	1	1	2	1	1	1	1	1
Function	ENSFM00250000007578	1	1	1	1	1	1	1	1	1	1	1	1	1	0	1	1	1	1	1
Function	ENSFM00250000007579	1	1	1	1	1	2	1	1	1	1	1	1	1	1	1	1	2	1	1
Function	ENSFM00760001715055	1	1	1	0	1	1	1	1	2	1	1	1	1	2	1	1	1	1	1
Function	ENSFM00600000921280	3	3	3	3	3	3	3	3	3	3	3	3	3	5	3	3	3	3	3
Function	ENSFM00760001715051	1	1	1	1	1	1	1	1	1	1	1	1	1	1	1	1	1	1	1
Function	ENSFM00250000007212	1	1	1	1	1	1	1	1	2	1	1	1	1	2	1	1	1	1	1
Function	ENSFM00630001050592	3	2	2	2	2	2	2	1	2	2	2	2	2	2	1	2	2	2	2
Function	ENSFM00250000006999	1	1	1	1	1	1	1	1	1	1	1	1	1	1	1	1	1	1	1
Function	ENSFM00250000006998	1	1	1	1	1	1	1	1	1	1	1	1	1	1	1	1	1	1	1
Function	ENSFM00630001050596	2	2	2	2	2	2	2	2	2	2	2	2	2	1	2	2	2	2	2
Function	ENSFM00250000006991	1	1	1	1	1	1	0	1	1	1	1	1	1	1	1	1	1	1	1
Function	ENSFM00250000006990	1	1	1	1	1	1	1	1	1	1	1	1	1	0	1	1	1	1	0
Function	ENSFM00250000006997	1	1	1	1	1	1	1	1	1	0	1	0	1	1	0	0	1	0	1
Function	ENSFM00250000006995	1	1	1	1	1	1	1	1	1	1	1	1	1	1	2	1	1	1	1
Function	ENSFM00250000006994	1	1	1	1	1	1	1	1	1	1	1	1	1	1	1	1	1	1	1
Function	ENSFM00250000006192	1	1	1	1	0	2	1	1	1	1	1	1	1	0	1	1	1	1	1
Function	ENSFM00250000006190	1	1	1	1	1	1	1	1	1	1	1	1	1	0	1	1	0	1	1
Function	ENSFM00250000006197	1	1	1	1	1	1	2	1	1	1	1	1	1	2	1	1	1	1	1
Function	ENSFM00250000006195	1	1	1	1	1	1	1	1	1	1	1	1	1	1	1	1	1	1	1
Function	ENSFM00250000006194	1	1	1	1	1	1	1	1	1	1	1	1	1	1	1	1	1	1	1
Function	ENSFM00250000006198	1	1	1	1	1	1	1	1	1	1	1	2	1	1	1	1	1	1	1
Function	ENSFM00400000131800	2	2	2	2	2	2	2	2	2	2	2	2	2	2	2	2	2	2	2
Function	ENSFM00400000131805	1	1	1	1	1	1	1	1	1	1	1	1	1	1	1	1	1	1	1
Function	ENSFM00250000002439	2	2	3	2	2	2	2	2	2	3	1	2	2	4	2	2	3	2	2
Function	ENSFM00250000002435	1	1	1	1	1	1	1	0	0	1	1	0	1	2	1	1	0	1	1
Function	ENSFM00250000002436	2	1	2	1	2	2	2	2	2	2	1	1	2	2	2	2	2	2	2
Function	ENSFM00250000002431	2	2	2	3	2	2	2	2	3	2	2	3	2	3	2	2	2	2	1
Function	ENSFM00250000002432	1	1	1	1	1	1	1	1	1	1	1	1	1	1	1	1	1	1	1
Function	ENSFM00250000002433	2	2	2	2	2	2	6	2	2	2	2	2	2	2	2	2	2	2	2
Function	ENSFM00250000006225	1	1	1	1	1	1	1	1	1	1	1	1	1	1	1	1	1	1	1
Function	ENSFM00250000006224	1	1	1	1	1	1	1	1	1	1	1	1	1	2	1	1	1	1	1
Function	ENSFM00250000009583	1	1	1	1	1	1	1	1	1	1	1	1	1	1	1	1	1	1	1
Function	ENSFM00250000006229	1	1	1	2	0	1	1	1	1	1	1	1	1	1	1	2	1	1	1
Function	ENSFM00250000000343	3	3	3	3	4	2	3	5	5	3	4	4	4	5	4	4	4	3	3
Function	ENSFM00250000010684	1	1	1	1	1	1	1	1	1	1	1	1	1	1	1	1	1	0	1
Function	ENSFM00250000010686	1	1	1	1	1	1	1	1	1	1	1	1	1	1	1	1	1	1	1
Function	ENSFM00250000010680	1	1	0	1	1	1	1	0	0	1	0	1	1	0	1	1	1	1	1
Function	ENSFM00250000010683	1	1	0	1	1	1	1	1	1	1	1	1	1	1	1	1	1	1	1
Function	ENSFM00740001589571	1	1	1	1	1	1	1	1	2	1	0	1	1	0	1	1	1	1	1
Function	ENSFM00250000005986	1	1	1	1	1	1	1	1	1	1	1	1	1	1	1	1	1	1	1
Function	ENSFM00500000279423	1	1	1	1	1	1	1	0	0	1	1	1	0	1	1	1	1	1	1
Function	ENSFM00740001589576	1	1	1	1	1	0	1	1	1	1	1	1	1	1	1	1	1	1	1
Function	ENSFM00740001589577	0	0	1	2	0	0	0	0	11	7	0	3	4	0	10	3	3	0	3
Function	ENSFM00250000005453	0	1	1	1	1	1	6	5	3	8	2	3	1	1	1	1	13	1	1
Function	ENSFM00500000274948	1	1	1	1	1	1	1	1	1	1	0	1	1	1	1	1	1	1	1
Function	ENSFM00500000270069	2	2	5	2	3	6	13	1	6	2	3	2	3	10	4	3	7	1	3
Function	ENSFM00670001236435	1	1	2	1	1	1	1	1	1	1	1	2	6	1	1	1	0	1	1
Function	ENSFM00600000921356	3	3	3	3	3	3	3	3	3	2	4	2	3	3	3	4	3	3	4
Function	ENSFM00500000273719	1	1	1	1	1	1	1	0	2	1	1	1	1	1	1	2	1	1	1
Function	ENSFM00500000273717	1	1	1	1	1	1	1	1	1	1	1	1	1	2	1	2	1	1	1
Function	ENSFM00500000273715	1	1	1	1	1	1	1	2	1	1	0	1	1	0	1	1	0	0	1
Function	ENSFM00250000005982	1	1	0	1	1	1	1	1	1	1	1	1	1	0	1	1	1	1	1
Function	ENSFM00500000273711	1	0	1	1	1	1	1	1	1	1	1	1	0	1	1	1	1	1	1
Function	ENSFM00250000009415	1	1	2	1	0	1	1	1	1	1	1	1	1	1	3	3	1	0	1
Function	ENSFM00250000009413	1	0	1	0	1	1	1	1	1	1	1	1	1	1	0	1	0	1	1
Function	ENSFM00250000009419	1	1	1	1	1	1	0	1	1	1	0	1	1	0	1	1	0	1	0
Function	ENSFM00250000009418	1	1	2	1	2	1	2	1	1	2	2	2	2	2	1	2	2	1	2
Function	ENSFM00570000851341	1	2	2	2	1	3	2	2	2	1	2	2	2	4	2	3	1	1	2
Function	ENSFM00500000274672	1	1	1	1	1	1	0	1	1	1	1	1	1	0	1	1	1	1	1
Function	ENSFM00500000276292	1	1	1	1	1	1	1	1	1	1	1	1	1	2	1	1	1	1	1
Function	ENSFM00500000276294	1	1	0	1	1	1	0	1	1	1	1	0	1	1	0	1	0	0	0
Function	ENSFM00250000001163	3	3	3	4	3	6	3	3	3	3	2	3	3	6	3	3	3	3	3
Function	ENSFM00500000271417	1	1	1	1	1	1	1	1	1	1	1	1	1	1	1	1	1	1	1
Function	ENSFM00500000271415	1	1	1	1	1	1	1	1	1	1	1	1	1	0	1	1	1	1	1
Function	ENSFM00500000271412	1	1	1	1	1	1	1	1	1	1	1	0	1	2	1	1	1	1	1
Function	ENSFM00500000271410	1	1	0	1	1	1	1	1	1	1	0	1	1	1	1	1	1	1	1
Function	ENSFM00250000001164	3	3	3	3	2	3	7	3	3	3	3	3	3	3	3	2	3	3	3
Function	ENSFM00250000001169	3	3	3	2	3	3	3	3	3	3	3	2	3	5	3	3	3	3	3
Function	ENSFM00250000001168	4	3	2	3	3	3	3	3	3	3	3	2	3	4	3	3	3	3	3
Function	ENSFM00370000118701	1	1	1	1	1	1	1	1	2	1	1	1	1	1	1	1	2	1	1
Function	ENSFM00740001589479	2	2	2	1	1	2	2	2	2	2	2	2	1	2	2	2	3	1	2
Function	ENSFM00600000921965	1	1	1	1	1	1	1	1	1	1	1	0	1	0	1	1	1	1	1
Function	ENSFM00600000921961	1	1	1	1	0	1	1	1	1	1	1	1	1	1	1	1	1	1	1
Function	ENSFM00500000273369	1	1	1	1	1	1	1	1	1	1	2	1	1	1	0	0	4	1	2
Function	ENSFM00500000273366	0	1	1	1	1	1	1	1	1	1	0	1	1	0	1	1	1	1	1
Function	ENSFM00260000051211	1	1	1	1	1	1	1	1	1	0	1	1	1	1	1	1	1	1	1
Function	ENSFM00500000273365	1	1	1	1	1	1	1	1	1	1	0	1	1	0	1	1	1	1	1
Function	ENSFM00500000273362	2	2	1	0	1	0	1	1	1	1	1	1	1	0	1	1	1	1	1
Function	ENSFM00500000273363	1	1	1	1	1	1	1	1	0	1	1	1	1	0	1	1	1	1	1
Function	ENSFM00500000277474	1	1	1	0	0	0	1	1	1	1	1	0	1	1	1	1	1	0	1
Function	ENSFM00500000276653	1	1	1	1	1	1	1	1	1	0	1	1	1	1	1	1	0	0	0
Function	ENSFM00480000262772	2	2	1	2	2	2	2	2	2	2	2	2	2	1	2	2	2	2	2
Function	ENSFM00600000921328	2	1	2	2	2	2	4	2	2	2	2	2	2	2	2	2	2	2	2
Function	ENSFM00700001390312	1	1	1	1	2	1	1	1	1	1	1	1	1	1	1	1	1	1	1
Function	ENSFM00740001589472	1	1	1	1	1	0	1	1	1	0	0	1	1	6	2	1	1	1	1
Function	ENSFM00470000251524	1	1	1	1	1	1	1	1	1	1	1	1	1	1	1	0	1	1	1
Function	ENSFM00470000251526	1	1	1	1	1	1	1	1	1	1	1	1	1	0	1	1	1	1	1
Function	ENSFM00500000310572	0	0	1	0	1	0	1	2	1	2	0	3	1	0	3	2	1	0	2
Function	ENSFM00310000089095	1	0	0	1	0	1	0	1	1	1	1	1	1	1	1	1	0	0	0
Function	ENSFM00730001521711	4	4	3	4	4	4	4	4	4	4	5	4	4	2	4	5	4	4	4
Function	ENSFM00500000272144	1	1	1	1	1	2	2	1	1	2	1	2	1	1	1	1	1	2	1
Function	ENSFM00500000272147	1	1	1	1	1	1	1	1	0	1	1	1	1	1	1	1	1	0	0
Function	ENSFM00250000009083	1	1	0	1	1	1	1	1	1	1	0	1	0	0	1	1	0	1	0
Function	ENSFM00500000272140	1	0	0	1	1	1	1	1	1	1	1	1	1	1	1	1	1	1	1
Function	ENSFM00500000272143	1	1	1	1	1	1	1	1	1	1	1	1	1	1	1	1	1	1	1
Function	ENSFM00760001714657	5	3	3	3	3	3	4	3	3	3	3	3	3	4	4	3	3	3	3
Function	ENSFM00760001714656	2	2	2	2	2	2	2	2	2	2	2	2	2	2	2	2	2	2	2
Function	ENSFM00250000004266	1	1	1	1	1	1	1	1	1	1	1	1	1	1	1	1	1	1	1
Function	ENSFM00250000004265	1	1	1	1	1	1	2	1	1	1	1	1	1	1	1	1	1	1	1
Function	ENSFM00250000004263	1	1	1	1	1	1	1	1	1	1	1	1	1	1	1	1	1	1	1
Function	ENSFM00250000008231	1	0	1	0	1	0	1	1	1	1	1	1	1	1	1	0	1	1	1
Function	ENSFM00250000004261	3	2	3	3	2	2	3	3	2	2	3	2	2	2	1	2	2	2	3
Function	ENSFM00250000004260	1	1	1	1	1	1	1	1	1	1	1	1	1	0	1	1	1	1	1
Function	ENSFM00250000008238	1	1	1	1	1	1	1	1	1	1	1	1	1	1	1	1	1	1	1
Function	ENSFM00250000004268	0	1	1	1	1	1	0	1	1	1	1	1	1	1	1	3	0	1	1
Function	ENSFM00250000003053	1	1	1	1	1	1	3	0	2	1	0	1	2	1	1	1	2	1	1
Function	ENSFM00500000273274	1	1	1	1	1	1	1	1	1	1	1	1	1	1	1	1	1	1	1
Function	ENSFM00500000270437	6	5	7	6	4	5	6	4	5	4	2	3	3	0	3	4	4	3	3
Function	ENSFM00500000270124	1	1	1	1	1	1	2	1	1	1	1	2	1	2	1	1	1	1	1
Function	ENSFM00500000270435	2	2	3	2	2	2	2	2	2	2	2	2	2	2	2	2	0	1	2
Function	ENSFM00500000270126	2	2	2	2	2	2	2	2	2	2	2	2	2	2	2	2	2	2	2
Function	ENSFM00500000270123	3	3	3	3	2	4	3	2	2	2	1	3	3	3	3	3	2	1	3
Function	ENSFM00550000743220	2	1	1	1	1	1	1	1	2	1	2	1	1	1	2	2	8	2	3
Function	ENSFM00730001522337	1	1	1	1	0	1	1	1	1	1	0	1	1	1	1	1	1	1	1
Function	ENSFM00500000270373	2	2	2	2	2	2	2	2	4	2	2	3	2	5	2	2	3	2	2
Function	ENSFM00250000010826	1	1	1	1	1	1	1	1	1	1	1	1	1	1	1	1	1	1	1
Function	ENSFM00250000004851	1	1	1	1	1	1	1	1	1	1	1	1	1	2	1	1	1	1	1
Function	ENSFM00430000230277	1	1	1	1	1	1	1	1	1	1	1	1	1	1	1	1	1	1	1
Function	ENSFM00250000003055	1	1	1	1	1	1	1	1	1	1	0	1	1	2	1	1	1	1	1
Function	ENSFM00250000004483	2	2	2	2	2	2	2	2	2	2	2	2	2	2	2	2	2	2	2
Function	ENSFM00430000230186	1	1	1	1	1	1	1	1	1	1	1	1	1	1	1	1	1	1	1
Function	ENSFM00250000004480	1	1	1	1	1	1	1	1	1	1	1	1	1	2	1	1	1	1	1
Function	ENSFM00250000004487	1	1	1	1	1	1	1	1	1	1	1	1	1	2	1	2	1	2	1
Function	ENSFM00250000004486	1	1	1	1	1	1	1	1	1	1	1	0	1	1	1	1	1	1	1
Function	ENSFM00250000004485	1	0	1	1	1	1	1	1	1	0	1	1	1	1	1	1	1	1	1
Function	ENSFM00250000004484	1	1	1	1	1	1	1	1	1	1	1	1	1	2	1	1	1	1	1
Function	ENSFM00250000004488	1	1	1	1	1	1	1	1	1	1	1	1	1	1	1	1	1	1	1
Function	ENSFM00600000921788	1	1	1	0	1	1	1	1	1	0	0	1	1	1	1	1	1	1	1
Function	ENSFM00500000269596	14	12	11	14	14	14	16	28	19	22	10	12	19	14	12	12	20	11	12
Function	ENSFM00250000046965	1	1	1	0	1	1	1	0	0	0	0	1	1	0	1	1	1	0	3
Function	ENSFM00250000003064	1	1	1	1	1	1	2	1	1	1	1	1	1	2	1	1	1	1	1
Function	ENSFM00250000003065	1	1	1	1	1	1	1	1	1	1	1	1	1	1	1	1	1	1	1
Function	ENSFM00250000003066	2	2	2	2	2	2	2	2	3	2	2	2	2	2	2	2	2	2	2
Function	ENSFM00250000003067	1	1	1	1	1	1	1	1	1	1	1	1	1	1	1	1	1	1	1
Function	ENSFM00250000003060	1	1	1	1	1	1	1	1	1	1	1	1	1	3	1	2	1	1	1
Function	ENSFM00250000003061	1	1	1	0	1	1	1	1	1	1	1	1	2	1	1	1	1	1	1
Function	ENSFM00250000003062	1	1	1	1	1	1	1	1	1	1	2	1	1	1	1	1	1	1	1
Function	ENSFM00250000007011	1	1	1	1	1	1	1	1	2	1	1	1	1	1	1	1	1	1	1
Function	ENSFM00250000007013	1	1	1	1	1	1	1	1	1	1	1	2	1	1	1	1	1	1	1
Function	ENSFM00250000007015	1	1	1	1	1	1	0	2	1	1	1	1	1	2	1	1	1	1	1
Function	ENSFM00250000007014	1	1	1	1	1	1	1	1	1	2	1	1	1	1	1	1	1	1	1
Function	ENSFM00250000007017	1	1	1	1	1	1	1	1	1	1	1	1	1	1	1	1	1	1	1
Function	ENSFM00250000007016	1	1	1	1	2	1	1	1	2	1	1	1	1	1	1	1	1	1	1
Function	ENSFM00420000140640	1	1	1	1	1	1	1	1	1	2	2	1	1	1	1	1	1	1	1
Function	ENSFM00420000140646	1	0	0	1	1	2	2	1	1	1	1	1	1	3	1	1	1	1	1
Function	ENSFM00670001236991	1	1	1	1	1	1	1	1	1	1	1	1	1	1	1	1	1	0	1
Function	ENSFM00360000112828	1	1	1	1	1	1	1	1	1	1	0	0	1	1	1	1	1	0	0
Function	ENSFM00500000278298	0	0	1	1	1	2	2	2	3	1	1	5	2	0	1	2	1	0	2
Function	ENSFM00570000851251	1	1	1	1	1	1	1	1	1	1	1	1	1	1	1	1	1	1	1
Function	ENSFM00250000006768	1	1	1	1	1	1	1	1	1	1	1	2	1	2	1	1	1	1	1
Function	ENSFM00250000002884	1	1	1	1	1	1	1	1	1	1	1	1	1	1	1	1	1	1	1
Function	ENSFM00250000002886	1	1	1	1	1	1	1	1	1	1	1	1	1	2	1	1	1	1	1
Function	ENSFM00250000002881	1	0	1	1	2	1	3	1	1	1	0	1	1	2	1	1	1	1	1
Function	ENSFM00250000006760	1	1	1	1	1	1	1	1	1	1	0	0	1	0	1	1	0	0	0
Function	ENSFM00250000006761	1	1	1	1	1	1	1	1	1	0	0	2	1	1	1	2	1	1	1
Function	ENSFM00250000006762	1	1	1	1	1	1	1	1	1	0	1	2	1	1	1	1	2	1	1
Function	ENSFM00250000006763	1	1	1	1	1	1	1	1	1	1	1	1	1	3	1	1	1	1	1
Function	ENSFM00250000006764	1	1	1	1	1	1	1	1	1	1	1	1	2	1	1	1	1	1	1
Function	ENSFM00250000006765	1	1	1	1	1	0	1	1	1	1	1	1	1	0	1	1	1	1	1
Function	ENSFM00250000006766	1	1	1	1	1	1	1	1	1	1	1	1	1	0	1	1	0	1	2
Function	ENSFM00250000002226	2	2	2	2	3	2	2	2	2	2	2	2	2	7	2	2	2	2	2
Function	ENSFM00250000003289	1	1	2	2	1	1	1	1	1	1	1	1	1	1	1	1	1	1	1
Function	ENSFM00250000007909	1	1	1	1	1	1	1	1	1	1	1	1	1	1	1	1	1	1	1
Function	ENSFM00250000007908	1	1	1	1	1	1	1	1	1	1	1	1	1	1	1	1	1	1	1
Function	ENSFM00250000003280	1	1	1	1	1	1	1	1	1	1	1	1	1	1	1	1	1	1	1
Function	ENSFM00250000007905	1	1	1	1	1	1	1	1	1	1	1	1	1	0	1	1	1	0	1
Function	ENSFM00250000007904	1	1	1	1	1	1	1	1	1	1	0	1	1	2	2	1	1	1	1
Function	ENSFM00250000003284	1	2	3	1	2	1	1	1	7	1	1	0	1	1	1	1	2	1	1
Function	ENSFM00250000007902	1	1	1	1	1	1	0	1	1	1	1	1	1	1	1	1	1	1	1
Function	ENSFM00250000003286	0	2	2	1	1	1	1	1	1	1	1	0	1	1	1	1	1	1	1
Function	ENSFM00250000007900	1	1	1	1	1	1	1	1	1	1	1	1	1	1	1	0	1	1	1
Function	ENSFM00730001521611	3	3	4	4	3	3	4	3	3	3	2	2	3	2	3	3	3	3	3
Function	ENSFM00500000274732	1	1	1	1	1	1	1	1	1	1	1	1	1	1	1	1	1	1	1
Function	ENSFM00730001521513	2	2	3	2	2	2	2	2	2	3	2	2	2	3	3	5	2	2	2
Function	ENSFM00730001521512	3	2	3	2	3	3	3	4	3	3	2	3	3	2	3	3	3	3	3
Function	ENSFM00730001521510	2	2	2	2	2	2	2	2	2	2	2	2	2	2	2	2	2	2	2
Function	ENSFM00730001521845	2	2	2	2	3	2	2	2	2	2	2	2	2	1	2	2	2	2	1
Function	ENSFM00730001521844	1	1	1	1	1	2	2	1	1	1	0	1	1	2	1	1	1	1	1
Function	ENSFM00730001521847	2	2	2	2	2	2	2	4	2	2	2	2	2	2	2	1	2	2	2
Function	ENSFM00250000008684	1	1	1	1	1	1	1	1	1	1	1	1	1	1	1	1	1	1	1
Function	ENSFM00730001521849	1	1	1	1	1	1	1	1	1	1	1	1	1	1	1	1	1	1	1
Function	ENSFM00730001521848	1	1	1	1	1	1	1	1	1	1	1	1	1	1	1	1	1	1	1
Function	ENSFM00410000138501	2	2	2	2	2	2	2	2	2	2	2	2	2	2	2	2	1	2	2
Function	ENSFM00500000273966	1	1	1	1	1	1	1	1	1	1	1	1	1	1	1	1	1	1	1
Function	ENSFM00250000008686	1	1	1	1	1	1	1	1	1	1	0	0	1	0	1	2	1	1	1
Function	ENSFM00250000002089	2	2	2	2	2	2	2	2	2	2	2	2	2	2	2	2	2	2	2
Function	ENSFM00250000006509	1	1	1	1	0	1	1	0	1	1	0	0	1	2	1	1	1	1	1
Function	ENSFM00570000852452	1	1	1	1	1	2	1	1	1	1	1	1	1	1	1	1	1	1	1
Function	ENSFM00250000002085	3	3	3	3	3	3	3	3	3	3	3	3	3	2	3	3	3	3	3
Function	ENSFM00250000008681	1	1	1	1	1	1	1	1	1	1	1	1	1	2	1	1	1	1	1
Function	ENSFM00250000002087	1	1	2	1	0	2	1	3	2	1	0	1	1	2	1	3	1	1	1
Function	ENSFM00250000002086	2	2	2	2	2	2	2	2	2	2	2	2	2	2	2	2	1	1	2
Function	ENSFM00250000006500	1	1	1	1	1	1	1	1	1	1	1	1	1	2	1	1	1	1	1
Function	ENSFM00250000006501	1	1	1	1	0	2	2	3	3	2	0	2	2	1	3	3	3	0	3
Function	ENSFM00250000002082	2	2	2	2	2	2	2	2	2	2	2	2	1	2	3	2	2	2	2
Function	ENSFM00500000279638	0	0	1	0	0	1	1	1	1	1	1	1	3	1	1	1	1	0	1
Function	ENSFM00740001589368	2	2	2	2	2	2	2	2	2	2	1	2	2	3	2	3	2	2	2
Function	ENSFM00670001235762	1	1	1	1	1	1	1	1	1	1	1	1	1	1	1	1	1	1	1
Function	ENSFM00460000244943	2	2	2	2	2	2	2	2	2	2	1	2	2	2	2	2	1	2	2
Function	ENSFM00500000273399	1	1	1	1	1	1	1	1	1	1	1	0	1	1	1	0	1	1	1
Function	ENSFM00250000001758	2	2	2	2	2	2	2	2	2	2	2	2	2	1	2	2	1	1	2
Function	ENSFM00250000001750	1	1	1	1	1	2	1	1	1	1	1	1	1	1	1	1	1	1	1
Function	ENSFM00250000001751	2	2	2	2	2	2	2	2	2	2	2	1	2	3	2	2	3	2	2
Function	ENSFM00250000001753	2	2	2	2	2	2	2	3	1	1	1	2	1	2	2	1	2	2	2
Function	ENSFM00250000001755	1	1	1	1	1	1	1	1	1	1	1	1	1	1	1	1	1	1	1
Function	ENSFM00250000001757	2	1	2	2	2	2	2	1	2	2	2	2	2	3	2	2	2	2	2
Function	ENSFM00670001237200	3	3	1	1	2	3	2	0	0	0	0	0	0	1	0	0	0	0	0
Function	ENSFM00390000126421	1	1	1	1	1	1	1	1	1	1	1	1	1	1	1	1	1	1	1
Function	ENSFM00390000126422	1	1	1	1	1	1	1	1	1	3	1	1	1	1	1	1	1	1	1
Function	ENSFM00390000126424	1	1	1	1	1	1	1	1	1	1	1	1	1	1	1	1	1	1	1
Function	ENSFM00250000006034	1	1	1	1	1	1	1	1	2	1	1	1	1	1	1	1	1	1	1
Function	ENSFM00250000003939	1	1	1	1	1	1	1	1	1	1	1	1	1	1	1	1	1	1	1
Function	ENSFM00250000003932	1	1	1	1	1	1	1	1	1	1	1	1	1	1	1	1	1	1	1
Function	ENSFM00260000050810	2	2	1	2	3	2	2	2	2	2	2	2	2	2	2	2	2	2	2
Function	ENSFM00250000003931	1	1	1	1	1	1	0	1	1	1	0	1	1	1	2	1	1	1	1
Function	ENSFM00260000050817	1	1	1	1	1	1	1	1	1	1	0	1	1	1	1	1	1	1	1
Function	ENSFM00260000050814	2	2	2	2	2	3	2	2	2	2	3	2	2	2	2	3	2	2	2
Function	ENSFM00250000002796	2	2	2	2	2	2	2	2	2	2	1	1	2	4	2	2	1	2	2
Function	ENSFM00250000001579	2	2	2	2	2	2	2	2	2	2	2	2	2	2	2	2	2	2	2
Function	ENSFM00250000001574	2	1	1	2	2	2	2	2	1	2	2	2	3	3	2	2	2	2	2
Function	ENSFM00250000001575	2	2	2	2	2	2	3	4	3	2	2	3	3	4	3	2	2	2	2
Function	ENSFM00250000001576	3	3	3	3	4	3	3	3	3	3	3	2	3	4	3	3	4	3	3
Function	ENSFM00250000001570	3	3	2	3	3	4	2	3	2	4	3	3	3	2	3	3	2	3	3
Function	ENSFM00730001521616	3	3	3	3	3	4	5	3	4	2	2	2	3	3	3	5	3	3	3
Function	ENSFM00250000001573	2	2	2	3	4	2	3	2	2	3	1	3	2	2	2	2	2	3	2
Function	ENSFM00250000001283	2	2	2	2	2	2	2	2	2	2	2	2	3	2	2	2	3	2	2
Function	ENSFM00250000001281	2	2	2	2	2	3	2	2	2	2	2	2	2	2	2	2	3	2	2
Function	ENSFM00670001236504	1	1	1	1	1	1	1	0	1	1	1	1	1	1	1	1	1	1	1
Function	ENSFM00250000001284	2	2	3	2	2	3	3	3	4	3	2	3	3	3	3	3	3	2	3
Function	ENSFM00250000001288	2	2	2	2	2	2	2	2	2	2	1	2	2	2	2	2	3	2	2
Function	ENSFM00250000001289	3	3	3	3	3	2	3	3	3	2	3	2	3	4	3	3	2	1	2
Function	ENSFM00670001235748	0	0	0	1	0	5	1	0	7	1	0	1	1	0	2	0	0	0	6
Function	ENSFM00560000771081	1	1	1	1	1	1	0	1	1	0	1	1	1	1	1	1	1	0	1
Function	ENSFM00560000771083	1	1	1	1	1	1	1	1	1	1	1	1	1	1	1	1	1	1	1
Function	ENSFM00670001235745	2	2	2	2	2	2	3	2	1	2	2	2	2	2	2	2	2	2	2
Function	ENSFM00500000272770	1	1	1	1	1	1	1	1	1	1	1	1	1	0	1	1	1	1	1
Function	ENSFM00500000272771	1	1	1	1	1	1	1	1	1	1	1	1	1	2	1	1	0	1	1
Function	ENSFM00500000272776	1	1	1	0	1	1	1	1	1	1	1	1	1	1	1	1	1	1	1
Function	ENSFM00500000272779	1	0	1	1	0	0	0	1	1	1	1	0	1	2	1	1	1	1	1
Function	ENSFM00500000276600	1	0	1	1	0	0	1	1	1	1	1	1	1	1	1	1	1	1	1
Function	ENSFM00500000276607	1	1	1	1	1	1	1	1	1	1	1	1	1	1	1	1	1	1	1
Function	ENSFM00730001521492	2	2	2	2	2	2	2	2	3	2	1	2	2	3	3	2	3	2	2
Function	ENSFM00500000270958	1	1	1	1	1	1	1	1	1	1	1	1	1	1	1	1	1	1	1
Function	ENSFM00250000011848	1	1	1	1	1	1	0	1	1	1	1	0	1	1	1	1	1	1	1
Function	ENSFM00500000270954	1	1	1	1	1	1	1	1	1	1	1	1	1	1	1	1	1	1	1
Function	ENSFM00500000270955	3	3	3	3	3	3	1	3	3	0	2	3	3	3	3	3	3	2	3
Function	ENSFM00600000921577	1	1	1	1	1	1	0	1	1	1	1	0	1	1	1	1	1	1	1
Function	ENSFM00500000270950	2	2	2	1	2	2	2	2	2	2	1	2	2	2	2	2	1	2	2
Function	ENSFM00500000270953	1	1	1	1	1	1	1	1	1	1	1	1	1	1	1	1	1	1	1
Function	ENSFM00250000000488	3	3	3	3	3	4	8	5	6	3	4	4	3	3	3	4	3	3	3
Function	ENSFM00500000270035	5	6	3	3	1	4	1	0	0	1	1	1	6	1	4	2	5	6	8
Function	ENSFM00250000000622	2	2	2	2	2	2	2	2	2	2	2	2	2	3	2	2	2	2	2
Function	ENSFM00250000000621	5	4	5	5	5	5	5	5	5	5	5	4	5	7	6	3	4	5	4
Function	ENSFM00250000000620	3	2	3	3	3	3	3	3	3	3	3	3	3	3	3	3	3	3	3
Function	ENSFM00250000005508	1	1	1	1	1	1	1	1	1	1	1	1	1	1	1	1	1	1	1
Function	ENSFM00670001235790	2	1	2	2	2	1	3	2	2	2	2	1	3	2	2	2	2	1	1
Function	ENSFM00250000007159	1	1	1	1	1	1	1	1	1	1	0	1	1	0	1	1	1	1	1
Function	ENSFM00250000005502	1	1	1	1	1	1	1	1	1	1	1	1	1	1	1	1	1	0	1
Function	ENSFM00670001235828	2	2	2	2	2	1	2	2	2	2	2	2	2	2	2	2	2	2	2
Function	ENSFM00250000005056	1	1	1	1	1	1	1	1	1	1	1	2	1	1	1	1	1	1	1
Function	ENSFM00250000005507	1	1	1	1	1	1	1	1	1	1	1	1	1	1	1	1	1	1	1
Function	ENSFM00250000005506	1	1	1	1	1	1	1	1	1	1	1	1	1	1	1	1	1	1	1
Function	ENSFM00250000011813	1	1	0	1	1	1	1	1	2	1	1	1	1	1	1	1	1	1	1
Function	ENSFM00250000003456	0	1	1	1	1	1	1	1	1	6	1	2	1	1	1	1	1	1	2
Function	ENSFM00250000011816	1	1	1	1	0	1	1	1	1	1	1	1	1	1	0	1	1	0	1
Function	ENSFM00250000011817	0	1	1	1	1	1	0	1	1	1	1	1	1	0	1	1	1	1	1
Function	ENSFM00250000011815	1	0	1	0	1	0	0	1	1	1	0	1	1	0	1	1	1	0	1
Function	ENSFM00500000275746	1	1	1	1	0	1	0	1	1	1	1	1	0	1	1	0	0	0	1
Function	ENSFM00570000851757	1	1	1	1	1	1	1	1	1	1	1	1	1	1	1	1	1	2	1
Function	ENSFM00750001632474	1	1	1	1	1	1	1	1	1	1	1	1	1	1	1	1	1	1	1
Function	ENSFM00250000007150	1	1	2	1	1	1	1	1	1	1	1	1	1	1	1	1	1	1	1
Function	ENSFM00740001589381	3	3	3	3	2	2	3	2	2	1	1	1	1	2	3	1	6	2	2
Function	ENSFM00770001847679	0	0	0	0	0	1	0	4	6	0	0	0	1	0	2	0	0	0	3
Function	ENSFM00250000004906	1	1	1	1	1	1	1	1	1	1	1	1	1	2	1	1	1	1	1
Function	ENSFM00250000004907	1	1	1	1	1	1	1	1	1	1	1	2	1	1	2	2	1	1	1
Function	ENSFM00250000004904	1	2	4	2	1	3	3	1	1	1	0	3	1	7	2	1	3	2	1
Function	ENSFM00250000004905	1	1	1	1	1	1	1	1	1	1	1	1	1	2	1	1	1	1	1
Function	ENSFM00250000004902	1	1	1	1	1	1	1	1	1	1	1	1	1	1	1	1	1	1	1
Function	ENSFM00250000004903	2	2	2	1	2	2	1	2	2	2	1	2	2	2	1	3	1	3	2
Function	ENSFM00250000004677	1	1	1	1	1	1	1	1	1	1	1	1	1	1	1	1	1	1	1
Function	ENSFM00500000270604	1	1	1	1	1	1	1	1	2	1	1	1	1	1	1	1	1	1	1
Function	ENSFM00500000271602	1	1	1	1	1	1	1	1	1	1	1	1	1	1	1	1	1	1	1
Function	ENSFM00500000270606	1	1	1	1	1	1	1	1	1	1	1	1	1	1	1	1	1	1	1
Function	ENSFM00500000270600	1	1	1	1	1	1	2	1	1	1	1	1	1	2	1	1	3	1	1
Function	ENSFM00250000009629	1	1	1	1	1	1	1	1	1	1	0	0	1	1	1	1	1	1	1
Function	ENSFM00500000270602	1	1	1	1	1	1	1	1	1	1	2	1	1	1	1	1	1	1	1
Function	ENSFM00500000271604	1	1	1	1	1	1	1	1	1	1	1	1	1	0	1	1	1	0	1
Function	ENSFM00600000921207	1	1	1	1	1	1	1	1	1	1	1	1	1	1	1	1	1	1	1
Function	ENSFM00600000921205	1	2	2	2	2	2	2	2	2	2	2	2	2	3	2	2	2	2	2
Function	ENSFM00600000921202	2	2	2	3	2	3	2	2	2	3	2	2	2	4	2	2	2	2	2
Function	ENSFM00250000009621	1	1	1	1	1	1	1	1	1	1	1	0	1	1	1	1	1	1	1
Function	ENSFM00250000009622	1	1	1	1	1	1	0	1	1	1	0	1	1	0	2	1	1	1	2
Function	ENSFM00250000009623	1	1	1	1	1	1	1	1	1	1	1	1	1	1	2	0	1	1	1
Function	ENSFM00320000100240	1	1	1	1	1	1	1	1	1	1	1	1	0	0	1	1	1	1	1
Function	ENSFM00320000100241	2	2	2	2	2	2	2	2	2	1	1	2	2	2	2	2	2	0	2
Function	ENSFM00500000272419	0	0	0	0	0	0	0	5	7	0	0	0	0	0	0	0	0	0	0
Function	ENSFM00500000277739	1	1	1	1	1	1	3	0	0	0	0	1	0	1	1	1	0	1	1
Function	ENSFM00500000274923	2	1	1	1	1	1	1	1	1	1	1	1	1	1	1	1	1	1	1
Function	ENSFM00250000004019	2	2	2	2	2	2	2	2	2	2	1	3	2	3	2	2	2	2	2
Function	ENSFM00500000271953	1	1	1	1	1	1	1	1	1	1	1	1	1	0	1	1	1	1	1
Function	ENSFM00250000004015	2	2	2	2	2	2	2	2	2	2	2	2	3	3	3	2	3	2	2
Function	ENSFM00250000004016	1	1	1	1	1	1	1	1	1	1	1	1	1	1	2	1	1	1	1
Function	ENSFM00250000004017	2	3	1	3	3	1	1	1	2	1	1	1	2	1	1	1	1	1	1
Function	ENSFM00250000004010	2	2	2	2	2	2	3	2	3	2	2	3	2	2	2	2	2	2	2
Function	ENSFM00250000004011	2	2	2	2	2	2	2	2	3	2	3	1	2	2	2	2	2	2	2
Function	ENSFM00250000004012	1	1	1	1	1	1	1	1	1	1	0	1	1	1	1	1	1	1	1
Function	ENSFM00250000004013	2	2	2	2	2	2	2	2	2	2	2	2	2	1	2	2	2	2	2
Function	ENSFM00450000242166	2	1	2	2	2	2	2	2	3	2	1	2	2	2	2	2	2	2	2
Function	ENSFM00450000242164	2	2	3	1	2	2	2	2	3	2	1	2	2	2	2	2	2	2	2
Function	ENSFM00500000274291	1	1	1	1	1	1	1	1	1	1	0	0	1	1	1	1	1	1	1
Function	ENSFM00400000131789	2	2	2	2	2	2	2	3	3	2	2	2	2	2	3	2	2	2	2
Function	ENSFM00500000274929	1	1	1	1	0	1	0	2	1	1	1	1	1	1	1	1	1	1	1
Function	ENSFM00260000051023	1	1	1	1	1	1	1	1	1	1	1	1	1	2	1	1	1	1	1
Function	ENSFM00260000051025	1	1	1	1	1	1	1	1	1	1	1	1	1	1	1	1	1	1	1
Function	ENSFM00260000051026	1	1	1	1	1	1	1	1	1	1	1	1	1	1	1	1	1	1	1
Function	ENSFM00260000051028	1	1	1	1	1	1	3	1	1	1	0	1	1	1	1	1	2	1	1
Function	ENSFM00650001140052	1	1	1	1	1	1	1	1	1	1	0	1	1	0	1	1	1	1	1
Function	ENSFM00250000005242	1	1	1	1	1	1	1	1	1	1	1	1	1	1	1	1	1	1	1
Function	ENSFM00500000274388	1	0	1	1	1	0	1	1	1	0	0	1	1	0	1	1	1	1	1
Function	ENSFM00730001521678	0	1	5	1	1	4	5	1	6	1	1	1	1	2	1	3	2	1	1
Function	ENSFM00440000237052	0	1	1	1	1	1	0	1	1	1	1	1	1	1	1	1	1	1	1
Function	ENSFM00500000274385	1	1	1	1	1	1	1	1	1	1	1	1	1	1	1	0	0	1	0
Function	ENSFM00250000008689	2	1	1	1	1	1	1	1	1	1	1	1	1	1	1	1	1	1	0
Function	ENSFM00500000274387	1	1	1	0	1	1	1	1	1	1	2	1	1	1	1	1	1	1	1
Function	ENSFM00730001521675	1	2	2	2	2	2	2	2	2	2	2	2	2	2	2	2	2	1	2
Function	ENSFM00730001521672	1	1	1	1	1	1	1	1	1	1	1	1	1	2	1	1	1	1	1
Function	ENSFM00250000005240	1	1	1	1	1	1	1	1	1	1	1	1	1	1	0	0	1	1	2
Function	ENSFM00250000007806	1	1	1	1	1	1	1	1	1	1	0	1	1	1	1	3	3	1	1
Function	ENSFM00250000008570	2	1	1	2	1	1	2	1	1	1	1	1	4	0	1	2	2	1	1
Function	ENSFM00250000008577	1	1	1	1	1	1	1	1	1	1	1	0	1	2	1	0	1	1	1
Function	ENSFM00250000008576	0	1	1	1	1	1	1	1	1	1	0	1	1	1	1	1	1	1	1
Function	ENSFM00250000008574	1	1	1	1	1	1	2	1	1	1	0	0	0	1	1	1	0	1	1
Function	ENSFM00250000007805	1	1	1	1	1	1	2	1	1	2	0	1	1	0	1	1	1	1	1
Function	ENSFM00250000005244	1	1	1	1	1	1	1	1	1	1	1	1	1	1	1	1	1	1	1
Function	ENSFM00250000008688	2	2	2	1	1	1	1	1	1	0	1	1	1	1	1	1	1	1	1
Function	ENSFM00500000269693	5	3	5	5	5	5	5	10	9	6	5	6	5	6	5	5	6	5	5
Function	ENSFM00500000269697	6	5	5	4	4	5	3	3	3	3	0	2	4	2	4	5	1	1	6
Function	ENSFM00500000275659	1	1	1	1	1	1	1	1	1	0	0	1	1	0	0	1	1	1	1
Function	ENSFM00710001441881	1	1	1	1	0	2	1	1	2	1	1	1	1	1	2	3	2	1	1
Function	ENSFM00740001589169	2	2	1	2	2	2	2	2	2	2	2	3	2	2	1	2	2	2	2
Function	ENSFM00780001898479	1	1	1	1	1	1	1	1	1	1	1	3	1	1	2	1	1	1	1
Function	ENSFM00500000272970	1	1	1	1	1	3	1	1	2	1	1	1	1	1	1	1	1	0	1
Function	ENSFM00500000272971	1	1	1	1	2	2	1	1	1	1	1	2	1	1	1	1	1	1	1
Function	ENSFM00250000003580	1	1	1	1	1	1	1	1	1	1	1	1	1	1	1	1	1	1	0
Function	ENSFM00500000272974	1	1	0	1	2	1	2	2	1	1	1	1	1	1	1	1	1	1	1
Function	ENSFM00500000272975	1	0	1	1	1	1	1	1	1	1	1	1	1	1	1	1	1	1	1
Function	ENSFM00250000004535	1	1	1	1	1	1	0	1	1	1	1	1	1	1	1	1	1	1	1
Function	ENSFM00500000292816	1	1	1	0	1	0	1	1	0	0	1	1	1	2	1	1	1	0	1
Function	ENSFM00250000003543	1	1	1	1	1	1	1	1	1	1	1	1	1	2	1	1	1	1	1
Function	ENSFM00250000003542	1	1	1	1	1	1	1	1	1	1	0	1	1	1	1	1	1	1	1
Function	ENSFM00250000003541	1	1	1	1	1	1	1	1	1	1	1	1	1	1	1	1	1	1	1
Function	ENSFM00260000050644	2	2	3	2	2	3	2	2	1	2	1	2	2	3	2	2	2	2	2
Function	ENSFM00260000050642	2	2	3	2	2	3	3	2	2	2	2	2	2	2	3	2	2	2	2
Function	ENSFM00250000003545	1	1	1	1	1	1	1	1	1	1	1	1	1	0	1	1	1	1	1
Function	ENSFM00250000003549	1	0	1	1	1	1	1	1	1	1	1	1	1	1	1	1	1	1	1
Function	ENSFM00250000003548	1	1	1	1	1	1	1	1	1	1	0	1	1	2	1	1	1	1	1
Function	ENSFM00740001590123	2	3	2	1	0	2	3	0	0	0	0	0	0	0	0	0	0	0	0
Function	ENSFM00670001236917	1	1	1	1	1	1	1	1	1	2	1	1	0	1	1	1	1	1	1
Function	ENSFM00760001714925	1	1	1	1	1	1	1	1	1	1	1	1	1	1	1	1	2	1	1
Function	ENSFM00760001714924	1	1	1	1	1	1	1	1	2	1	1	1	1	1	1	1	1	1	1
Function	ENSFM00730001522325	1	1	1	1	1	1	1	1	1	1	1	1	1	1	1	1	1	1	1
Function	ENSFM00730001522636	1	1	1	1	1	1	1	1	1	1	1	1	1	1	1	1	1	1	1
Function	ENSFM00500000275476	1	1	1	1	1	1	1	1	1	0	1	0	1	1	0	1	0	0	0
Function	ENSFM00730001522633	1	1	1	1	1	1	1	1	1	1	1	1	1	1	1	1	1	1	1
Function	ENSFM00730001521131	5	5	4	9	5	14	8	8	6	7	4	5	5	16	7	6	6	11	6
Function	ENSFM00250000007599	1	1	1	1	1	1	1	1	1	1	1	1	4	2	1	1	1	1	1
Function	ENSFM00740001589227	2	3	1	3	3	2	2	3	2	2	3	2	3	3	3	3	2	2	2
Function	ENSFM00670001235457	1	1	1	2	1	2	2	1	2	1	1	1	1	2	1	1	1	1	1
Function	ENSFM00250000007590	1	1	1	1	1	1	1	1	1	1	1	1	1	2	1	1	1	1	1
Function	ENSFM00250000007591	1	1	1	1	1	1	1	1	1	1	1	1	1	2	1	1	1	1	1
Function	ENSFM00250000007592	1	0	1	1	1	1	1	0	0	0	0	0	1	1	1	1	0	0	1
Function	ENSFM00250000007593	1	1	1	1	1	1	1	1	1	1	1	1	1	1	1	1	1	1	1
Function	ENSFM00250000007594	1	1	1	1	1	1	1	1	1	1	0	1	1	1	1	1	0	1	1
Function	ENSFM00250000007597	1	1	1	1	1	1	1	1	1	1	1	1	1	0	1	1	1	1	1
Function	ENSFM00250000005395	1	1	3	2	1	1	1	1	1	1	1	1	1	2	1	1	2	1	1
Function	ENSFM00610000953066	0	0	0	0	0	0	0	17	0	0	0	0	0	0	0	0	0	0	0
Function	ENSFM00750001632359	1	1	1	1	1	1	1	1	1	1	1	1	1	1	1	1	1	1	1
Function	ENSFM00270000056583	1	1	2	1	1	1	1	1	1	1	0	1	1	1	1	1	1	1	1
Function	ENSFM00760001714875	1	1	1	1	1	1	1	1	1	1	1	1	2	1	1	1	1	1	2
Function	ENSFM00250000005391	1	1	0	1	1	1	1	1	1	2	1	1	1	1	1	1	1	1	1
Function	ENSFM00250000002416	1	1	1	1	1	2	2	1	1	1	1	1	1	0	1	1	1	1	1
Function	ENSFM00250000002417	1	1	2	2	2	2	2	2	2	2	1	2	2	3	2	2	2	2	2
Function	ENSFM00250000002414	2	2	2	2	2	2	2	2	2	2	2	2	2	2	2	2	3	2	2
Function	ENSFM00250000002415	2	2	2	2	2	2	4	2	2	2	2	2	2	3	2	2	3	2	2
Function	ENSFM00670001236667	1	1	1	1	1	0	1	1	2	1	1	1	1	1	1	2	0	1	1
Function	ENSFM00670001236666	1	1	1	1	1	1	2	1	1	0	1	1	1	0	1	1	0	1	0
Function	ENSFM00250000002411	1	1	1	1	1	1	1	1	1	1	1	2	1	1	1	1	1	1	1
Function	ENSFM00510000502753	2	2	2	2	2	2	2	2	2	2	2	2	3	7	2	2	2	2	2
Function	ENSFM00510000502752	3	3	3	3	3	3	3	4	3	4	4	3	4	3	3	4	3	3	3
Function	ENSFM00740001589229	3	3	3	4	2	5	5	5	5	5	5	6	5	4	7	6	7	4	4
Function	ENSFM00770001847649	1	1	1	1	1	1	1	1	1	1	1	1	1	1	1	1	1	1	1
Function	ENSFM00250000019922	1	1	1	1	1	1	2	0	0	0	1	1	1	1	1	1	1	1	1
Function	ENSFM00500000273454	1	1	1	1	1	1	1	1	0	0	1	1	1	1	1	1	1	1	1
Function	ENSFM00250000019928	1	1	1	1	1	1	1	0	0	1	0	1	1	1	1	1	1	1	1
Function	ENSFM00400000131822	1	1	1	1	1	1	1	1	1	1	0	1	1	0	1	1	1	1	1
Function	ENSFM00500000310228	1	1	1	1	1	1	0	1	1	0	1	0	1	1	0	0	0	0	0
Function	ENSFM00500000273733	0	1	1	1	1	1	1	0	1	2	1	1	1	1	1	2	1	1	1
Function	ENSFM00500000273735	1	1	1	1	1	1	1	1	1	1	1	1	1	1	1	1	1	1	1
Function	ENSFM00500000273734	1	1	1	1	1	1	1	1	1	1	1	1	1	1	1	1	1	1	1
Function	ENSFM00500000273736	1	1	1	2	1	1	1	1	1	1	1	1	1	1	1	1	1	1	1
Function	ENSFM00500000273739	1	1	1	1	1	1	1	0	1	1	1	0	1	0	1	1	1	1	1
Function	ENSFM00250000006245	1	1	1	0	1	1	1	2	1	0	0	2	1	0	1	1	0	1	1
Function	ENSFM00250000006244	1	1	1	1	1	1	1	1	1	1	1	1	1	1	1	1	1	1	1
Function	ENSFM00250000006243	1	1	0	1	1	1	1	1	1	1	1	0	1	2	1	1	2	1	1
Function	ENSFM00250000006242	1	1	1	1	1	1	1	1	1	1	1	1	1	1	1	1	1	1	1
Function	ENSFM00570000851106	3	3	3	3	3	3	4	3	3	3	2	3	3	5	3	3	2	2	3
Function	ENSFM00560000771741	1	1	1	1	1	0	0	1	0	1	1	1	1	1	1	1	1	1	1
Function	ENSFM00570000851102	1	1	1	1	1	1	1	1	1	1	1	0	1	2	1	1	1	1	1
Function	ENSFM00250000000811	2	2	2	2	2	2	2	2	2	2	2	2	2	2	2	2	2	2	2
Function	ENSFM00250000000815	3	2	4	3	3	3	3	3	3	3	3	3	3	4	4	3	3	3	3
Function	ENSFM00570000851109	5	4	5	3	4	6	3	5	5	1	3	3	4	4	5	3	6	5	3
Function	ENSFM00740001589558	2	2	1	1	2	2	2	2	2	2	1	1	2	2	1	2	1	2	1
Function	ENSFM00250000007377	1	1	0	1	1	1	1	1	1	1	1	1	1	1	1	1	1	1	2
Function	ENSFM00740001589550	2	2	2	1	1	2	2	0	1	2	1	2	2	3	2	2	0	2	2
Function	ENSFM00740001589557	1	1	1	1	1	1	1	1	1	1	1	1	1	1	2	1	1	1	0
Function	ENSFM00500000271387	1	1	1	1	1	1	1	2	2	1	1	1	1	0	1	1	1	1	1
Function	ENSFM00500000271383	2	1	1	1	1	1	3	1	1	2	1	2	1	2	1	2	1	1	1
Function	ENSFM00440000236850	5	5	4	5	4	5	4	5	5	5	4	7	5	1	4	5	5	4	5
Function	ENSFM00500000279016	1	1	1	1	1	1	1	0	0	0	0	0	0	0	1	1	4	0	0
Function	ENSFM00440000236855	4	3	5	4	4	6	4	4	4	4	3	3	5	4	4	4	4	3	4
Function	ENSFM00500000271389	1	1	1	1	1	1	1	1	1	1	0	1	1	1	1	1	1	1	1
Function	ENSFM00670001235365	3	2	3	3	3	3	3	3	3	3	2	2	3	4	2	3	3	3	3
Function	ENSFM00670001235364	3	3	4	3	3	8	6	3	4	5	0	3	3	4	4	5	5	3	3
Function	ENSFM00670001235362	4	4	5	4	4	5	5	4	4	5	4	4	4	6	4	4	4	4	4
Function	ENSFM00250000009431	1	1	1	1	1	1	1	1	1	1	0	1	1	1	1	1	0	1	1
Function	ENSFM00250000009433	1	1	1	1	1	1	1	2	1	1	1	1	1	1	1	1	1	1	1
Function	ENSFM00250000009432	1	1	0	1	1	1	1	1	1	1	0	1	1	1	1	1	1	1	1
Function	ENSFM00250000009437	1	1	1	1	1	1	1	1	1	1	1	1	1	1	1	1	1	1	1
Function	ENSFM00670001235368	0	5	13	11	9	13	36	0	22	1	0	0	0	2	2	10	83	1	2
Function	ENSFM00520000517962	1	1	1	1	1	1	1	1	1	1	2	1	1	2	0	0	1	1	0
Function	ENSFM00250000001145	2	2	2	2	2	2	3	2	2	2	3	2	4	2	2	2	1	2	2
Function	ENSFM00250000001144	2	2	2	2	2	2	2	2	2	2	2	2	2	3	2	2	2	2	2
Function	ENSFM00250000001147	4	4	4	4	2	4	4	3	3	4	3	3	4	4	4	4	3	4	4
Function	ENSFM00250000001140	2	3	4	2	3	4	8	3	3	4	3	2	3	3	3	3	3	3	3
Function	ENSFM00250000001143	2	2	2	1	2	2	2	2	2	2	2	2	2	5	2	2	2	2	2
Function	ENSFM00250000001142	3	3	3	3	3	4	3	3	4	3	3	4	4	5	3	3	4	3	4
Function	ENSFM00250000001149	4	4	4	4	3	4	4	4	4	3	3	3	3	6	4	4	3	4	4
Function	ENSFM00260000050587	2	2	2	2	2	2	2	2	2	2	2	2	2	2	2	2	2	2	2
Function	ENSFM00600000921948	1	1	1	1	1	1	1	1	1	1	1	0	1	1	1	1	1	1	1
Function	ENSFM00260000051234	1	1	1	1	1	1	1	1	1	1	1	1	1	0	1	1	1	1	1
Function	ENSFM00600000921945	1	1	1	1	1	0	0	1	1	1	0	1	1	0	1	1	0	1	1
Function	ENSFM00600000921944	1	1	1	1	1	1	1	1	1	1	1	1	1	1	1	1	1	0	1
Function	ENSFM00260000051233	2	0	2	2	1	1	1	1	1	1	0	0	1	0	1	1	1	0	1
Function	ENSFM00300000081893	5	2	2	3	0	1	0	0	0	0	0	0	0	1	0	0	0	0	0
Function	ENSFM00500000283033	1	1	1	1	1	0	1	1	1	0	1	1	2	1	1	1	1	1	1
Function	ENSFM00500000272067	1	1	1	1	2	1	1	1	1	1	1	1	1	1	1	1	3	1	1
Function	ENSFM00600000921432	1	1	0	1	1	1	1	1	1	1	1	2	2	1	1	1	1	1	1
Function	ENSFM00470000251509	1	1	1	1	1	0	1	1	1	1	1	1	1	1	1	1	0	1	0
Function	ENSFM00670001238524	0	1	1	0	0	0	1	1	1	0	1	1	1	0	1	1	1	0	0
Function	ENSFM00500000272063	1	1	2	1	1	1	1	1	1	1	1	1	1	1	1	1	1	1	1
Function	ENSFM00250000005260	1	1	1	1	1	1	1	1	1	1	1	1	1	1	1	1	1	1	1
Function	ENSFM00250000005262	1	1	1	1	1	1	1	1	1	1	1	1	1	1	1	1	1	1	1
Function	ENSFM00250000005263	1	1	1	1	1	1	1	1	1	1	1	1	1	3	1	1	1	1	1
Function	ENSFM00270000056477	3	3	3	3	3	3	3	3	3	3	3	3	3	5	3	3	3	3	3
Function	ENSFM00250000005265	1	1	1	1	1	1	1	1	1	1	0	1	1	1	1	1	1	1	1
Function	ENSFM00670001235584	2	2	2	2	2	2	2	2	2	2	2	2	2	4	2	2	2	2	2
Function	ENSFM00250000005268	1	1	1	1	1	1	1	1	1	1	1	1	1	2	1	1	1	1	1
Function	ENSFM00670001235588	2	2	1	2	2	2	2	2	2	2	2	2	2	2	2	2	2	2	2
Function	ENSFM00780001898496	1	1	1	1	1	1	1	1	1	1	1	1	1	1	1	1	1	1	1
Function	ENSFM00280000058686	5	5	5	5	5	5	5	5	5	5	5	5	5	5	5	5	5	5	5
Function	ENSFM00780001898492	1	0	1	1	1	1	1	1	1	1	1	1	1	2	2	1	2	1	1
Function	ENSFM00500000272129	1	1	1	1	1	1	1	1	1	1	1	0	1	1	1	1	1	1	1
Function	ENSFM00780001898491	1	1	1	1	1	1	1	1	1	1	1	1	1	1	1	1	1	1	1
Function	ENSFM00500000272127	1	1	1	1	1	1	1	1	2	1	1	1	1	1	1	1	2	1	1
Function	ENSFM00500000272126	1	1	1	1	1	1	1	1	2	1	1	1	1	1	1	1	2	1	1
Function	ENSFM00500000272124	1	0	0	1	1	1	1	1	1	1	0	1	1	0	1	1	2	1	1
Function	ENSFM00500000272123	2	2	2	2	2	2	2	2	2	2	2	1	2	3	2	2	3	2	2
Function	ENSFM00500000272122	1	1	2	1	1	1	1	1	1	1	1	1	1	1	1	1	1	1	1
Function	ENSFM00780001898498	1	1	1	1	1	1	1	1	1	1	1	1	1	1	1	1	1	1	1
Function	ENSFM00500000272120	1	1	1	1	1	1	1	1	1	1	1	0	1	1	1	1	1	1	1
Function	ENSFM00250000008748	1	1	1	1	1	1	0	0	0	0	0	0	1	2	1	0	1	1	1
Function	ENSFM00750001632372	2	2	2	2	2	2	2	2	2	2	1	2	2	2	2	2	2	2	2
[truncated: 9,310 more rows]

## Sheet: LAGGeneFams-NoElephant
The number of genes assigned to each longevity associated gene family (data set with elephant removed). For each species code; please see the first sheet of this workbook (i.e. the sheet called SpeciesDict)
[truncated: 738 more rows]

[truncated: 5 more sheets: NonLAGGenes-NoElephant, LAGGeneFams-RemovedOrang, nonLAGGenes-RemovedOrang, LAGGeneFams-RemovedMacaque, NonLAGGenes-RemovedMacaque]
